# Supplementary material for: DNA Hyper-methylation Associated With Schizophrenia May Lead to Increased Levels of Autoantibodies
Source: Schizophr Bull Open. 2022 Nov 9;5(1):sgac047. doi: 10.1093/schizbullopen/sgac047 (PMC11207751; doi:10.1093/schizbullopen/sgac047)
Supplement: sgac047_suppl_Supplementary_Tables [file sgac047_suppl_supplementary_tables.xlsx]

## Sheet: Table S1
Inclusion criteria	Exclusion criteria
Patients
Informed consent signed by patients or guardians	Brain organic diseases or other intercurrent clinical body diseases
Chinese Han	Head trauma history, lost consciousness over 30 min
Diagnosed of schizophrenia by ICD-10	Diagnosed of other psychosis by ICD-10 (not for non-psychosis patients)
16 ≤ age ≤ 65	Alcohol or other substance dependence or abuse
First episode, duration less than 3 years	Anti-psychiatric drug contraindications involved in this study
Without systematic anti-psychiatric treatment, continuous regular medication less than 1 month or continuous irregular medication less than 3 months	Participated in other clinical drug trails in 30 days
Education ≤ 3 years	Hypophrenia
	Seizures
	Pregnant or breastfeeding women
Controls
Healthy blood donors, male or female	Accord with the inclusion or exclusion criteria of patient group
	Family history of mental or neurological disorders
	Suffered severe head trauma or birth trauma
	Suffered febrile convulsion
	Adopted or single-parent in childhood

## Sheet: Table S2
Primer & probe	Sequence	Product length (bp)
Sequenom MassARRAY DNA quantitantive methylation assay
cg14341177-F	aggaagagagAGTTTGGTAGTTAGGGAAGAAGGGT	334
cg14341177-R	cagtaatacgactcactatagggagaaggctAACTTTACAAACACCCAAACCACTA
cg13978347-F	aggaagagagTTTTGATTTTTTGAGTGTAAATTAGGA	520
cg13978347-R	cagtaatacgactcactatagggagaaggctAATAATTCCATTCTACATCCCCTTT
Quantitative real-time PCR assay
BICD2 total transcripts
BICD2-total-F	AATTTGTACTCCTTGATGTCATCCC	142
BICD2-total-R	TGTCCTCACCAACACGCAGTC
BICD2-total-probe	HEX-TCTCCACATTCTGGTTGAT-MGB
BICD2 isoform 1 (NM_001003800)
BICD2-isoform_1-F	AGCCACACCGAGCGTAAGTC	118
BICD2-isoform_1-R	CAGCCCCTAATCACAGTAAATGC
BICD2-isoform_1-probe	FAM-AACCAGGTGTTCTGCA-MGB
BICD2 isoform 2 (NM_015250)
BICD2-isoform_2-F	GTGCCAAAGCCGCCC	99
BICD2-isoform_2-R	AAGGGGCTGCAGTGTGACA
BICD2-isoform_2-probe	FAM-CACCGAGCCTGTAGAG-MGB
GAPDH total transcripts
GAPDH-F	GCACCACCAACTGCTTAGCA	106
GAPDH-R	GTCTTCTGGGTGGCAGTGATG
GAPDH-probe	FAM-TCGTGGAAGGACTCATGACCACAGTCC-MGB

## Sheet: Table S3
Bepipred Linear Epitope Prediction Results					Chou & Fasman Beta-Turn Prediction Results							Emini Surface Accessibility Prediction Results							Karplus & Schulz Flexibility Prediction Results							Kolaskar & Tongaonkar Antigenicity Results							Parker Hydrophilicity Prediction Results
Position	Residue	Score	Assignment		Position	Residue	Start	End	Peptide	Score		Position	Residue	Start	End	Peptide	Score		Position	Residue	Start	End	Peptide	Score		Position	Residue	Start	End	Peptide	Score		Position	Residue	Start	End	Peptide	Score
1	M	1.218	E		4	P	1	7	MSAPSEE	1.017		3	A	1	6	MSAPSE	0.741		4	P	1	7	MSAPSEE	1.065		4	P	1	7	MSAPSEE	0.954		4	P	1	7	MSAPSEE	4.086
2	S	1.538	E		5	S	2	8	SAPSEEE	1.037		4	P	2	7	SAPSEE	1.296		5	S	2	8	SAPSEEE	1.094		5	S	2	8	SAPSEEE	0.958		5	S	2	8	SAPSEEE	5.8
3	A	1.653	E		6	E	3	9	APSEEEE	0.939		5	S	3	8	APSEEE	1.675		6	E	3	9	APSEEEE	1.1		6	E	3	9	APSEEEE	0.935		6	E	3	9	APSEEEE	5.986
4	P	1.699	E		7	E	4	10	PSEEEEY	1.007		6	E	4	9	PSEEEE	2.871		7	E	4	10	PSEEEEY	1.085		7	E	4	10	PSEEEEY	0.949		7	E	4	10	PSEEEEY	5.414
5	S	1.719	E		8	E	5	11	SEEEEYA	0.884		7	E	5	10	SEEEEY	2.909		8	E	5	11	SEEEEYA	1.058		8	E	5	11	SEEEEYA	0.949		8	E	5	11	SEEEEYA	5.414
6	E	1.817	E		9	E	6	12	EEEEYAR	0.816		8	E	6	11	EEEEYA	2.193		9	E	6	12	EEEEYAR	1.018		9	E	6	12	EEEEYAR	0.929		9	E	6	12	EEEEYAR	5.086
7	E	1.569	E		10	Y	7	13	EEEYARL	0.794		9	E	7	12	EEEYAR	2.48		10	Y	7	13	EEEYARL	0.982		10	Y	7	13	EEEYARL	0.986		10	Y	7	13	EEEYARL	2.657
8	E	1.42	E		11	A	8	14	EEYARLV	0.76		10	Y	8	13	EEYARL	1.181		11	A	8	14	EEYARLV	0.955		11	A	8	14	EEYARLV	1.062		11	A	8	14	EEYARLV	1.014
9	E	0.852	E		12	R	9	15	EYARLVM	0.74		11	A	9	14	EYARLV	0.506		12	R	9	15	EYARLVM	0.932		12	R	9	15	EYARLVM	1.058		12	R	9	15	EYARLVM	-0.7
10	Y	0.321	.		13	L	10	16	YARLVME	0.74		12	R	10	15	YARLVM	0.289		13	L	10	16	YARLVME	0.923		13	L	10	16	YARLVME	1.058		13	L	10	16	YARLVME	-0.7
11	A	-0.241	.		14	V	11	17	ARLVMEA	0.671		13	L	11	16	ARLVME	0.32		14	V	11	17	ARLVMEA	0.924		14	V	11	17	ARLVMEA	1.044		14	V	11	17	ARLVMEA	-0.129
12	R	-0.395	.		15	M	12	18	RLVMEAQ	0.717		14	V	12	17	RLVMEA	0.32		15	M	12	18	RLVMEAQ	0.932		15	M	12	18	RLVMEAQ	1.037		15	M	12	18	RLVMEAQ	0.429
13	L	-0.516	.		16	E	13	19	LVMEAQP	0.799		15	M	13	18	LVMEAQ	0.283		16	E	13	19	LVMEAQP	0.959		16	E	13	19	LVMEAQP	1.065		16	E	13	19	LVMEAQP	0.129
14	V	-0.442	.		17	A	14	20	VMEAQPE	0.82		16	E	14	19	VMEAQP	0.53		17	A	14	20	VMEAQPE	0.989		17	A	14	20	VMEAQPE	1.008		17	A	14	20	VMEAQPE	2.557
15	M	-0.224	.		18	Q	15	21	MEAQPEW	0.886		17	A	15	20	MEAQPE	1.237		18	Q	15	21	MEAQPEW	1.007		18	Q	15	21	MEAQPEW	0.938		18	Q	15	21	MEAQPEW	1.657
16	E	0.06	.		19	P	16	22	EAQPEWL	0.884		18	Q	16	21	EAQPEW	1.314		19	P	16	22	EAQPEWL	1.014		19	P	16	22	EAQPEWL	0.998		19	P	16	22	EAQPEWL	0.943
17	A	-0.043	.		20	E	17	23	AQPEWLR	0.914		19	P	17	22	AQPEWL	0.626		20	E	17	23	AQPEWLR	0.999		20	E	17	23	AQPEWLR	1.001		20	E	17	23	AQPEWLR	0.429
18	Q	0.07	.		21	W	18	24	QPEWLRA	0.914		20	E	18	23	QPEWLR	1.213		21	W	18	24	QPEWLRA	0.978		21	W	18	24	QPEWLRA	1.001		21	W	18	24	QPEWLRA	0.429
19	P	0.332	.		22	L	19	25	PEWLRAE	0.88		21	W	19	24	PEWLRA	0.708		22	L	19	25	PEWLRAE	0.965		22	L	19	25	PEWLRAE	0.978		22	L	19	25	PEWLRAE	0.686
20	E	0.479	E		23	R	20	26	EWLRAEV	0.734		22	L	20	25	EWLRAE	0.793		23	R	20	26	EWLRAEV	0.958		23	R	20	26	EWLRAEV	1.024		23	R	20	26	EWLRAEV	-0.143
21	W	0.51	E		24	A	21	27	WLRAEVK	0.773		23	R	21	26	WLRAEV	0.34		24	A	21	27	WLRAEVK	0.972		24	A	21	27	WLRAEVK	1.035		24	A	21	27	WLRAEVK	-0.443
22	L	0.305	.		25	E	22	28	LRAEVKR	0.771		24	A	22	27	LRAEVK	0.646		25	E	22	28	LRAEVKR	0.985		25	E	22	28	LRAEVKR	1.032		25	E	22	28	LRAEVKR	1.586
23	R	0.044	.		26	V	23	29	RAEVKRL	0.771		25	E	23	28	RAEVKR	1.534		26	V	23	29	RAEVKRL	0.999		26	V	23	29	RAEVKRL	1.032		26	V	23	29	RAEVKRL	1.586
24	A	-0.158	.		27	K	24	30	AEVKRLS	0.84		26	V	24	29	AEVKRL	0.646		27	K	24	30	AEVKRLS	1.008		27	K	24	30	AEVKRLS	1.052		27	K	24	30	AEVKRLS	1.914
25	E	-0.663	.		28	R	25	31	EVKRLSH	0.881		27	K	25	30	EVKRLS	0.857		28	R	25	31	EVKRLSH	0.999		28	R	25	31	EVKRLSH	1.058		28	R	25	31	EVKRLSH	1.914
26	V	-0.437	.		29	L	26	32	VKRLSHE	0.881		28	R	26	31	VKRLSH	0.673		29	L	26	32	VKRLSHE	0.985		29	L	26	32	VKRLSHE	1.058		29	L	26	32	VKRLSHE	1.914
27	K	-0.249	.		30	S	27	33	KRLSHEL	0.894		29	L	27	32	KRLSHE	1.571		30	S	27	33	KRLSHEL	0.969		30	S	27	33	KRLSHEL	1.039		30	S	27	33	KRLSHEL	1.129
28	R	-0.167	.		31	H	28	34	RLSHELA	0.844		30	S	28	33	RLSHEL	0.648		31	H	28	34	RLSHELA	0.958		31	H	28	34	RLSHELA	1.058		31	H	28	34	RLSHELA	0.614
29	L	-0.33	.		32	E	29	35	LSHELAE	0.814		31	H	29	34	LSHELA	0.334		32	E	29	35	LSHELAE	0.956		32	E	29	35	LSHELAE	1.055		32	E	29	35	LSHELAE	1.129
30	S	-0.445	.		33	L	30	36	SHELAET	0.867		32	E	30	35	SHELAE	0.702		33	L	30	36	SHELAET	0.97		33	L	30	36	SHELAET	1.006		33	L	30	36	SHELAET	3.186
31	H	-0.191	.		34	A	31	37	HELAETT	0.8		33	L	31	36	HELAET	0.756		34	A	31	37	HELAETT	0.99		34	A	31	37	HELAETT	0.991		34	A	31	37	HELAETT	3
32	E	-0.067	.		35	E	32	38	ELAETTR	0.8		34	A	32	37	ELAETT	0.802		35	E	32	38	ELAETTR	1.015		35	E	32	38	ELAETTR	0.958		35	E	32	38	ELAETTR	3.3
33	L	0.11	.		36	T	33	39	LAETTRE	0.8		35	E	33	38	LAETTR	0.907		36	T	33	39	LAETTRE	1.04		36	T	33	39	LAETTRE	0.958		36	T	33	39	LAETTRE	3.3
34	A	0.507	E		37	T	34	40	AETTREK	0.86		36	T	34	39	AETTRE	1.904		37	T	34	40	AETTREK	1.057		37	T	34	40	AETTREK	0.912		37	T	34	40	AETTREK	5.429
35	E	0.558	E		38	R	35	41	ETTREKI	0.833		37	T	35	40	ETTREK	3.769		38	R	35	41	ETTREKI	1.063		38	R	35	41	ETTREKI	0.925		38	R	35	41	ETTREKI	3.986
36	T	0.702	E		39	E	36	42	TTREKIQ	0.867		38	R	36	41	TTREKI	1.525		39	E	36	42	TTREKIQ	1.053		39	E	36	42	TTREKIQ	0.948		39	E	36	42	TTREKIQ	3.729
37	T	0.408	E		40	K	37	43	TREKIQA	0.824		39	E	37	42	TREKIQ	1.83		40	K	37	43	TREKIQA	1.03		40	K	37	43	TREKIQA	0.971		40	K	37	43	TREKIQA	3.286
38	R	0.738	E		41	I	38	44	REKIQAA	0.781		40	K	38	43	REKIQA	1.281		41	I	38	44	REKIQAA	0.998		41	I	38	44	REKIQAA	0.993		41	I	38	44	REKIQAA	2.843
39	E	0.736	E		42	Q	39	45	EKIQAAE	0.751		41	I	39	44	EKIQAA	0.661		42	Q	39	45	EKIQAAE	0.967		42	Q	39	45	EKIQAAE	0.99		42	Q	39	45	EKIQAAE	3.357
40	K	0.637	E		43	A	40	46	KIQAAEY	0.809		42	Q	40	45	KIQAAE	0.661		43	A	40	46	KIQAAEY	0.949		43	A	40	46	KIQAAEY	1.034		43	A	40	46	KIQAAEY	1.971
41	I	0.699	E		44	A	41	47	IQAAEYG	0.887		43	A	41	46	IQAAEY	0.518		44	A	41	47	IQAAEYG	0.94		44	A	41	47	IQAAEYG	1.026		44	A	41	47	IQAAEYG	1.971
42	Q	0.473	E		45	E	42	48	QAAEYGL	0.904		44	A	42	47	QAAEYG	0.731		45	E	42	48	QAAEYGL	0.94		45	E	42	48	QAAEYGL	1.04		45	E	42	48	QAAEYGL	1.8
43	A	0.444	E		46	Y	43	49	AAEYGLA	0.859		45	E	43	48	AAEYGL	0.348		46	Y	43	49	AAEYGLA	0.942		46	Y	43	49	AAEYGLA	1.047		46	Y	43	49	AAEYGLA	1.243
44	A	0.041	.		47	G	44	50	AEYGLAV	0.836		46	Y	44	49	AEYGLA	0.348		47	G	44	50	AEYGLAV	0.935		47	G	44	50	AEYGLAV	1.092		47	G	44	50	AEYGLAV	0.414
45	E	-0.136	.		48	L	45	51	EYGLAVL	0.826		47	G	45	50	EYGLAV	0.256		48	L	45	51	EYGLAVL	0.933		48	L	45	51	EYGLAVL	1.119		48	L	45	51	EYGLAVL	-1.2
46	Y	-0.171	.		49	A	46	52	YGLAVLE	0.826		48	L	46	51	YGLAVL	0.122		49	A	46	52	YGLAVLE	0.935		49	A	46	52	YGLAVLE	1.119		49	A	46	52	YGLAVLE	-1.2
47	G	-0.519	.		50	V	47	53	GLAVLEE	0.769		49	A	47	52	GLAVLE	0.135		50	V	47	53	GLAVLEE	0.951		50	V	47	53	GLAVLEE	1.075		50	V	47	53	GLAVLEE	0.186
48	L	-0.434	.		51	L	48	54	LAVLEEK	0.69		50	V	48	53	LAVLEE	0.236		51	L	48	54	LAVLEEK	0.982		51	L	48	54	LAVLEEK	1.083		51	L	48	54	LAVLEEK	0.186
49	A	-0.365	.		52	E	49	55	AVLEEKH	0.741		51	L	49	54	AVLEEK	0.571		52	E	49	55	AVLEEKH	1.011		52	E	49	55	AVLEEKH	1.062		52	E	49	55	AVLEEKH	1.8
50	V	-0.421	.		53	E	50	56	VLEEKHQ	0.787		52	E	50	55	VLEEKH	0.769		53	E	50	56	VLEEKHQ	1.026		53	E	50	56	VLEEKHQ	1.055		53	E	50	56	VLEEKHQ	2.357
51	L	-0.364	.		54	K	51	57	LEEKHQL	0.8		53	E	51	56	LEEKHQ	1.795		54	K	51	57	LEEKHQL	1.02		54	K	51	57	LEEKHQL	1.036		54	K	51	57	LEEKHQL	1.571
52	E	-0.403	.		55	H	52	58	EEKHQLK	0.86		54	K	52	57	EEKHQL	1.795		55	H	52	58	EEKHQLK	1.003		55	H	52	58	EEKHQLK	0.99		55	H	52	58	EEKHQLK	3.7
53	E	-0.452	.		56	Q	53	59	EKHQLKL	0.839		55	H	53	58	EKHQLK	2.073		56	Q	53	59	EKHQLKL	0.983		56	Q	53	59	EKHQLKL	1.047		56	Q	53	59	EKHQLKL	1.271
54	K	-0.339	.		57	L	54	60	KHQLKLQ	0.873		56	Q	54	59	KHQLKL	0.987		57	L	54	60	KHQLKLQ	0.972		57	L	54	60	KHQLKLQ	1.071		57	L	54	60	KHQLKLQ	1.014
55	H	-0.489	.		58	K	55	61	HQLKLQF	0.814		57	L	55	60	HQLKLQ	0.855		58	K	55	61	HQLKLQF	0.968		58	K	55	61	HQLKLQF	1.094		58	K	55	61	HQLKLQF	-1.114
56	Q	-0.199	.		59	L	56	62	QLKLQFE	0.784		58	K	56	61	QLKLQF	0.544		59	L	56	62	QLKLQFE	0.963		59	L	56	62	QLKLQFE	1.057		59	L	56	62	QLKLQFE	-0.3
57	L	-0.552	.		60	Q	57	63	LKLQFEE	0.75		59	L	57	62	LKLQFE	0.544		60	Q	57	63	LKLQFEE	0.964		60	Q	57	63	LKLQFEE	1.034		60	Q	57	63	LKLQFEE	-0.043
58	K	-0.577	.		61	F	58	64	KLQFEEL	0.75		60	Q	58	63	KLQFEE	1.142		61	F	58	64	KLQFEEL	0.97		61	F	58	64	KLQFEEL	1.034		61	F	58	64	KLQFEEL	-0.043
59	L	-0.619	.		62	E	59	65	LQFEELE	0.711		61	F	59	64	LQFEEL	0.471		62	E	59	65	LQFEELE	0.978		62	E	59	65	LQFEELE	1.023		62	E	59	65	LQFEELE	0.257
60	Q	-0.853	.		63	E	60	66	QFEELEV	0.699		62	E	60	65	QFEELE	0.989		63	E	60	66	QFEELEV	0.984		63	E	60	66	QFEELEV	1.042		63	E	60	66	QFEELEV	1.043
61	F	-0.781	.		64	L	61	67	FEELEVD	0.767		63	E	61	66	FEELEV	0.424		64	L	61	67	FEELEVD	0.98		64	L	61	67	FEELEVD	1.02		64	L	61	67	FEELEVD	1.614
62	E	-0.602	.		65	E	62	68	EELEVDY	0.844		64	L	62	67	EELEVD	0.818		65	E	62	68	EELEVDY	0.97		65	E	62	68	EELEVDY	1.03		65	E	62	68	EELEVDY	2.657
63	E	-0.401	.		66	V	63	69	ELEVDYE	0.844		65	E	63	68	ELEVDY	0.74		66	V	63	69	ELEVDYE	0.959		66	V	63	69	ELEVDYE	1.03		66	V	63	69	ELEVDYE	2.657
64	L	-0.081	.		67	D	64	70	LEVDYEA	0.833		66	V	64	69	LEVDYE	0.74		67	D	64	70	LEVDYEA	0.95		67	D	64	70	LEVDYEA	1.061		67	D	64	70	LEVDYEA	1.843
65	E	0.014	.		68	Y	65	71	EVDYEAI	0.816		67	D	65	70	EVDYEA	0.906		68	Y	65	71	EVDYEAI	0.945		68	Y	65	71	EVDYEAI	1.047		68	Y	65	71	EVDYEAI	2.014
66	V	0.218	.		69	E	66	72	VDYEAIR	0.846		68	Y	66	71	VDYEAI	0.367		69	E	66	72	VDYEAIR	0.944		69	E	66	72	VDYEAIR	1.05		69	E	66	72	VDYEAIR	1.5
67	D	-0.07	.		70	A	67	73	DYEAIRS	0.979		69	E	67	72	DYEAIR	0.968		70	A	67	73	DYEAIRS	0.959		70	A	67	73	DYEAIRS	0.997		70	A	67	73	DYEAIRS	2.957
68	Y	-0.116	.		71	I	68	74	YEAIRSE	0.876		70	A	68	73	YEAIRS	0.777		71	I	68	74	YEAIRSE	0.981		71	I	68	74	YEAIRSE	0.995		71	I	68	74	YEAIRSE	2.643
69	E	0.171	.		72	R	69	75	EAIRSEM	0.799		71	I	69	74	EAIRSE	0.859		72	R	69	75	EAIRSEM	1.009		72	R	69	75	EAIRSEM	0.947		72	R	69	75	EAIRSEM	2.314
70	A	0.194	.		73	S	70	76	AIRSEME	0.799		72	R	70	75	AIRSEM	0.491		73	S	70	76	AIRSEME	1.033		73	S	70	76	AIRSEME	0.947		73	S	70	76	AIRSEME	2.314
71	I	0.267	.		74	E	71	77	IRSEMEQ	0.844		73	S	71	76	IRSEME	0.841		74	E	71	77	IRSEMEQ	1.034		74	E	71	77	IRSEMEQ	0.94		74	E	71	77	IRSEMEQ	2.871
72	R	0.145	.		75	M	72	78	RSEMEQL	0.861		74	E	72	77	RSEMEQ	2.078		75	M	72	78	RSEMEQL	1.025		75	M	72	78	RSEMEQL	0.954		75	M	72	78	RSEMEQL	2.7
73	S	0.227	.		76	E	73	79	SEMEQLK	0.87		75	M	73	78	SEMEQL	0.875		76	E	73	79	SEMEQLK	1.02		76	E	73	79	SEMEQLK	0.962		76	E	73	79	SEMEQLK	2.914
74	E	-0.109	.		77	Q	74	80	EMEQLKE	0.771		76	E	74	79	EMEQLK	1.306		77	Q	74	80	EMEQLKE	1.016		77	Q	74	80	EMEQLKE	0.939		77	Q	74	80	EMEQLKE	3.1
75	M	0.033	.		78	L	75	81	MEQLKEA	0.76		77	Q	75	80	MEQLKE	1.306		78	L	75	81	MEQLKEA	1.015		78	L	75	81	MEQLKEA	0.97		78	L	75	81	MEQLKEA	2.286
76	E	0.296	.		79	K	76	82	EQLKEAF	0.76		78	L	76	81	EQLKEA	1.333		79	K	76	82	EQLKEAF	1.015		79	K	76	82	EQLKEAF	1.007		79	K	76	82	EQLKEAF	1.571
77	Q	0.261	.		80	E	77	83	QLKEAFG	0.877		79	K	77	82	QLKEAF	0.666		80	E	77	83	QLKEAFG	1.004		80	E	77	83	QLKEAFG	1.011		80	E	77	83	QLKEAFG	1.271
78	L	0.044	.		81	A	78	84	LKEAFGQ	0.877		80	E	78	83	LKEAFG	0.381		81	A	78	84	LKEAFGQ	0.992		81	A	78	84	LKEAFGQ	1.011		81	A	78	84	LKEAFGQ	1.271
79	K	0.022	.		82	F	79	85	KEAFGQA	0.887		81	A	79	84	KEAFGQ	0.8		82	F	79	85	KEAFGQA	0.986		82	F	79	85	KEAFGQA	0.984		82	F	79	85	KEAFGQA	2.886
80	E	0.21	.		83	G	80	86	EAFGQAH	0.879		82	F	80	85	EAFGQA	0.404		83	G	80	86	EAFGQAH	0.985		83	G	80	86	EAFGQAH	1.009		83	G	80	86	EAFGQAH	2.371
81	A	0.199	.		84	Q	81	87	AFGQAHT	0.91		83	G	81	86	AFGQAH	0.317		84	Q	81	87	AFGQAHT	0.988		84	Q	81	87	AFGQAHT	1.017		84	Q	81	87	AFGQAHT	2
82	F	0.228	.		85	A	82	88	FGQAHTN	1.039		84	Q	82	87	FGQAHT	0.453		85	A	82	88	FGQAHTN	0.989		85	A	82	88	FGQAHTN	0.976		85	A	82	88	FGQAHTN	2.7
83	G	0.527	E		86	H	83	89	GQAHTNH	1.089		85	A	83	88	GQAHTN	0.842		86	H	83	89	GQAHTNH	0.993		86	H	83	89	GQAHTNH	0.978		86	H	83	89	GQAHTNH	4.314
84	Q	0.565	E		87	T	84	90	QAHTNHK	1.01		86	H	84	89	QAHTNH	1.158		87	T	84	90	QAHTNHK	1.003		87	T	84	90	QAHTNHK	0.986		87	T	84	90	QAHTNHK	4.314
85	A	0.545	E		88	N	85	91	AHTNHKK	1.014		87	T	85	90	AHTNHK	1.337		88	N	85	91	AHTNHKK	1.014		88	N	85	91	AHTNHKK	0.974		88	N	85	91	AHTNHKK	4.271
86	H	0.585	E		89	H	86	92	HTNHKKV	0.991		88	N	86	91	HTNHKK	2.647		89	H	86	92	HTNHKKV	1.021		89	H	86	92	HTNHKKV	1.02		89	H	86	92	HTNHKKV	3.443
87	T	0.818	E		90	K	87	93	TNHKKVA	0.95		89	H	87	92	TNHKKV	1.444		90	K	87	93	TNHKKVA	1.021		90	K	87	93	TNHKKVA	1.014		90	K	87	93	TNHKKVA	3.443
88	N	0.593	E		91	K	88	94	NHKKVAA	0.907		90	K	88	93	NHKKVA	1.011		91	K	88	94	NHKKVAA	1.003		91	K	88	94	NHKKVAA	1.036		91	K	88	94	NHKKVAA	3
89	H	0.51	E		92	V	89	95	HKKVAAD	0.893		91	K	89	94	HKKVAA	0.635		92	V	89	95	HKKVAAD	0.985		92	V	89	95	HKKVAAD	1.049		92	V	89	95	HKKVAAD	3.429
90	K	0.49	E		93	A	90	96	KKVAADG	0.98		92	V	90	95	KKVAAD	0.779		93	A	90	96	KKVAADG	0.985		93	A	90	96	KKVAADG	1.016		93	A	90	96	KKVAADG	3.943
91	K	0.728	E		94	A	91	97	KVAADGE	0.941		93	A	91	96	KVAADG	0.386		94	A	91	97	KVAADGE	1.003		94	A	91	97	KVAADGE	1.005		94	A	91	97	KVAADGE	4.243
92	V	0.857	E		95	D	92	98	VAADGES	1.001		94	A	92	97	VAADGE	0.334		95	D	92	98	VAADGES	1.043		95	D	92	98	VAADGES	1.016		95	D	92	98	VAADGES	4.357
93	A	0.973	E		96	G	93	99	AADGESR	1.066		95	D	93	98	AADGES	0.603		96	G	93	99	AADGESR	1.08		96	G	93	99	AADGESR	0.943		96	G	93	99	AADGESR	5.486
94	A	1.138	E		97	E	94	100	ADGESRE	1.077		96	G	94	99	ADGESR	1.169		97	E	94	100	ADGESRE	1.1		97	E	94	100	ADGESRE	0.913		97	E	94	100	ADGESRE	6.3
95	D	1.223	E		98	S	95	101	DGESREE	1.089		97	E	95	100	DGESRE	2.004		98	S	95	101	DGESREE	1.108		98	S	95	101	DGESREE	0.883		98	S	95	101	DGESREE	7.114
96	G	1.378	E		99	R	96	102	GESREES	1.084		98	S	96	101	GESREE	2.078		99	R	96	102	GESREES	1.094		99	R	96	102	GESREES	0.903		99	R	96	102	GESREES	6.614
97	E	1.616	E		100	E	97	103	ESREESL	0.946		99	R	97	102	ESREES	2.814		100	E	97	103	ESREESL	1.079		100	E	97	103	ESREESL	0.957		100	E	97	103	ESREESL	4.486
98	S	1.653	E		101	E	98	104	SREESLI	0.907		100	E	98	103	SREESL	1.34		101	E	98	104	SREESLI	1.054		101	E	98	104	SREESLI	1		101	E	98	104	SREESLI	2.229
99	R	1.323	E		102	S	99	105	REESLIQ	0.843		101	E	99	104	REESLI	0.701		102	S	99	105	REESLIQ	1.025		102	S	99	105	REESLIQ	1.001		102	S	99	105	REESLIQ	2.157
100	E	0.781	E		103	L	100	106	EESLIQE	0.813		102	S	100	105	EESLIQ	0.62		103	L	100	106	EESLIQE	1.006		103	L	100	106	EESLIQE	0.997		103	L	100	106	EESLIQE	2.671
101	E	0.61	E		104	I	101	107	ESLIQES	0.911		103	L	101	106	ESLIQE	0.62		104	I	101	107	ESLIQES	0.998		104	I	101	107	ESLIQES	1.02		104	I	101	107	ESLIQES	2.486
102	S	0.524	E		105	Q	102	108	SLIQESA	0.9		104	I	102	107	SLIQES	0.48		105	Q	102	108	SLIQESA	1.011		105	Q	102	108	SLIQESA	1.051		105	Q	102	108	SLIQESA	1.671
103	L	0.511	E		106	E	103	109	LIQESAS	0.9		105	Q	103	108	LIQESA	0.362		106	E	103	109	LIQESAS	1.03		106	E	103	109	LIQESAS	1.051		106	E	103	109	LIQESAS	1.671
104	I	0.444	E		107	S	104	110	IQESASK	0.96		106	E	104	109	IQESAS	0.587		107	S	104	110	IQESASK	1.046		107	S	104	110	IQESASK	1.005		107	S	104	110	IQESASK	3.8
105	Q	0.421	E		108	A	105	111	QESASKE	0.999		107	S	105	110	QESASK	1.676		108	A	105	111	QESASKE	1.059		108	A	105	111	QESASKE	0.962		108	A	105	111	QESASKE	6.057
106	E	0.455	E		109	S	106	112	ESASKEQ	0.999		108	A	106	111	ESASKE	1.676		109	S	106	112	ESASKEQ	1.063		109	S	106	112	ESASKEQ	0.962		109	S	106	112	ESASKEQ	6.057
107	S	0.577	E		110	K	107	113	SASKEQY	1.056		109	S	107	112	SASKEQ	1.676		110	K	107	113	SASKEQY	1.057		110	K	107	113	SASKEQY	1.006		110	K	107	113	SASKEQY	4.671
108	A	0.963	E		111	E	108	114	ASKEQYY	1.014		110	K	108	113	ASKEQY	1.96		111	E	108	114	ASKEQYY	1.036		111	E	108	114	ASKEQYY	1.028		111	E	108	114	ASKEQYY	3.471
109	S	1.108	E		112	Q	109	115	SKEQYYV	0.991		111	E	109	114	SKEQYY	3.039		112	Q	109	115	SKEQYYV	1.001		112	Q	109	115	SKEQYYV	1.073		112	Q	109	115	SKEQYYV	2.643
110	K	0.919	E		113	Y	110	116	KEQYYVR	0.923		112	Q	110	115	KEQYYV	1.683		113	Y	110	116	KEQYYVR	0.967		113	Y	110	116	KEQYYVR	1.053		113	Y	110	116	KEQYYVR	2.314
111	E	0.578	E		114	Y	111	117	EQYYVRK	0.923		113	Y	111	116	EQYYVR	1.649		114	Y	111	117	EQYYVRK	0.95		114	Y	111	117	EQYYVRK	1.053		114	Y	111	117	EQYYVRK	2.314
112	Q	0.345	.		115	V	112	118	QYYVRKV	0.889		114	Y	112	117	QYYVRK	1.904		115	V	112	118	QYYVRKV	0.955		115	V	112	118	QYYVRKV	1.129		115	V	112	118	QYYVRKV	0.671
113	Y	0.217	.		116	R	113	119	YYVRKVL	0.833		115	V	113	118	YYVRKV	0.816		116	R	113	119	YYVRKVL	0.972		116	R	113	119	YYVRKVL	1.163		116	R	113	119	YYVRKVL	-1.5
114	Y	-0.15	.		117	K	114	120	YVRKVLE	0.776		116	R	114	119	YVRKVL	0.429		117	K	114	120	YVRKVLE	0.984		117	K	114	120	YVRKVLE	1.119		117	K	114	120	YVRKVLE	-0.114
115	V	-0.662	.		118	V	115	121	VRKVLEL	0.697		117	K	115	120	VRKVLE	0.475		118	V	115	121	VRKVLEL	0.978		118	V	115	121	VRKVLEL	1.131		118	V	115	121	VRKVLEL	-1.157
116	R	-0.826	.		119	L	116	122	RKVLELQ	0.766		118	V	116	121	RKVLEL	0.527		119	L	116	122	RKVLELQ	0.974		119	L	116	122	RKVLELQ	1.079		119	L	116	122	RKVLELQ	0.229
117	K	-1.221	.		120	E	117	123	KVLELQT	0.767		119	L	117	122	KVLELQ	0.466		120	E	117	123	KVLELQT	0.974		120	E	117	123	KVLELQT	1.084		120	E	117	123	KVLELQT	0.371
118	V	-1.005	.		121	L	118	124	VLELQTE	0.729		120	E	118	123	VLELQT	0.337		121	L	118	124	VLELQTE	0.986		121	L	118	124	VLELQTE	1.073		121	L	118	124	VLELQTE	0.671
119	L	-0.842	.		122	Q	119	125	LELQTEL	0.741		121	L	119	124	LELQTE	0.785		122	Q	119	125	LELQTEL	1.006		122	Q	119	125	LELQTEL	1.054		122	Q	119	125	LELQTEL	-0.114
120	E	-0.517	.		123	T	120	126	ELQTELK	0.801		122	Q	120	125	ELQTEL	0.785		123	T	120	126	ELQTELK	1.023		123	T	120	126	ELQTELK	1.008		123	T	120	126	ELQTELK	2.014
121	L	-0.703	.		124	E	121	127	LQTELKQ	0.836		123	T	121	126	LQTELK	0.907		124	E	121	127	LQTELKQ	1.03		124	E	121	127	LQTELKQ	1.031		124	E	121	127	LQTELKQ	1.757
122	Q	-0.639	.		125	L	122	128	QTELKQL	0.836		124	E	122	127	QTELKQ	1.904		125	L	122	128	QTELKQL	1.026		125	L	122	128	QTELKQL	1.031		125	L	122	128	QTELKQL	1.757
123	T	-0.472	.		126	K	123	129	TELKQLR	0.831		125	L	123	128	TELKQL	0.907		126	K	123	129	TELKQLR	1.026		126	K	123	129	TELKQLR	1.011		126	K	123	129	TELKQLR	1.5
124	E	-0.379	.		127	Q	124	130	ELKQLRN	0.917		126	K	124	129	ELKQLR	1.231		127	Q	124	130	ELKQLRN	1.018		127	Q	124	130	ELKQLRN	0.992		127	Q	124	130	ELKQLRN	1.757
125	L	-0.412	.		128	L	125	131	LKQLRNV	0.883		127	Q	125	130	LKQLRN	1.143		128	L	125	131	LKQLRNV	1.007		128	L	125	131	LKQLRNV	1.068		128	L	125	131	LKQLRNV	0.114
126	K	-0.163	.		129	R	126	132	KQLRNVL	0.883		128	L	126	131	KQLRNV	1.028		129	R	126	132	KQLRNVL	0.999		129	R	126	132	KQLRNVL	1.068		129	R	126	132	KQLRNVL	0.114
127	Q	-0.458	.		130	N	127	133	QLRNVLT	0.876		129	R	127	132	QLRNVL	0.424		130	N	127	133	QLRNVLT	0.989		130	N	127	133	QLRNVLT	1.065		130	N	127	133	QLRNVLT	0.043
128	L	-0.753	.		131	V	128	134	LRNVLTN	0.959		130	N	128	133	LRNVLT	0.353		131	V	128	134	LRNVLTN	0.991		131	V	128	134	LRNVLTN	1.031		131	V	128	134	LRNVLTN	0.186
129	R	-0.856	.		132	L	129	135	RNVLTNT	1.011		131	V	129	134	RNVLTN	0.689		132	L	129	135	RNVLTNT	1.008		132	L	129	135	RNVLTNT	0.982		132	L	129	135	RNVLTNT	2.243
130	N	-0.512	.		133	T	130	136	NVLTNTQ	1.016		132	L	130	135	NVLTNT	0.508		133	T	130	136	NVLTNTQ	1.038		133	T	130	136	NVLTNTQ	1.003		133	T	130	136	NVLTNTQ	2.5
131	V	-0.362	.		134	N	131	137	VLTNTQS	0.997		133	T	131	136	VLTNTQ	0.547		134	N	131	137	VLTNTQS	1.074		134	N	131	137	VLTNTQS	1.036		134	N	131	137	VLTNTQS	2.429
132	L	-0.159	.		135	T	132	138	LTNTQSE	1.031		134	N	132	137	LTNTQS	0.987		135	T	132	138	LTNTQSE	1.102		135	T	132	138	LTNTQSE	0.96		135	T	132	138	LTNTQSE	4.071
133	T	0.294	.		136	Q	133	139	TNTQSEN	1.17		135	T	133	138	TNTQSE	2.073		136	Q	133	139	TNTQSEN	1.123		136	Q	133	139	TNTQSEN	0.893		136	Q	133	139	TNTQSEN	6.386
134	N	0.548	E		137	S	134	140	NTQSENE	1.139		136	Q	134	139	NTQSEN	2.31		137	S	134	140	NTQSENE	1.128		137	S	134	140	NTQSENE	0.884		137	S	134	140	NTQSENE	6.757
135	T	0.772	E		138	E	135	141	TQSENER	1.051		137	S	135	140	TQSENE	2.488		138	E	135	141	TQSENER	1.116		138	E	135	141	TQSENER	0.898		138	E	135	141	TQSENER	6.357
136	Q	1.076	E		139	N	136	142	QSENERL	0.999		138	E	136	141	QSENER	3.377		139	N	136	142	QSENERL	1.097		139	N	136	142	QSENERL	0.947		139	N	136	142	QSENERL	4.3
137	S	1.387	E		140	E	137	143	SENERLA	0.953		139	N	137	142	SENERL	1.608		140	E	137	143	SENERLA	1.065		140	E	137	143	SENERLA	0.954		140	E	137	143	SENERLA	3.743
138	E	1.11	E		141	R	138	144	ENERLAS	0.953		140	E	138	143	ENERLA	1.212		141	R	138	144	ENERLAS	1.026		141	R	138	144	ENERLAS	0.954		141	R	138	144	ENERLAS	3.743
139	N	0.906	E		142	L	139	145	NERLASV	0.919		141	R	139	144	NERLAS	0.938		142	L	139	145	NERLASV	0.99		142	L	139	145	NERLASV	1.03		142	L	139	145	NERLASV	2.1
140	E	0.793	E		143	A	140	146	ERLASVA	0.79		142	L	140	145	ERLASV	0.433		143	A	140	146	ERLASVA	0.962		143	A	140	146	ERLASVA	1.071		143	A	140	146	ERLASVA	1.4
141	R	0.519	E		144	S	141	147	RLASVAQ	0.824		143	A	141	146	RLASVA	0.253		144	S	141	147	RLASVAQ	0.949		144	S	141	147	RLASVAQ	1.094		144	S	141	147	RLASVAQ	1.143
142	L	0.349	.		145	V	142	148	LASVAQE	0.794		144	S	142	147	LASVAQ	0.223		145	V	142	148	LASVAQE	0.954		145	V	142	148	LASVAQE	1.091		145	V	142	148	LASVAQE	1.657
143	A	0.167	.		146	A	143	149	ASVAQEL	0.794		145	V	143	148	ASVAQE	0.469		146	A	143	149	ASVAQEL	0.967		146	A	143	149	ASVAQEL	1.091		146	A	143	149	ASVAQEL	1.657
144	S	0.112	.		147	Q	144	150	SVAQELK	0.844		146	A	144	149	SVAQEL	0.383		147	Q	144	150	SVAQELK	0.991		147	Q	144	150	SVAQELK	1.072		147	Q	144	150	SVAQELK	2.171
145	V	-0.224	.		148	E	145	151	VAQELKE	0.746		147	Q	145	150	VAQELK	0.571		148	E	145	151	VAQELKE	1.009		148	E	145	151	VAQELKE	1.049		148	E	145	151	VAQELKE	2.357
146	A	-0.23	.		149	L	146	152	AQELKEI	0.741		148	E	146	151	AQELKE	1.333		149	L	146	152	AQELKEI	1.019		149	L	146	152	AQELKEI	1.016		149	L	146	152	AQELKEI	1.743
147	Q	0.077	.		150	K	147	153	QELKEIN	0.87		149	L	147	152	QELKEI	0.925		150	K	147	153	QELKEIN	1.028		150	K	147	153	QELKEIN	0.975		150	K	147	153	QELKEIN	2.443
148	E	-0.021	.		151	E	148	154	ELKEINQ	0.87		150	K	148	153	ELKEIN	0.859		151	E	148	154	ELKEINQ	1.034		151	E	148	154	ELKEINQ	0.975		151	E	148	154	ELKEINQ	2.443
149	L	0.065	.		152	I	149	155	LKEINQN	0.987		151	E	149	154	LKEINQ	0.859		152	I	149	155	LKEINQN	1.038		152	I	149	155	LKEINQN	0.964		152	I	149	155	LKEINQN	2.329
150	K	0.205	.		153	N	150	156	KEINQNV	0.974		152	I	150	155	KEINQN	1.675		153	N	150	156	KEINQNV	1.042		153	N	150	156	KEINQNV	0.983		153	N	150	156	KEINQNV	3.114
151	E	0.328	.		154	Q	151	157	EINQNVE	0.936		153	N	151	156	EINQNV	0.622		154	Q	151	157	EINQNVE	1.04		154	Q	151	157	EINQNVE	0.972		154	Q	151	157	EINQNVE	3.414
152	I	0.139	.		155	N	152	158	INQNVEI	0.897		154	Q	152	157	INQNVE	0.622		155	N	152	158	INQNVEI	1.022		155	N	152	158	INQNVEI	1.015		155	N	152	158	INQNVEI	1.157
153	N	0.104	.		156	V	153	159	NQNVEIQ	0.97		155	N	153	158	NQNVEI	0.622		156	V	153	159	NQNVEIQ	1.007		156	V	153	159	NQNVEIQ	0.995		156	V	153	159	NQNVEIQ	3.157
154	Q	0.063	.		157	E	154	160	QNVEIQR	0.883		156	V	154	159	QNVEIQ	0.669		157	E	154	160	QNVEIQR	0.997		157	E	154	160	QNVEIQR	1.009		157	E	154	160	QNVEIQR	2.757
155	N	0.142	.		158	I	155	161	NVEIQRG	0.966		157	E	155	160	NVEIQR	0.757		158	I	155	161	NVEIQRG	1.005		158	I	155	161	NVEIQRG	0.989		158	I	155	161	NVEIQRG	2.714
156	V	0.117	.		159	Q	156	162	VEIQRGR	0.879		158	I	156	161	VEIQRG	0.466		159	Q	156	162	VEIQRGR	1.024		159	Q	156	162	VEIQRGR	1.003		159	Q	156	162	VEIQRGR	2.314
157	E	0.367	E		160	R	157	163	EIQRGRL	0.891		159	Q	157	162	EIQRGR	1.229		160	R	157	163	EIQRGRL	1.039		160	R	157	163	EIQRGRL	0.984		160	R	157	163	EIQRGRL	1.529
158	I	0.241	.		161	G	158	164	IQRGRLR	0.921		160	R	158	163	IQRGRL	0.585		161	G	158	164	IQRGRLR	1.049		161	G	158	164	IQRGRLR	0.987		161	G	158	164	IQRGRLR	1.014
159	Q	-0.038	.		162	R	159	165	QRGRLRD	1.063		161	G	159	164	QRGRLR	1.636		162	R	159	165	QRGRLRD	1.04		162	R	159	165	QRGRLRD	0.946		162	R	159	165	QRGRLRD	3.586
160	R	-0.141	.		163	L	160	166	RGRLRDD	1.131		162	R	160	165	RGRLRD	1.577		163	L	160	166	RGRLRDD	1.032		163	L	160	166	RGRLRDD	0.925		163	L	160	166	RGRLRDD	4.157
161	G	0.118	.		164	R	161	167	GRLRDDI	1.063		163	L	161	166	GRLRDD	1.345		164	R	161	167	GRLRDDI	1.031		164	R	161	167	GRLRDDI	0.965		164	R	161	167	GRLRDDI	2.414
162	R	0.207	.		165	D	162	168	RLRDDIK	0.984		164	R	162	167	RLRDDI	0.953		165	D	162	168	RLRDDIK	1.033		165	D	162	168	RLRDDIK	0.973		165	D	162	168	RLRDDIK	2.414
163	L	0.312	.		166	D	163	169	LRDDIKE	0.954		165	D	163	168	LRDDIK	0.973		166	D	163	169	LRDDIKE	1.043		166	D	163	169	LRDDIKE	0.97		166	D	163	169	LRDDIKE	2.929
164	R	0.287	.		167	I	164	170	RDDIKEY	1.033		166	D	164	169	RDDIKE	2.042		167	I	164	170	RDDIKEY	1.04		167	I	164	170	RDDIKEY	0.957		167	I	164	170	RDDIKEY	3.971
165	D	0.347	.		168	K	165	171	DDIKEYK	1.041		167	I	165	170	DDIKEY	1.634		168	K	165	171	DDIKEYK	1.04		168	K	165	171	DDIKEYK	0.965		168	K	165	171	DDIKEYK	4.186
166	D	0.181	.		169	E	166	172	DIKEYKF	0.919		168	K	166	171	DIKEYK	1.957		169	E	166	172	DIKEYKF	1.026		169	E	166	172	DIKEYKF	0.997		169	E	166	172	DIKEYKF	1.443
167	I	0.202	.		170	Y	167	173	IKEYKFR	0.846		169	E	167	172	IKEYKF	1.015		170	Y	167	173	IKEYKFR	1.011		170	Y	167	173	IKEYKFR	0.998		170	Y	167	173	IKEYKFR	0.614
168	K	0.159	.		171	K	168	174	KEYKFRE	0.884		170	Y	168	173	KEYKFR	2.835		171	K	168	174	KEYKFRE	1.009		171	K	168	174	KEYKFRE	0.955		171	K	168	174	KEYKFRE	2.871
169	E	0.15	.		172	F	169	175	EYKFREA	0.834		171	K	169	174	EYKFRE	2.455		172	F	169	175	EYKFREA	1.003		172	F	169	175	EYKFREA	0.974		172	F	169	175	EYKFREA	2.357
170	Y	0.125	.		173	R	170	176	YKFREAR	0.864		172	F	170	175	YKFREA	1.432		173	R	170	176	YKFREAR	1.004		173	R	170	176	YKFREAR	0.978		173	R	170	176	YKFREAR	1.843
171	K	-0.114	.		174	E	171	177	KFREARL	0.786		173	R	171	176	KFREAR	1.79		174	E	171	177	KFREARL	1.002		174	E	171	177	KFREARL	0.99		174	E	171	177	KFREARL	0.8
172	F	-0.005	.		175	A	172	178	FREARLL	0.726		174	E	172	177	FREARL	0.738		175	A	172	178	FREARLL	0.99		175	A	172	178	FREARLL	1.036		175	A	172	178	FREARLL	-1.329
173	R	-0.419	.		176	R	173	179	REARLLQ	0.78		175	A	173	178	REARLL	0.703		176	R	173	179	REARLLQ	0.979		176	R	173	179	REARLLQ	1.025		176	R	173	179	REARLLQ	0.843
174	E	-0.823	.		177	L	174	180	EARLLQD	0.853		176	R	174	179	EARLLQ	0.622		177	L	174	180	EARLLQD	0.981		177	L	174	180	EARLLQD	1.024		177	L	174	180	EARLLQD	1.671
175	A	-0.713	.		178	L	175	181	ARLLQDY	0.91		177	L	175	180	ARLLQD	0.599		178	L	175	181	ARLLQDY	0.987		178	L	175	181	ARLLQDY	1.068		178	L	175	181	ARLLQDY	0.286
176	R	-0.572	.		179	Q	176	182	RLLQDYS	1.02		178	L	176	181	RLLQDY	0.93		179	Q	176	182	RLLQDYS	1.003		179	Q	176	182	RLLQDYS	1.061		179	Q	176	182	RLLQDYS	0.914
177	L	-0.297	.		180	D	177	183	LLQDYSE	0.99		179	Q	177	182	LLQDYS	0.636		180	D	177	183	LLQDYSE	1.021		180	D	177	183	LLQDYSE	1.058		180	D	177	183	LLQDYSE	1.429
178	L	-0.237	.		181	Y	178	184	LQDYSEL	0.99		180	D	178	183	LQDYSE	1.336		181	Y	178	184	LQDYSEL	1.019		181	Y	178	184	LQDYSEL	1.058		181	Y	178	184	LQDYSEL	1.429
179	Q	-0.212	.		182	S	179	185	QDYSELE	1.011		181	Y	179	184	QDYSEL	1.336		182	S	179	185	QDYSELE	1.022		182	S	179	185	QDYSELE	1.001		182	S	179	185	QDYSELE	3.857
180	D	-0.352	.		183	E	180	186	DYSELEE	0.977		182	S	180	185	DYSELE	1.336		183	E	180	186	DYSELEE	1.023		183	E	180	186	DYSELEE	0.977		183	E	180	186	DYSELEE	4.114
181	Y	-0.142	.		184	L	181	187	YSELEEE	0.874		183	E	181	186	YSELEE	1.385		184	L	181	187	YSELEEE	1.026		184	L	181	187	YSELEEE	0.975		184	L	181	187	YSELEEE	3.8
182	S	0.35	E		185	E	182	188	SELEEEN	0.934		184	L	182	187	SELEEE	1.531		185	E	182	188	SELEEEN	1.04		185	E	182	188	SELEEEN	0.92		185	E	182	188	SELEEEN	5.071
183	E	0.822	E		186	E	183	189	ELEEENI	0.797		185	E	183	188	ELEEEN	1.837		186	E	183	189	ELEEENI	1.047		186	E	183	189	ELEEENI	0.94		186	E	183	189	ELEEENI	3
184	L	0.956	E		187	E	184	190	LEEENIS	0.896		186	E	184	189	LEEENI	0.744		187	E	184	190	LEEENIS	1.04		187	E	184	190	LEEENIS	0.963		187	E	184	190	LEEENIS	2.814
185	E	0.539	E		188	N	185	191	EEENISL	0.896		187	E	185	190	EEENIS	1.209		188	N	185	191	EEENISL	1.022		188	N	185	191	EEENISL	0.963		188	N	185	191	EEENISL	2.814
186	E	0.573	E		189	I	186	192	EENISLQ	0.93		188	N	186	191	EENISL	0.575		189	I	186	192	EENISLQ	1.002		189	I	186	192	EENISLQ	0.987		189	I	186	192	EENISLQ	2.557
187	E	0.182	.		190	S	187	193	ENISLQK	0.969		189	I	187	192	ENISLQ	0.575		190	S	187	193	ENISLQK	0.991		190	S	187	193	ENISLQK	0.998		190	S	187	193	ENISLQK	2.257
188	N	0.15	.		191	L	188	194	NISLQKQ	1.003		190	S	188	193	NISLQK	0.665		191	L	188	194	NISLQKQ	0.997		191	L	188	194	NISLQKQ	1.021		191	L	188	194	NISLQKQ	2
189	I	0.371	E		192	Q	189	195	ISLQKQV	0.851		191	L	189	194	ISLQKQ	0.716		192	Q	189	195	ISLQKQV	1.011		192	Q	189	195	ISLQKQV	1.108		192	Q	189	195	ISLQKQV	0.471
190	S	0.314	.		193	K	190	196	SLQKQVS	0.989		192	Q	190	195	SLQKQV	0.758		193	K	190	196	SLQKQVS	1.018		193	K	190	196	SLQKQVS	1.088		193	K	190	196	SLQKQVS	2.543
191	L	0.015	.		194	Q	191	197	LQKQVSV	0.856		193	K	191	196	LQKQVS	0.758		194	Q	191	197	LQKQVSV	1.008		194	Q	191	197	LQKQVSV	1.141		194	Q	191	197	LQKQVSV	1.086
192	Q	-0.148	.		195	V	192	198	QKQVSVL	0.856		194	Q	192	197	QKQVSV	0.682		195	V	192	198	QKQVSVL	0.988		195	V	192	198	QKQVSVL	1.141		195	V	192	198	QKQVSVL	1.086
193	K	-0.523	.		196	S	193	199	KQVSVLR	0.851		195	V	193	198	KQVSVL	0.325		196	S	193	199	KQVSVLR	0.97		196	S	193	199	KQVSVLR	1.121		196	S	193	199	KQVSVLR	0.829
194	Q	-0.575	.		197	V	194	200	QVSVLRQ	0.847		196	S	194	199	QVSVLR	0.318		197	V	194	200	QVSVLRQ	0.973		197	V	194	200	QVSVLRQ	1.133		197	V	194	200	QVSVLRQ	0.871
195	V	-0.634	.		198	L	195	201	VSVLRQN	0.93		197	V	195	200	VSVLRQ	0.318		198	L	195	201	VSVLRQN	0.999		198	L	195	201	VSVLRQN	1.099		198	L	195	201	VSVLRQN	1.014
196	S	-0.268	.		199	R	196	202	SVLRQNQ	0.999		198	L	196	201	SVLRQN	0.689		199	R	196	202	SVLRQNQ	1.033		199	R	196	202	SVLRQNQ	1.046		199	R	196	202	SVLRQNQ	2.4
197	V	-0.243	.		200	Q	197	203	VLRQNQV	0.866		199	R	197	202	VLRQNQ	0.891		200	Q	197	203	VLRQNQV	1.061		200	Q	197	203	VLRQNQV	1.099		200	Q	197	203	VLRQNQV	0.943
198	L	-0.141	.		201	N	198	204	LRQNQVE	0.9		200	Q	198	203	LRQNQV	0.891		201	N	198	204	LRQNQVE	1.06		201	N	198	204	LRQNQVE	1.023		201	N	198	204	LRQNQVE	2.586
199	R	-0.389	.		202	Q	199	205	RQNQVEF	0.901		201	N	199	204	RQNQVE	1.87		202	Q	199	205	RQNQVEF	1.035		202	Q	199	205	RQNQVEF	1.001		202	Q	199	205	RQNQVEF	2.586
200	Q	-0.141	.		203	V	200	206	QNQVEFE	0.871		202	Q	200	205	QNQVEF	0.827		203	V	200	206	QNQVEFE	1.007		203	V	200	206	QNQVEFE	0.997		203	V	200	206	QNQVEFE	3.1
201	N	-0.367	.		204	E	201	207	NQVEFEG	0.954		203	V	201	206	NQVEFE	0.827		204	E	201	207	NQVEFEG	0.985		204	E	201	207	NQVEFEG	0.977		204	E	201	207	NQVEFEG	3.057
202	Q	-0.03	.		205	F	202	208	QVEFEGL	0.816		204	E	202	207	QVEFEG	0.509		205	F	202	208	QVEFEGL	0.979		205	F	202	208	QVEFEGL	1.045		205	F	202	208	QVEFEGL	0.743
203	V	0.322	.		206	E	203	209	VEFEGLK	0.82		205	F	203	208	VEFEGL	0.242		206	E	203	209	VEFEGLK	0.994		206	E	203	209	VEFEGLK	1.033		206	E	203	209	VEFEGLK	0.7
204	E	0.115	.		207	G	204	210	EFEGLKH	0.884		206	E	204	209	EFEGLK	0.653		207	G	204	210	EFEGLKH	1.004		207	G	204	210	EFEGLKH	0.993		207	G	204	210	EFEGLKH	1.529
205	F	0.13	.		208	L	205	211	FEGLKHE	0.884		207	G	205	210	FEGLKH	0.513		208	L	205	211	FEGLKHE	1.004		208	L	205	211	FEGLKHE	0.993		208	L	205	211	FEGLKHE	1.529
206	E	-0.068	.		209	K	206	212	EGLKHEI	0.866		208	L	206	211	EGLKHE	1.026		209	K	206	212	EGLKHEI	1.004		209	K	206	212	EGLKHEI	1.002		209	K	206	212	EGLKHEI	1.7
207	G	-0.1	.		210	H	207	213	GLKHEIK	0.904		209	K	207	212	GLKHEI	0.415		210	H	207	213	GLKHEIK	0.997		210	H	207	213	GLKHEIK	1.013		210	H	207	213	GLKHEIK	1.4
208	L	-0.209	.		211	E	208	214	LKHEIKR	0.817		210	H	208	213	LKHEIK	0.839		211	E	208	214	LKHEIKR	0.997		211	E	208	214	LKHEIKR	1.013		211	E	208	214	LKHEIKR	1.186
209	K	-0.325	.		212	I	209	215	KHEIKRL	0.817		211	E	209	214	KHEIKR	1.993		212	I	209	215	KHEIKRL	1.006		212	I	209	215	KHEIKRL	1.013		212	I	209	215	KHEIKRL	1.186
210	H	-0.137	.		213	K	210	216	HEIKRLE	0.779		212	I	210	215	HEIKRL	0.822		213	K	210	216	HEIKRLE	1.015		213	K	210	216	HEIKRLE	1.002		213	K	210	216	HEIKRLE	1.486
211	E	-0.483	.		214	R	211	217	EIKRLEE	0.749		213	K	211	216	EIKRLE	1.046		214	R	211	217	EIKRLEE	1.023		214	R	211	217	EIKRLEE	0.965		214	R	211	217	EIKRLEE	2.3
212	I	-0.399	.		215	L	212	218	IKRLEEE	0.749		214	R	212	217	IKRLEE	1.046		215	L	212	218	IKRLEEE	1.032		215	L	212	218	IKRLEEE	0.965		215	L	212	218	IKRLEEE	2.3
213	K	-0.01	.		216	E	213	219	KRLEEET	0.819		215	L	213	218	KRLEEE	2.584		216	E	213	219	KRLEEET	1.045		216	E	213	219	KRLEEET	0.931		216	E	213	219	KRLEEET	4.186
214	R	0.146	.		217	E	214	220	RLEEETE	0.78		216	E	214	219	RLEEET	1.865		217	E	214	220	RLEEETE	1.057		217	E	214	220	RLEEETE	0.919		217	E	214	220	RLEEETE	4.486
215	L	0.38	E		218	E	215	221	LEEETEY	0.807		217	E	215	220	LEEETE	1.649		218	E	215	221	LEEETEY	1.057		218	E	215	221	LEEETEY	0.961		218	E	215	221	LEEETEY	3.614
216	E	0.402	E		219	T	216	222	EEETEYL	0.807		218	E	216	221	EEETEY	3.133		219	T	216	222	EEETEYL	1.045		219	T	216	222	EEETEYL	0.961		219	T	216	222	EEETEYL	3.614
217	E	0.552	E		220	E	217	223	EETEYLN	0.924		219	T	217	222	EETEYL	1.492		220	E	217	223	EETEYLN	1.023		220	E	217	223	EETEYLN	0.95		220	E	217	223	EETEYLN	3.5
218	E	0.309	.		221	Y	218	224	ETEYLNS	1.023		220	E	218	223	ETEYLN	1.385		221	Y	218	224	ETEYLNS	1.008		221	Y	218	224	ETEYLNS	0.973		221	Y	218	224	ETEYLNS	3.314
219	T	0.429	E		222	L	219	225	TEYLNSQ	1.057		221	Y	219	224	TEYLNS	1.072		222	L	219	225	TEYLNSQ	1.01		222	L	219	225	TEYLNSQ	0.996		222	L	219	225	TEYLNSQ	3.057
220	E	0.703	E		223	N	220	226	EYLNSQL	1.004		222	L	220	225	EYLNSQ	1.286		223	N	220	226	EYLNSQL	1.021		223	N	220	226	EYLNSQL	1.045		223	N	220	226	EYLNSQL	1
221	Y	0.676	E		224	S	221	227	YLNSQLE	1.004		223	N	221	226	YLNSQL	0.613		224	S	221	227	YLNSQLE	1.037		224	S	221	227	YLNSQLE	1.045		224	S	221	227	YLNSQLE	1
222	L	0.324	.		225	Q	222	228	LNSQLED	1.05		224	S	222	227	LNSQLE	0.677		225	Q	222	228	LNSQLED	1.041		225	Q	222	228	LNSQLED	1.003		225	Q	222	228	LNSQLED	2.7
223	N	0.239	.		226	L	223	229	NSQLEDA	1.06		225	Q	223	228	NSQLED	1.371		226	L	223	229	NSQLEDA	1.033		226	L	223	229	NSQLEDA	0.976		226	L	223	229	NSQLEDA	4.314
224	S	0.219	.		227	E	224	230	SQLEDAI	0.904		226	L	224	229	SQLEDA	0.861		227	E	224	230	SQLEDAI	1.02		227	E	224	230	SQLEDAI	1.03		227	E	224	230	SQLEDAI	2.171
225	Q	0.095	.		228	D	225	231	QLEDAIR	0.836		227	E	225	230	QLEDAI	0.451		228	D	225	231	QLEDAIR	0.997		228	D	225	231	QLEDAIR	1.01		228	D	225	231	QLEDAIR	1.843
226	L	-0.083	.		229	A	226	232	LEDAIRL	0.78		228	D	226	231	LEDAIR	0.51		229	A	226	232	LEDAIRL	0.971		229	A	226	232	LEDAIRL	1.044		229	A	226	232	LEDAIRL	-0.329
227	E	0.118	.		230	I	227	233	EDAIRLK	0.84		229	A	227	232	EDAIRL	0.51		230	I	227	233	EDAIRLK	0.959		230	I	227	233	EDAIRLK	0.998		230	I	227	233	EDAIRLK	1.8
228	D	-0.282	.		231	R	228	234	DAIRLKE	0.84		230	I	228	233	DAIRLK	0.588		231	R	228	234	DAIRLKE	0.96		231	R	228	234	DAIRLKE	0.998		231	R	228	234	DAIRLKE	1.8
229	A	-0.321	.		232	L	229	235	AIRLKEI	0.699		231	R	229	234	AIRLKE	0.61		232	L	229	235	AIRLKEI	0.976		232	L	229	235	AIRLKEI	1.039		232	L	229	235	AIRLKEI	-0.771
230	I	-0.362	.		233	K	230	236	IRLKEIS	0.809		232	L	230	235	IRLKEI	0.423		233	K	230	236	IRLKEIS	1.005		233	K	230	236	IRLKEIS	1.031		233	K	230	236	IRLKEIS	-0.143
231	R	-0.344	.		234	E	231	237	RLKEISE	0.847		233	K	231	236	RLKEIS	0.809		234	E	231	237	RLKEISE	1.026		234	E	231	237	RLKEISE	0.988		234	E	231	237	RLKEISE	2.114
232	L	-0.393	.		235	I	232	238	LKEISER	0.847		234	E	232	237	LKEISE	0.716		235	I	232	238	LKEISER	1.039		235	I	232	238	LKEISER	0.988		235	I	232	238	LKEISER	2.114
233	K	-0.396	.		236	S	233	239	KEISERQ	0.903		235	I	233	238	KEISER	1.7		236	S	233	239	KEISERQ	1.046		236	S	233	239	KEISERQ	0.955		236	S	233	239	KEISERQ	4.286
234	E	-0.349	.		237	E	234	240	EISERQL	0.843		236	S	234	239	EISERQ	1.472		237	E	234	240	EISERQL	1.044		237	E	234	240	EISERQL	1.001		237	E	234	240	EISERQL	2.157
235	I	0.012	.		238	R	235	241	ISERQLE	0.843		237	E	235	240	ISERQL	0.701		238	R	235	241	ISERQLE	1.037		238	R	235	241	ISERQLE	1.001		238	R	235	241	ISERQLE	2.157
236	S	-0.167	.		239	Q	236	242	SERQLEE	0.881		238	R	236	241	SERQLE	1.732		239	Q	236	242	SERQLEE	1.029		239	Q	236	242	SERQLEE	0.958		239	Q	236	242	SERQLEE	4.414
237	E	0.296	.		240	L	237	243	ERQLEEA	0.771		239	Q	237	242	ERQLEE	2.238		240	L	237	243	ERQLEEA	1.016		240	L	237	243	ERQLEEA	0.965		240	L	237	243	ERQLEEA	3.786
238	R	0.372	E		241	E	238	244	RQLEEAL	0.75		240	L	238	243	RQLEEA	1.305		241	E	238	244	RQLEEAL	1.006		241	E	238	244	RQLEEAL	1.022		241	E	238	244	RQLEEAL	1.357
239	Q	0.319	.		242	E	239	245	QLEEALE	0.72		241	E	239	244	QLEEAL	0.55		242	E	239	245	QLEEALE	1.001		242	E	239	245	QLEEALE	1.019		242	E	239	245	QLEEALE	1.871
240	L	0.283	.		243	A	240	246	LEEALET	0.717		242	E	240	245	LEEALE	0.55		243	A	240	246	LEEALET	0.996		243	A	240	246	LEEALET	1.004		243	A	240	246	LEEALET	1.757
241	E	0.235	.		244	L	241	247	EEALETL	0.717		243	A	241	246	EEALET	0.962		244	L	241	247	EEALETL	0.998		244	L	241	247	EEALETL	1.004		244	L	241	247	EEALETL	1.757
242	E	0.111	.		245	E	242	248	EALETLK	0.756		244	L	242	247	EALETL	0.458		245	E	242	248	EALETLK	1.008		245	E	242	248	EALETLK	1.015		245	E	242	248	EALETLK	1.457
243	A	-0.15	.		246	T	243	249	ALETLKT	0.787		245	E	243	248	ALETLK	0.529		246	T	243	249	ALETLKT	1.02		246	T	243	249	ALETLKT	1.023		246	T	243	249	ALETLKT	1.086
244	L	-0.152	.		247	L	244	250	LETLKTE	0.799		246	T	244	249	LETLKT	0.756		247	L	244	250	LETLKTE	1.034		247	L	244	250	LETLKTE	0.993		247	L	244	250	LETLKTE	1.9
245	E	0.13	.		248	K	245	251	ETLKTER	0.85		247	L	245	250	ETLKTE	1.587		248	K	245	251	ETLKTER	1.051		248	K	245	251	ETLKTER	0.939		248	K	245	251	ETLKTER	3.814
246	T	0.175	.		249	T	246	252	TLKTERE	0.85		248	K	246	251	TLKTER	1.795		249	T	246	252	TLKTERE	1.061		249	T	246	252	TLKTERE	0.939		249	T	246	252	TLKTERE	3.814
247	L	0.228	.		250	E	247	253	LKTEREQ	0.853		249	T	247	252	LKTERE	2.153		250	E	247	253	LKTEREQ	1.075		250	E	247	253	LKTEREQ	0.954		250	E	247	253	LKTEREQ	3.929
248	K	0.403	E		251	R	248	254	KTEREQK	0.913		250	E	248	253	KTEREQ	4.522		251	R	248	254	KTEREQK	1.085		251	R	248	254	KTEREQK	0.908		251	R	248	254	KTEREQK	6.057
249	T	0.758	E		252	E	249	255	TEREQKN	0.991		251	R	249	254	TEREQK	4.522		252	E	249	255	TEREQKN	1.097		252	E	249	255	TEREQKN	0.886		252	E	249	255	TEREQKN	6.243
250	E	0.866	E		253	Q	250	256	EREQKNS	1.059		252	E	250	255	EREQKN	5.039		253	Q	250	256	EREQKNS	1.105		253	Q	250	256	EREQKNS	0.901		253	Q	250	256	EREQKNS	6.429
251	R	0.972	E		254	K	251	257	REQKNSL	1.037		253	Q	251	256	REQKNS	3.899		254	K	251	257	REQKNSL	1.094		254	K	251	257	REQKNSL	0.958		254	K	251	257	REQKNSL	4
252	E	1.263	E		255	N	252	258	EQKNSLR	1.037		254	K	252	257	EQKNSL	1.642		255	N	252	258	EQKNSLR	1.08		255	N	252	258	EQKNSLR	0.958		255	N	252	258	EQKNSLR	4
253	Q	0.921	E		256	S	253	259	QKNSLRK	1.076		255	N	253	258	QKNSLR	1.857		256	S	253	259	QKNSLRK	1.059		256	S	253	259	QKNSLRK	0.969		256	S	253	259	QKNSLRK	3.7
254	K	0.902	E		257	L	254	260	KNSLRKE	1.041		256	S	254	259	KNSLRK	2.144		257	L	254	260	KNSLRKE	1.04		257	L	254	260	KNSLRKE	0.946		257	L	254	260	KNSLRKE	3.957
255	N	0.695	E		258	R	255	261	NSLRKEL	0.981		257	L	255	260	NSLRKE	1.857		258	R	255	261	NSLRKEL	1.034		258	R	255	261	NSLRKEL	0.992		258	R	255	261	NSLRKEL	1.829
256	S	0.681	E		259	K	256	262	SLRKELS	0.963		258	R	256	261	SLRKEL	0.952		259	K	256	262	SLRKELS	1.025		259	K	256	262	SLRKELS	1.025		259	K	256	262	SLRKELS	1.757
257	L	0.238	.		260	E	257	263	LRKELSH	0.894		259	K	257	262	LRKELS	0.952		260	E	257	263	LRKELSH	1.009		260	E	257	263	LRKELSH	1.039		260	E	257	263	LRKELSH	1.129
258	R	0.147	.		261	L	258	264	RKELSHY	0.973		260	E	258	263	RKELSH	1.571		261	L	258	264	RKELSHY	0.981		261	L	258	264	RKELSHY	1.026		261	L	258	264	RKELSHY	2.171
259	K	-0.133	.		262	S	259	265	KELSHYM	0.923		261	L	259	264	KELSHY	1.257		262	S	259	265	KELSHYM	0.947		262	S	259	265	KELSHYM	1.019		262	S	259	265	KELSHYM	0.971
260	E	-0.368	.		263	H	260	266	ELSHYMS	0.983		262	S	260	265	ELSHYM	0.622		263	H	260	266	ELSHYMS	0.919		263	H	260	266	ELSHYMS	1.031		263	H	260	266	ELSHYMS	1.086
261	L	-0.679	.		264	Y	261	267	LSHYMSI	0.944		263	H	261	266	LSHYMS	0.481		264	Y	261	267	LSHYMSI	0.903		264	Y	261	267	LSHYMSI	1.074		264	Y	261	267	LSHYMSI	-1.171
262	S	-0.41	.		265	M	262	268	SHYMSIN	1.083		264	Y	262	267	SHYMSI	0.409		265	M	262	268	SHYMSIN	0.91		265	M	262	268	SHYMSIN	1.006		265	M	262	268	SHYMSIN	1.143
263	H	-0.672	.		266	S	263	269	HYMSIND	1.087		265	M	263	268	HYMSIN	0.491		266	S	263	269	HYMSIND	0.935		266	S	263	269	HYMSIND	0.985		266	S	263	269	HYMSIND	1.643
264	Y	-0.508	.		267	I	264	270	YMSINDS	1.156		266	S	264	269	YMSIND	0.602		267	I	264	270	YMSINDS	0.967		267	I	264	270	YMSINDS	0.972		267	I	264	270	YMSINDS	2.271
265	M	-0.475	.		268	N	265	271	MSINDSF	1.079		267	I	265	270	MSINDS	0.515		268	N	265	271	MSINDSF	0.99		268	N	265	271	MSINDSF	0.962		268	N	265	271	MSINDSF	1.229
266	S	-0.122	.		269	D	266	272	SINDSFY	1.156		268	N	266	271	SINDSF	0.451		269	D	266	272	SINDSFY	0.998		269	D	266	272	SINDSFY	1.01		269	D	266	272	SINDSFY	1.557
267	I	-0.396	.		270	S	267	273	INDSFYT	1.089		269	D	267	272	INDSFY	0.527		270	S	267	273	INDSFYT	0.997		270	S	267	273	INDSFYT	0.995		270	S	267	273	INDSFYT	1.371
268	N	-0.371	.		271	F	268	274	NDSFYTS	1.226		270	S	268	273	NDSFYT	1.085		271	F	268	274	NDSFYTS	0.988		271	F	268	274	NDSFYTS	0.975		271	F	268	274	NDSFYTS	3.443
269	D	-0.22	.		272	Y	269	275	DSFYTSH	1.139		271	F	269	274	DSFYTS	0.904		272	Y	269	275	DSFYTSH	0.987		272	Y	269	275	DSFYTSH	1.022		272	Y	269	275	DSFYTSH	2.743
270	S	0.066	.		273	T	270	276	SFYTSHL	1.014		272	Y	270	275	SFYTSH	0.737		273	T	270	276	SFYTSHL	0.99		273	T	270	276	SFYTSHL	1.077		273	T	270	276	SFYTSHL	0
271	F	0.009	.		274	S	271	277	FYTSHLH	0.946		273	T	271	276	FYTSHL	0.454		274	S	271	277	FYTSHLH	0.982		274	S	271	277	FYTSHLH	1.09		274	S	271	277	FYTSHLH	-0.629
272	Y	-0.107	.		275	H	272	278	YTSHLHV	0.931		274	S	272	277	YTSHLH	0.713		275	H	272	278	YTSHLHV	0.966		275	H	272	278	YTSHLHV	1.132		275	H	272	278	YTSHLHV	0.157
273	T	-0.357	.		276	L	273	279	TSHLHVS	0.973		275	H	273	278	TSHLHV	0.338		276	L	273	279	TSHLHVS	0.947		276	L	273	279	TSHLHVS	1.111		276	L	273	279	TSHLHVS	1.357
274	S	-0.762	.		277	H	274	280	SHLHVSL	0.92		276	L	274	279	SHLHVS	0.313		277	H	274	280	SHLHVSL	0.93		277	H	274	280	SHLHVSL	1.16		277	H	274	280	SHLHVSL	-0.7
275	H	-0.818	.		278	V	275	281	HLHVSLD	0.924		277	H	275	280	HLHVSL	0.193		278	V	275	281	HLHVSLD	0.936		278	V	275	281	HLHVSLD	1.139		278	V	275	281	HLHVSLD	-0.2
276	L	-0.832	.		279	S	276	282	LHVSLDG	1.011		278	V	276	281	LHVSLD	0.237		279	S	276	282	LHVSLDG	0.956		279	S	276	282	LHVSLDG	1.106		279	S	276	282	LHVSLDG	0.314
277	H	-0.601	.		280	L	277	283	HVSLDGL	1.011		279	S	277	282	HVSLDG	0.284		280	L	277	283	HVSLDGL	0.981		280	L	277	283	HVSLDGL	1.106		280	L	277	283	HVSLDGL	0.314
278	V	-0.581	.		281	D	278	284	VSLDGLK	1.02		280	L	278	283	VSLDGL	0.172		281	D	278	284	VSLDGLK	1.009		281	D	278	284	VSLDGLK	1.081		281	D	278	284	VSLDGLK	0.829
279	S	-0.88	.		282	G	279	285	SLDGLKF	1.034		281	D	279	284	SLDGLK	0.464		282	G	279	285	SLDGLKF	1.015		282	G	279	285	SLDGLKF	1.039		282	G	279	285	SLDGLKF	0.043
280	L	-0.792	.		283	L	280	286	LDGLKFS	1.034		282	G	280	285	LDGLKF	0.3		283	L	280	286	LDGLKFS	1.014		283	L	280	286	LDGLKFS	1.039		283	L	280	286	LDGLKFS	0.043
281	D	-0.72	.		284	K	281	287	DGLKFSD	1.159		283	L	281	286	DGLKFS	0.487		284	K	281	287	DGLKFSD	1.014		284	K	281	287	DGLKFSD	0.984		284	K	281	287	DGLKFSD	2.786
282	G	-0.473	.		285	F	282	288	GLKFSDD	1.159		284	K	282	287	GLKFSD	0.487		285	F	282	288	GLKFSDD	1.01		285	F	282	288	GLKFSDD	0.984		285	F	282	288	GLKFSDD	2.786
283	L	0.017	.		286	S	283	289	LKFSDDA	1.03		285	F	283	288	LKFSDD	0.822		286	S	283	289	LKFSDDA	1.018		286	S	283	289	LKFSDDA	1.011		286	S	283	289	LKFSDDA	2.271
284	K	0.252	.		287	D	284	290	KFSDDAA	1.04		286	S	284	289	KFSDDA	1.007		287	D	284	290	KFSDDAA	1.019		287	D	284	290	KFSDDAA	0.985		287	D	284	290	KFSDDAA	3.886
285	F	0.588	E		288	D	285	291	FSDDAAE	1.001		287	D	285	290	FSDDAA	0.509		288	D	285	291	FSDDAAE	1.015		288	D	285	291	FSDDAAE	0.973		288	D	285	291	FSDDAAE	4.186
286	S	0.618	E		289	A	286	292	SDDAAEP	1.133		288	D	286	291	SDDAAE	1.017		289	A	286	292	SDDAAEP	1.008		289	A	286	292	SDDAAEP	0.97		289	A	286	292	SDDAAEP	5.8
287	D	0.861	E		290	A	287	293	DDAAEPN	1.151		289	A	287	292	DDAAEP	1.174		290	A	287	293	DDAAEPN	1.01		290	A	287	293	DDAAEPN	0.936		290	A	287	293	DDAAEPN	5.871
288	D	1.298	E		291	E	288	294	DAAEPNN	1.166		290	A	288	293	DAAEPN	1.13		291	E	288	294	DAAEPNN	1.03		291	E	288	294	DAAEPNN	0.923		291	E	288	294	DAAEPNN	5.443
289	A	1.566	E		292	P	289	295	AAEPNND	1.166		291	E	289	294	AAEPNN	1.089		292	P	289	295	AAEPNND	1.052		292	P	289	295	AAEPNND	0.923		292	P	289	295	AAEPNND	5.443
290	A	2.136	E		293	N	290	296	AEPNNDA	1.166		292	P	290	295	AEPNND	1.799		293	N	290	296	AEPNNDA	1.076		293	N	290	296	AEPNNDA	0.923		293	N	290	296	AEPNNDA	5.443
291	E	2.264	E		294	N	291	297	EPNNDAE	1.177		293	N	291	296	EPNNDA	1.799		294	N	291	297	EPNNDAE	1.078		294	N	291	297	EPNNDAE	0.893		294	N	291	297	EPNNDAE	6.257
292	P	2.123	E		295	D	292	298	PNNDAEA	1.166		294	N	292	297	PNNDAE	1.799		295	D	292	298	PNNDAEA	1.058		295	D	292	298	PNNDAEA	0.923		295	D	292	298	PNNDAEA	5.443
293	N	1.993	E		296	A	293	299	NNDAEAL	1.033		295	D	293	298	NNDAEA	1.176		296	A	293	299	NNDAEAL	1.025		296	A	293	299	NNDAEAL	0.95		296	A	293	299	NNDAEAL	3.829
294	N	1.828	E		297	E	294	300	NDAEALV	0.881		296	A	294	299	NDAEAL	0.603		297	E	294	300	NDAEALV	0.985		297	E	294	300	NDAEALV	1.036		297	E	294	300	NDAEALV	2.3
295	D	1.378	E		298	A	295	301	DAEALVN	0.881		297	E	295	300	DAEALV	0.278		298	A	295	301	DAEALVN	0.961		298	A	295	301	DAEALVN	1.036		298	A	295	301	DAEALVN	2.3
296	A	0.945	E		299	L	296	302	AEALVNG	0.896		298	A	296	301	AEALVN	0.268		299	L	296	302	AEALVNG	0.954		299	L	296	302	AEALVNG	1.037		299	L	296	302	AEALVNG	1.686
297	E	0.785	E		300	V	297	303	EALVNGF	0.887		299	L	297	302	EALVNG	0.262		300	V	297	303	EALVNGF	0.958		300	V	297	303	EALVNGF	1.041		300	V	297	303	EALVNGF	0.071
298	A	0.555	E		301	N	298	304	ALVNGFE	0.887		300	V	298	303	ALVNGF	0.131		301	N	298	304	ALVNGFE	0.97		301	N	298	304	ALVNGFE	1.041		301	N	298	304	ALVNGFE	0.071
299	L	0.053	.		302	G	299	305	LVNGFEH	0.929		301	N	299	304	LVNGFE	0.225		302	G	299	305	LVNGFEH	0.975		302	G	299	305	LVNGFEH	1.047		302	G	299	305	LVNGFEH	0.071
300	V	-0.052	.		303	F	300	306	VNGFEHG	1.067		302	G	300	305	VNGFEH	0.371		303	F	300	306	VNGFEHG	0.974		303	F	300	306	VNGFEHG	0.993		303	F	300	306	VNGFEHG	2.2
301	N	-0.092	.		304	E	301	307	NGFEHGG	1.219		303	F	301	306	NGFEHG	0.495		304	E	301	307	NGFEHGG	0.98		304	E	301	307	NGFEHGG	0.921		304	E	301	307	NGFEHGG	3.543
302	G	-0.13	.		305	H	302	308	GFEHGGL	1.08		304	E	302	307	GFEHGG	0.305		305	H	302	308	GFEHGGL	0.988		305	H	302	308	GFEHGGL	0.988		305	H	302	308	GFEHGGL	1.229
303	F	0.039	.		306	G	303	309	FEHGGLA	0.951		305	H	303	308	FEHGGL	0.254		306	G	303	309	FEHGGLA	0.994		306	G	303	309	FEHGGLA	1.016		306	G	303	309	FEHGGLA	0.714
304	E	0.136	.		307	G	304	310	EHGGLAK	1.01		306	G	304	309	EHGGLA	0.296		307	G	304	310	EHGGLAK	1.001		307	G	304	310	EHGGLAK	0.993		307	G	304	310	EHGGLAK	2.843
305	H	0.213	.		308	L	305	311	HGGLAKL	0.989		307	G	305	310	HGGLAK	0.342		308	L	305	311	HGGLAKL	0.997		308	L	305	311	HGGLAKL	1.05		308	L	305	311	HGGLAKL	0.414
306	G	0.275	.		309	A	306	312	GGLAKLP	1.07		308	L	306	311	GGLAKL	0.207		309	A	306	312	GGLAKLP	0.989		309	A	306	312	GGLAKLP	1.044		309	A	306	312	GGLAKLP	0.414
307	G	-0.039	.		310	K	307	313	GLAKLPL	0.931		309	A	307	312	GLAKLP	0.324		310	K	307	313	GLAKLPL	0.985		310	K	307	313	GLAKLPL	1.097		310	K	307	313	GLAKLPL	-1.714
308	L	0.201	.		311	L	308	314	LAKLPLD	0.917		310	K	308	313	LAKLPL	0.27		311	L	308	314	LAKLPLD	0.982		311	L	308	314	LAKLPLD	1.096		311	L	308	314	LAKLPLD	-1.1
309	A	-0.157	.		312	P	309	315	AKLPLDN	1.056		311	L	309	314	AKLPLD	0.546		312	P	309	315	AKLPLDN	0.993		312	P	309	315	AKLPLDN	1.029		312	P	309	315	AKLPLDN	1.214
310	K	0.078	.		313	L	310	316	KLPLDNK	1.106		312	P	310	315	KLPLDN	0.87		313	L	310	316	KLPLDNK	1.016		313	L	310	316	KLPLDNK	1.009		313	L	310	316	KLPLDNK	1.729
311	L	0.094	.		314	D	311	317	LPLDNKT	1.099		313	L	311	316	LPLDNK	0.87		314	D	311	317	LPLDNKT	1.044		314	D	311	317	LPLDNKT	1.006		314	D	311	317	LPLDNKT	1.657
312	P	0.16	.		315	N	312	318	PLDNKTS	1.219		314	D	312	317	PLDNKT	1.522		315	N	312	318	PLDNKTS	1.075		315	N	312	318	PLDNKTS	0.972		315	N	312	318	PLDNKTS	3.9
313	L	0.489	E		316	K	313	319	LDNKTST	1.139		315	N	313	318	LDNKTS	1.319		316	K	313	319	LDNKTST	1.094		316	K	313	319	LDNKTST	0.95		316	K	313	319	LDNKTST	4.343
314	D	0.816	E		317	T	314	320	DNKTSTP	1.271		316	K	314	319	DNKTST	2.309		317	T	314	320	DNKTSTP	1.1		317	T	314	320	DNKTSTP	0.924		317	T	314	320	DNKTSTP	5.957
315	N	0.966	E		318	S	315	321	NKTSTPK	1.207		317	T	315	320	NKTSTP	2.138		318	S	315	321	NKTSTPK	1.101		318	S	315	321	NKTSTPK	0.933		318	S	315	321	NKTSTPK	5.343
316	K	1.365	E		319	T	316	322	KTSTPKK	1.129		318	S	316	321	KTSTPK	2.659		319	T	316	322	KTSTPKK	1.093		319	T	316	322	KTSTPKK	0.955		319	T	316	322	KTSTPKK	5.157
317	T	1.571	E		320	P	317	323	TSTPKKE	1.09		319	T	317	322	TSTPKK	2.659		320	P	317	323	TSTPKKE	1.088		320	P	317	323	TSTPKKE	0.944		320	P	317	323	TSTPKKE	5.457
318	S	2.027	E		321	K	318	324	STPKKEG	1.176		320	P	318	323	STPKKE	3.19		321	K	318	324	STPKKEG	1.085		321	K	318	324	STPKKEG	0.939		321	K	318	324	STPKKEG	5.529
319	T	1.889	E		322	K	319	325	TPKKEGL	1.056		321	K	319	324	TPKKEG	2.356		322	K	319	325	TPKKEGL	1.073		322	K	319	325	TPKKEGL	0.973		322	K	319	325	TPKKEGL	3.286
320	P	1.871	E		323	E	320	326	PKKEGLA	1.013		322	K	320	325	PKKEGL	1.346		323	E	320	326	PKKEGLA	1.056		323	E	320	326	PKKEGLA	0.995		323	E	320	326	PKKEGLA	2.843
321	K	1.593	E		324	G	321	327	KKEGLAP	1.013		323	E	321	326	KKEGLA	0.88		324	G	321	327	KKEGLAP	1.037		324	G	321	327	KKEGLAP	0.995		324	G	321	327	KKEGLAP	2.843
322	K	1.631	E		325	L	322	328	KEGLAPP	1.086		324	G	322	327	KEGLAP	0.68		325	L	322	328	KEGLAPP	1.02		325	L	322	328	KEGLAPP	1.014		325	L	322	328	KEGLAPP	2.329
323	E	1.557	E		326	A	323	329	EGLAPPS	1.146		325	L	323	328	EGLAPP	0.526		326	A	323	329	EGLAPPS	1.024		326	A	323	329	EGLAPPS	1.026		326	A	323	329	EGLAPPS	2.443
324	G	1.677	E		327	P	324	330	GLAPPSP	1.257		326	A	324	329	GLAPPS	0.407		327	P	324	330	GLAPPSP	1.044		327	P	324	330	GLAPPSP	1.056		327	P	324	330	GLAPPSP	1.629
325	L	1.966	E		328	P	325	331	LAPPSPS	1.239		327	P	325	330	LAPPSP	0.636		328	P	325	331	LAPPSPS	1.062		328	P	325	331	LAPPSPS	1.076		328	P	325	331	LAPPSPS	1.743
326	A	1.927	E		329	S	326	332	APPSPSL	1.239		328	P	326	331	APPSPS	1.033		329	S	326	332	APPSPSL	1.074		329	S	326	332	APPSPSL	1.076		329	S	326	332	APPSPSL	1.743
327	P	1.808	E		330	P	327	333	PPSPSLV	1.216		329	S	327	332	PPSPSL	0.843		330	P	327	333	PPSPSLV	1.057		330	P	327	333	PPSPSLV	1.121		330	P	327	333	PPSPSLV	0.914
328	P	1.487	E		331	S	328	334	PSPSLVS	1.203		330	P	328	333	PSPSLV	0.405		331	S	328	334	PSPSLVS	1.033		331	S	328	334	PSPSLVS	1.114		331	S	328	334	PSPSLVS	1.543
329	S	1.246	E		332	L	329	335	SPSLVSD	1.194		331	S	329	334	SPSLVS	0.351		332	L	329	335	SPSLVSD	1.015		332	L	329	335	SPSLVSD	1.086		332	L	329	335	SPSLVSD	2.671
330	P	1.354	E		333	V	330	336	PSLVSDL	1.074		332	L	330	335	PSLVSD	0.437		333	V	330	336	PSLVSDL	1.002		333	V	330	336	PSLVSDL	1.12		333	V	330	336	PSLVSDL	0.429
331	S	1.236	E		334	S	331	337	SLVSDLL	0.941		333	V	331	336	SLVSDL	0.233		334	S	331	337	SLVSDLL	1.006		334	S	331	337	SLVSDLL	1.146		334	S	331	337	SLVSDLL	-1.186
332	L	0.77	E		335	D	332	338	LVSDLLS	0.941		334	S	332	337	LVSDLL	0.143		335	D	332	338	LVSDLLS	1.01		335	D	332	338	LVSDLLS	1.146		335	D	332	338	LVSDLLS	-1.186
333	V	0.145	.		336	L	333	339	VSDLLSE	0.963		335	D	333	338	VSDLLS	0.233		336	L	333	339	VSDLLSE	1.009		336	L	333	339	VSDLLSE	1.089		336	L	333	339	VSDLLSE	1.243
334	S	-0.343	.		337	L	334	340	SDLLSEL	0.976		336	L	334	339	SDLLSE	0.544		337	L	334	340	SDLLSEL	1.008		337	L	334	340	SDLLSEL	1.07		337	L	334	340	SDLLSEL	0.457
335	D	-0.478	.		338	S	335	341	DLLSELN	0.994		337	L	335	340	DLLSEL	0.335		338	S	335	341	DLLSELN	1.004		338	S	335	341	DLLSELN	1.036		338	S	335	341	DLLSELN	0.529
336	L	-0.905	.		339	E	336	342	LLSELNI	0.853		338	S	336	341	LLSELN	0.322		339	E	336	342	LLSELNI	0.996		339	E	336	342	LLSELNI	1.077		339	E	336	342	LLSELNI	-2.043
337	L	-0.669	.		340	L	337	343	LSELNIS	0.973		339	E	337	342	LSELNI	0.274		340	L	337	343	LSELNIS	0.992		340	L	337	343	LSELNIS	1.043		340	L	337	343	LSELNIS	0.2
338	S	-0.783	.		341	N	338	344	SELNISE	0.994		340	L	338	343	SELNIS	0.445		341	N	338	344	SELNISE	0.992		341	N	338	344	SELNISE	0.986		341	N	338	344	SELNISE	2.629
339	E	-0.725	.		342	I	339	345	ELNISEI	0.857		341	N	339	344	ELNISE	0.575		342	I	339	345	ELNISEI	0.999		342	I	339	345	ELNISEI	1.006		342	I	339	345	ELNISEI	0.557
340	L	-0.711	.		343	S	340	346	LNISEIQ	0.891		342	I	340	345	LNISEI	0.233		343	S	340	346	LNISEIQ	1.01		343	S	340	346	LNISEIQ	1.03		343	S	340	346	LNISEIQ	0.3
341	N	-0.615	.		344	E	341	347	NISEIQK	0.951		343	S	341	346	NISEIQ	0.489		344	E	341	347	NISEIQK	1.023		344	E	341	347	NISEIQK	0.984		344	E	341	347	NISEIQK	2.429
342	I	-0.316	.		345	I	342	348	ISEIQKL	0.813		344	E	342	347	ISEIQK	0.608		345	I	342	348	ISEIQKL	1.027		345	I	342	348	ISEIQKL	1.052		345	I	342	348	ISEIQKL	0.114
343	S	-0.278	.		346	Q	343	349	SEIQKLK	0.89		345	I	343	348	SEIQKL	0.716		346	Q	343	349	SEIQKLK	1.031		346	Q	343	349	SEIQKLK	1.02		346	Q	343	349	SEIQKLK	2.071
344	E	-0.591	.		347	K	344	350	EIQKLKQ	0.826		346	Q	344	349	EIQKLK	1.068		347	K	344	350	EIQKLKQ	1.043		347	K	344	350	EIQKLKQ	1.02		347	K	344	350	EIQKLKQ	2
345	I	-0.244	.		348	L	345	351	IQKLKQQ	0.86		347	K	345	350	IQKLKQ	1.068		348	L	345	351	IQKLKQQ	1.048		348	L	345	351	IQKLKQQ	1.044		348	L	345	351	IQKLKQQ	1.743
346	Q	-0.293	.		349	K	346	352	QKLKQQL	0.877		348	L	346	351	QKLKQQ	2.639		349	K	346	352	QKLKQQL	1.058		349	K	346	352	QKLKQQL	1.058		349	K	346	352	QKLKQQL	1.571
347	K	-0.026	.		350	Q	347	353	KLKQQLM	0.823		349	K	347	352	KLKQQL	1.256		350	Q	347	353	KLKQQLM	1.049		350	Q	347	353	KLKQQLM	1.031		350	Q	347	353	KLKQQLM	0.114
348	L	-0.375	.		351	Q	348	354	LKQQLMQ	0.819		350	Q	348	353	LKQQLM	0.622		351	Q	348	354	LKQQLMQ	1.014		351	Q	348	354	LKQQLMQ	1.043		351	Q	348	354	LKQQLMQ	0.157
349	K	-0.708	.		352	L	349	355	KQQLMQM	0.82		351	Q	349	354	KQQLMQ	1.306		352	L	349	355	KQQLMQM	0.978		352	L	349	355	KQQLMQM	0.982		352	L	349	355	KQQLMQM	0.871
350	Q	-0.556	.		353	M	350	356	QQLMQME	0.781		352	L	350	355	QQLMQM	0.646		353	M	350	356	QQLMQME	0.946		353	M	350	356	QQLMQME	0.971		353	M	350	356	QQLMQME	1.171
351	Q	-0.774	.		354	Q	351	357	QLMQMER	0.777		353	M	351	356	QLMQME	0.646		354	Q	351	357	QLMQMER	0.939		354	Q	351	357	QLMQMER	0.951		354	Q	351	357	QLMQMER	0.914
352	L	-0.645	.		355	M	352	358	LMQMERE	0.743		354	Q	352	357	LMQMER	0.731		355	M	352	358	LMQMERE	0.963		355	M	352	358	LMQMERE	0.927		355	M	352	358	LMQMERE	1.171
353	M	-0.355	.		356	E	353	359	MQMEREK	0.803		355	M	353	358	MQMERE	1.535		356	E	353	359	MQMEREK	1		356	E	353	359	MQMEREK	0.882		356	E	353	359	MQMEREK	3.3
354	Q	-0.235	.		357	R	354	360	QMEREKA	0.811		356	E	354	359	QMEREK	3.101		357	R	354	360	QMEREKA	1.033		357	R	354	360	QMEREKA	0.916		357	R	354	360	QMEREKA	4.2
355	M	-0.096	.		358	E	355	361	MEREKAG	0.894		357	R	355	360	MEREKA	1.809		358	E	355	361	MEREKAG	1.047		358	E	355	361	MEREKAG	0.896		358	E	355	361	MEREKAG	4.157
356	E	-0.108	.		359	K	356	362	EREKAGL	0.893		358	E	356	361	EREKAG	1.809		359	K	356	362	EREKAGL	1.041		359	K	356	362	EREKAGL	0.956		359	K	356	362	EREKAGL	3.443
357	R	0.208	.		360	A	357	363	REKAGLL	0.871		359	K	357	362	REKAGL	0.861		360	A	357	363	REKAGLL	1.016		360	A	357	363	REKAGLL	1.013		360	A	357	363	REKAGLL	1.014
358	E	0.174	.		361	G	358	364	EKAGLLA	0.83		360	A	358	363	EKAGLL	0.363		361	G	358	364	EKAGLLA	0.984		361	G	358	364	EKAGLLA	1.04		361	G	358	364	EKAGLLA	0.714
359	K	-0.069	.		362	L	359	365	KAGLLAT	0.861		361	G	359	364	KAGLLA	0.212		362	L	359	365	KAGLLAT	0.96		362	L	359	365	KAGLLAT	1.049		362	L	359	365	KAGLLAT	0.343
360	A	-0.041	.		363	L	360	366	AGLLATL	0.801		362	L	360	365	AGLLAT	0.153		363	L	360	366	AGLLATL	0.945		363	L	360	366	AGLLATL	1.094		363	L	360	366	AGLLATL	-1.786
361	G	-0.174	.		364	A	361	367	GLLATLQ	0.847		363	L	361	366	GLLATL	0.125		364	A	361	367	GLLATLQ	0.947		364	A	361	367	GLLATLQ	1.087		364	A	361	367	GLLATLQ	-1.229
362	L	-0.429	.		365	T	362	368	LLATLQD	0.833		364	A	362	367	LLATLQ	0.218		365	T	362	368	LLATLQD	0.96		365	T	362	368	LLATLQD	1.086		365	T	362	368	LLATLQD	-0.614
363	L	-0.499	.		366	L	363	369	LATLQDT	0.886		365	T	363	368	LATLQD	0.442		366	L	363	369	LATLQDT	0.982		366	L	363	369	LATLQDT	1.038		366	L	363	369	LATLQDT	1.443
364	A	-0.452	.		367	Q	364	370	ATLQDTQ	0.941		366	L	364	369	ATLQDT	0.773		367	Q	364	370	ATLQDTQ	1.015		367	Q	364	370	ATLQDTQ	1.004		367	Q	364	370	ATLQDTQ	3.614
365	T	-0.297	.		368	D	365	371	TLQDTQK	0.991		367	Q	365	370	TLQDTQ	1.325		368	D	365	371	TLQDTQK	1.045		368	D	365	371	TLQDTQK	0.985		368	D	365	371	TLQDTQK	4.129
366	L	-0.141	.		369	T	366	372	LQDTQKQ	0.994		368	D	366	371	LQDTQK	1.836		369	T	366	372	LQDTQKQ	1.07		369	T	366	372	LQDTQKQ	1		369	T	366	372	LQDTQKQ	4.243
367	Q	0.219	.		370	Q	367	373	QDTQKQL	0.994		369	T	367	372	QDTQKQ	3.856		370	Q	367	373	QDTQKQL	1.08		370	Q	367	373	QDTQKQL	1		370	Q	367	373	QDTQKQL	4.243
368	D	0.588	E		371	K	368	374	DTQKQLE	0.96		370	Q	368	373	DTQKQL	1.836		371	K	368	374	DTQKQLE	1.062		371	K	368	374	DTQKQLE	0.977		371	K	368	374	DTQKQLE	4.5
369	T	0.497	E		372	Q	369	375	TQKQLEH	0.887		371	K	369	374	TQKQLE	1.904		372	Q	369	375	TQKQLEH	1.034		372	Q	369	375	TQKQLEH	1.011		372	Q	369	375	TQKQLEH	3.371
370	Q	0.61	E		373	L	370	376	QKQLEHT	0.887		372	Q	370	375	QKQLEH	1.795		373	L	370	376	QKQLEHT	1.007		373	L	370	376	QKQLEHT	1.011		373	L	370	376	QKQLEHT	3.371
371	K	0.782	E		374	E	371	377	KQLEHTR	0.883		373	L	371	376	KQLEHT	1.496		374	E	371	377	KQLEHTR	0.992		374	E	371	377	KQLEHTR	0.99		374	E	371	377	KQLEHTR	3.114
372	Q	0.787	E		375	H	372	378	QLEHTRG	0.961		374	E	372	377	QLEHTR	1.465		375	H	372	378	QLEHTRG	1.004		375	H	372	378	QLEHTRG	0.982		375	H	372	378	QLEHTRG	3.114
373	L	0.694	E		376	T	373	379	LEHTRGS	1.026		375	H	373	378	LEHTRG	0.837		376	T	373	379	LEHTRGS	1.027		376	T	373	379	LEHTRGS	0.982		376	T	373	379	LEHTRGS	3.186
374	E	0.621	E		377	R	374	380	EHTRGSL	1.026		376	T	374	379	EHTRGS	1.361		377	R	374	380	EHTRGSL	1.043		377	R	374	380	EHTRGSL	0.982		377	R	374	380	EHTRGSL	3.186
375	H	0.554	E		378	G	375	381	HTRGSLS	1.124		377	R	375	380	HTRGSL	0.648		378	G	375	381	HTRGSLS	1.056		378	G	375	381	HTRGSLS	1.005		378	G	375	381	HTRGSLS	3
376	T	0.3	.		379	S	376	382	TRGSLSE	1.094		378	G	376	381	TRGSLS	0.638		379	S	376	382	TRGSLSE	1.052		379	S	376	382	TRGSLSE	0.969		379	S	376	382	TRGSLSE	3.814
377	R	0.322	.		380	L	377	383	RGSLSEQ	1.097		379	S	377	382	RGSLSE	0.766		380	L	377	383	RGSLSEQ	1.052		380	L	377	383	RGSLSEQ	0.984		380	L	377	383	RGSLSEQ	3.929
378	G	0.72	E		381	S	378	384	GSLSEQQ	1.101		380	L	378	383	GSLSEQ	0.677		381	S	378	384	GSLSEQQ	1.069		381	S	378	384	GSLSEQQ	1.004		381	S	378	384	GSLSEQQ	4.186
379	S	0.798	E		382	E	379	385	SLSEQQE	0.984		381	S	379	384	SLSEQQ	1.185		382	E	379	385	SLSEQQE	1.089		382	E	379	385	SLSEQQE	1.001		382	E	379	385	SLSEQQE	4.486
380	L	1.017	E		383	Q	380	386	LSEQQEK	0.924		382	E	380	385	LSEQQE	1.531		383	Q	380	386	LSEQQEK	1.111		383	Q	380	386	LSEQQEK	0.989		383	Q	380	386	LSEQQEK	4.371
381	S	1.054	E		384	Q	381	387	SEQQEKV	0.911		383	Q	381	386	SEQQEK	3.713		384	Q	381	387	SEQQEKV	1.114		384	Q	381	387	SEQQEKV	1.008		384	Q	381	387	SEQQEKV	5.157
382	E	1.059	E		385	E	382	388	EQQEKVT	0.844		384	Q	382	387	EQQEKV	2.056		385	E	382	388	EQQEKVT	1.097		385	E	382	388	EQQEKVT	0.993		385	E	382	388	EQQEKVT	4.971
383	Q	0.856	E		386	K	383	389	QQEKVTR	0.874		385	E	383	388	QQEKVT	1.714		386	K	383	389	QQEKVTR	1.074		386	K	383	389	QQEKVTR	0.997		386	K	383	389	QQEKVTR	4.457
384	Q	0.734	E		387	V	384	390	QEKVTRL	0.819		386	K	384	389	QEKVTR	1.938		387	V	384	390	QEKVTRL	1.044		387	V	384	390	QEKVTRL	1.03		387	V	384	390	QEKVTRL	2.286
385	E	0.895	E		388	T	385	391	EKVTRLT	0.816		387	V	385	390	EKVTRL	0.923		388	T	385	391	EKVTRLT	1.03		388	T	385	391	EKVTRLT	1.015		388	T	385	391	EKVTRLT	2.171
386	K	0.534	E		389	R	386	392	KVTRLTE	0.816		388	T	386	391	KVTRLT	0.769		389	R	386	392	KVTRLTE	1.026		389	R	386	392	KVTRLTE	1.015		389	R	386	392	KVTRLTE	2.171
387	V	0.453	E		390	L	387	393	VTRLTEN	0.894		389	R	387	392	VTRLTE	0.666		390	L	387	393	VTRLTEN	1.024		390	L	387	393	VTRLTEN	0.993		390	L	387	393	VTRLTEN	2.357
388	T	0.331	.		391	T	388	394	TRLTENL	0.907		390	L	388	393	TRLTEN	1.443		391	T	388	394	TRLTENL	1.03		391	T	388	394	TRLTENL	0.974		391	T	388	394	TRLTENL	1.571
389	R	0.274	.		392	E	389	395	RLTENLS	0.974		391	T	389	394	RLTENL	0.825		392	E	389	395	RLTENLS	1.023		392	E	389	395	RLTENLS	0.989		392	E	389	395	RLTENLS	1.757
390	L	-0.102	.		393	N	390	396	LTENLSA	0.933		392	E	390	395	LTENLS	0.564		393	N	390	396	LTENLSA	1.004		393	N	390	396	LTENLSA	1.016		393	N	390	396	LTENLSA	1.457
391	T	-0.184	.		394	L	391	397	TENLSAL	0.933		393	N	391	396	TENLSA	0.691		394	L	391	397	TENLSAL	0.984		394	L	391	397	TENLSAL	1.016		394	L	391	397	TENLSAL	1.457
392	E	-0.181	.		395	S	392	398	ENLSALR	0.931		394	L	392	397	ENLSAL	0.395		395	S	392	398	ENLSALR	0.968		395	S	392	398	ENLSALR	1.011		395	S	392	398	ENLSALR	1.314
393	N	-0.454	.		396	A	393	399	NLSALRR	0.961		395	S	393	398	NLSALR	0.447		396	A	393	399	NLSALRR	0.966		396	A	393	399	NLSALRR	1.014		396	A	393	399	NLSALRR	0.8
394	L	-0.514	.		397	L	394	400	LSALRRL	0.823		396	A	394	399	LSALRR	0.544		397	L	394	400	LSALRRL	0.975		397	L	394	400	LSALRRL	1.082		397	L	394	400	LSALRRL	-1.514
395	S	-0.343	.		398	R	395	401	SALRRLQ	0.879		397	L	395	400	SALRRL	0.544		398	R	395	401	SALRRLQ	0.982		398	R	395	401	SALRRLQ	1.048		398	R	395	401	SALRRLQ	0.657
396	A	-0.688	.		399	R	396	402	ALRRLQA	0.769		398	R	396	401	ALRRLQ	0.703		399	R	396	402	ALRRLQA	0.986		399	R	396	402	ALRRLQA	1.056		399	R	396	402	ALRRLQA	0.029
397	L	-0.688	.		400	L	397	403	LRRLQAS	0.879		399	R	397	402	LRRLQA	0.703		400	L	397	403	LRRLQAS	0.985		400	L	397	403	LRRLQAS	1.048		400	L	397	403	LRRLQAS	0.657
398	R	-0.826	.		401	Q	398	404	RRLQASK	0.939		400	L	398	403	RRLQAS	1.142		401	Q	398	404	RRLQASK	0.99		401	Q	398	404	RRLQASK	1.002		401	Q	398	404	RRLQASK	2.786
399	R	-0.426	.		402	A	399	405	RLQASKE	0.909		401	Q	399	404	RLQASK	1.166		402	A	399	405	RLQASKE	1.013		402	A	399	405	RLQASKE	0.999		402	A	399	405	RLQASKE	3.3
400	L	-0.318	.		403	S	400	406	LQASKER	0.909		402	A	400	405	LQASKE	1.031		403	S	400	406	LQASKER	1.035		403	S	400	406	LQASKER	0.999		403	S	400	406	LQASKER	3.3
401	Q	-0.027	.		404	K	401	407	QASKERQ	0.964		403	S	401	406	QASKER	2.45		404	K	401	407	QASKERQ	1.063		404	K	401	407	QASKERQ	0.966		404	K	401	407	QASKERQ	5.471
402	A	0.359	E		405	E	402	408	ASKERQT	0.961		404	K	402	407	ASKERQ	2.45		405	E	402	408	ASKERQT	1.08		405	E	402	408	ASKERQT	0.951		405	E	402	408	ASKERQT	5.357
403	S	0.584	E		406	R	403	409	SKERQTA	0.961		405	E	403	408	SKERQT	3.499		406	R	403	409	SKERQTA	1.076		406	R	403	409	SKERQTA	0.951		406	R	403	409	SKERQTA	5.357
404	K	0.707	E		407	Q	404	410	KERQTAL	0.841		406	R	404	409	KERQTA	2.638		407	Q	404	410	KERQTAL	1.066		407	Q	404	410	KERQTAL	0.985		407	Q	404	410	KERQTAL	3.114
405	E	1.001	E		408	T	405	411	ERQTALD	0.906		407	Q	405	410	ERQTAL	1.088		408	T	405	411	ERQTALD	1.045		408	T	405	411	ERQTALD	0.975		408	T	405	411	ERQTALD	3.729
406	R	0.72	E		409	A	406	412	RQTALDN	1.023		408	T	406	411	RQTALD	1.049		409	A	406	412	RQTALDN	1.03		409	A	406	412	RQTALDN	0.965		409	A	406	412	RQTALDN	3.614
407	Q	0.933	E		410	L	407	413	QTALDNE	0.993		409	A	407	412	QTALDN	0.861		410	L	407	413	QTALDNE	1.034		410	L	407	413	QTALDNE	0.962		410	L	407	413	QTALDNE	4.129
408	T	0.885	E		411	D	408	414	TALDNEK	0.997		410	L	408	413	TALDNE	0.861		411	D	408	414	TALDNEK	1.051		411	D	408	414	TALDNEK	0.949		411	D	408	414	TALDNEK	4.086
409	A	0.994	E		412	N	409	415	ALDNEKD	1.069		411	D	409	414	ALDNEK	1.193		412	N	409	415	ALDNEKD	1.069		412	N	409	415	ALDNEKD	0.943		412	N	409	415	ALDNEKD	4.771
410	L	0.964	E		413	E	410	416	LDNEKDR	1.11		412	N	410	415	LDNEKD	1.973		413	E	410	416	LDNEKDR	1.078		413	E	410	416	LDNEKDR	0.916		413	E	410	416	LDNEKDR	5.071
411	D	1.119	E		414	K	411	417	DNEKDRD	1.234		413	E	411	416	DNEKDR	4.686		414	K	411	417	DNEKDRD	1.074		414	K	411	417	DNEKDRD	0.861		414	K	411	417	DNEKDRD	7.814
412	N	1.106	E		415	D	412	418	NEKDRDS	1.23		414	K	412	417	NEKDRD	4.686		415	D	412	418	NEKDRDS	1.059		415	D	412	418	NEKDRDS	0.882		415	D	412	418	NEKDRDS	7.314
413	E	1.286	E		416	R	413	419	EKDRDSH	1.143		415	D	413	418	EKDRDS	3.905		416	R	413	419	EKDRDSH	1.044		416	R	413	419	EKDRDSH	0.929		416	R	413	419	EKDRDSH	6.614
414	K	1.428	E		417	D	414	420	KDRDSHE	1.143		416	R	414	419	KDRDSH	3.068		417	D	414	420	KDRDSHE	1.034		417	D	414	420	KDRDSHE	0.929		417	D	414	420	KDRDSHE	6.614
415	D	1.748	E		418	S	415	421	DRDSHED	1.207		417	D	415	420	DRDSHE	2.657		418	S	415	421	DRDSHED	1.028		418	S	415	421	DRDSHED	0.92		418	S	415	421	DRDSHED	7.229
416	R	1.769	E		419	H	416	422	RDSHEDG	1.221		418	S	416	421	RDSHED	2.657		419	H	416	422	RDSHEDG	1.031		419	H	416	422	RDSHEDG	0.921		419	H	416	422	RDSHEDG	6.614
417	D	1.922	E		420	E	417	423	DSHEDGD	1.294		419	H	417	422	DSHEDG	1.342		420	E	417	423	DSHEDGD	1.043		420	E	417	423	DSHEDGD	0.92		420	E	417	423	DSHEDGD	7.443
418	S	1.881	E		421	D	418	424	SHEDGDY	1.249		420	E	418	423	SHEDGD	1.342		421	D	418	424	SHEDGDY	1.049		421	D	418	424	SHEDGDY	0.962		421	D	418	424	SHEDGDY	5.743
419	H	1.98	E		422	G	419	425	HEDGDYY	1.207		421	D	419	424	HEDGDY	1.57		422	G	419	425	HEDGDYY	1.049		422	G	419	425	HEDGDYY	0.983		422	G	419	425	HEDGDYY	4.543
420	E	1.715	E		423	D	420	426	EDGDYYE	1.177		422	G	420	425	EDGDYY	1.807		423	D	420	426	EDGDYYE	1.029		423	D	420	426	EDGDYYE	0.947		423	D	420	426	EDGDYYE	5.357
421	D	1.488	E		424	Y	421	427	DGDYYEV	1.143		423	D	421	426	DGDYYE	1.807		424	Y	421	427	DGDYYEV	0.996		424	Y	421	427	DGDYYEV	1.023		424	Y	421	427	DGDYYEV	3.714
422	G	1.364	E		425	Y	422	428	GDYYEVD	1.143		424	Y	422	427	GDYYEV	0.803		425	Y	422	428	GDYYEVD	0.97		425	Y	422	428	GDYYEVD	1.023		425	Y	422	428	GDYYEVD	3.714
423	D	1.053	E		426	E	423	429	DYYEVDI	0.987		425	Y	423	428	DYYEVD	1.356		426	E	423	429	DYYEVDI	0.955		426	E	423	429	DYYEVDI	1.063		426	E	423	429	DYYEVDI	1.757
424	Y	1.102	E		427	V	424	430	YYEVDIN	1.001		426	E	424	429	YYEVDI	0.569		427	V	424	430	YYEVDIN	0.958		427	V	424	430	YYEVDIN	1.05		427	V	424	430	YYEVDIN	1.329
425	Y	0.682	E		428	D	425	431	YEVDING	1.061		427	V	425	430	YEVDIN	0.584		428	D	425	431	YEVDING	0.977		428	D	425	431	YEVDING	1.009		428	D	425	431	YEVDING	2.414
426	E	0.645	E		429	I	426	432	EVDINGP	1.116		428	D	426	431	EVDING	0.369		429	I	426	432	EVDINGP	1.004		429	I	426	432	EVDINGP	0.995		429	I	426	432	EVDINGP	2.986
427	V	0.659	E		430	N	427	433	VDINGPE	1.116		429	I	427	432	VDINGP	0.329		430	N	427	433	VDINGPE	1.028		430	N	427	433	VDINGPE	0.995		430	N	427	433	VDINGPE	2.986
428	D	0.558	E		431	G	428	434	DINGPEI	1.111		430	N	428	433	DINGPE	0.768		431	G	428	434	DINGPEI	1.041		431	G	428	434	DINGPEI	0.962		431	G	428	434	DINGPEI	2.371
429	I	0.754	E		432	P	429	435	INGPEIL	0.987		431	G	429	434	INGPEI	0.323		432	P	429	435	INGPEIL	1.03		432	P	429	435	INGPEIL	1.017		432	P	429	435	INGPEIL	-0.371
430	N	0.684	E		433	E	430	436	NGPEILA	1.014		432	P	430	435	NGPEIL	0.379		433	E	430	436	NGPEILA	1.001		433	E	430	436	NGPEILA	1.004		433	E	430	436	NGPEILA	1.071
431	G	0.199	.		434	I	431	437	GPEILAC	0.961		433	E	431	436	GPEILA	0.238		434	I	431	437	GPEILAC	0.96		434	I	431	437	GPEILAC	1.095		434	I	431	437	GPEILAC	0.271
432	P	0.182	.		435	L	432	438	PEILACK	0.883		434	I	432	437	PEILAC	0.129		435	L	432	438	PEILACK	0.936		435	L	432	438	PEILACK	1.103		435	L	432	438	PEILACK	0.271
433	E	-0.107	.		436	A	433	439	EILACKY	0.829		435	L	433	438	EILACK	0.167		436	A	433	439	EILACKY	0.927		436	A	433	439	EILACKY	1.117		436	A	433	439	EILACKY	-0.3
434	I	0.09	.		437	C	434	440	ILACKYH	0.859		436	A	434	439	ILACKY	0.151		437	C	434	440	ILACKYH	0.928		437	C	434	440	ILACKYH	1.153		437	C	434	440	ILACKYH	-1.114
435	L	-0.369	.		438	K	435	441	LACKYHV	0.863		437	C	435	440	LACKYH	0.293		438	K	435	441	LACKYHV	0.941		438	K	435	441	LACKYHV	1.186		438	K	435	441	LACKYHV	-0.5
436	A	-0.635	.		439	Y	436	442	ACKYHVA	0.873		438	K	436	441	ACKYHV	0.264		439	Y	436	442	ACKYHVA	0.934		439	Y	436	442	ACKYHVA	1.16		439	Y	436	442	ACKYHVA	1.114
437	C	-0.993	.		440	H	437	443	CKYHVAV	0.85		439	Y	437	442	CKYHVA	0.264		440	H	437	443	CKYHVAV	0.925		440	H	437	443	CKYHVAV	1.205		440	H	437	443	CKYHVAV	0.286
438	K	-1.266	.		441	V	438	444	KYHVAVA	0.774		440	H	438	443	KYHVAV	0.365		441	V	438	444	KYHVAVA	0.919		441	V	438	444	KYHVAVA	1.156		441	V	438	444	KYHVAVA	0.386
439	Y	-1.234	.		442	A	439	445	YHVAVAE	0.736		441	V	439	444	YHVAVA	0.185		442	A	439	445	YHVAVAE	0.912		442	A	439	445	YHVAVAE	1.144		442	A	439	445	YHVAVAE	0.686
440	H	-0.845	.		443	V	440	446	HVAVAEA	0.667		442	A	440	445	HVAVAE	0.204		443	V	440	446	HVAVAEA	0.925		443	V	440	446	HVAVAEA	1.131		443	V	440	446	HVAVAEA	1.257
441	V	-0.495	.		444	A	441	447	VAVAEAG	0.754		443	V	441	446	VAVAEA	0.151		444	A	441	447	VAVAEAG	0.946		444	A	441	447	VAVAEAG	1.098		444	A	441	447	VAVAEAG	1.771
442	A	-0.263	.		445	E	442	448	AVAEAGE	0.789		444	A	442	447	AVAEAG	0.202		445	E	442	448	AVAEAGE	0.971		445	E	442	448	AVAEAGE	1.022		445	E	442	448	AVAEAGE	3.414
443	V	-0.132	.		446	A	443	449	VAEAGEL	0.779		445	E	443	448	VAEAGE	0.346		446	A	443	449	VAEAGEL	0.996		446	A	443	449	VAEAGEL	1.048		446	A	443	449	VAEAGEL	1.8
444	A	0.212	.		447	G	444	450	AEAGELR	0.843		446	A	444	449	AEAGEL	0.385		447	G	444	450	AEAGELR	1.011		447	G	444	450	AEAGELR	0.975		447	G	444	450	AEAGELR	2.929
445	E	0.058	.		448	E	445	451	EAGELRE	0.854		447	G	445	450	EAGELR	0.746		448	E	445	451	EAGELRE	1.021		448	E	445	451	EAGELRE	0.945		448	E	445	451	EAGELRE	3.743
446	A	0.316	.		449	L	446	452	AGELREQ	0.889		448	E	446	451	AGELRE	0.746		449	L	446	452	AGELREQ	1.025		449	L	446	452	AGELREQ	0.968		449	L	446	452	AGELREQ	3.486
447	G	0.434	E		450	R	447	453	GELREQL	0.879		449	L	447	452	GELREQ	1.279		450	R	447	453	GELREQL	1.027		450	R	447	453	GELREQL	0.995		450	R	447	453	GELREQL	1.871
448	E	0.635	E		451	E	448	454	ELREQLK	0.8		450	R	448	453	ELREQL	1.066		451	E	448	454	ELREQLK	1.032		451	E	448	454	ELREQLK	1.003		451	E	448	454	ELREQLK	1.871
449	L	0.394	E		452	Q	449	455	LREQLKA	0.789		451	E	449	454	LREQLK	1.231		452	Q	449	455	LREQLKA	1.024		452	Q	449	455	LREQLKA	1.033		452	Q	449	455	LREQLKA	1.057
450	R	0.216	.		453	L	450	456	REQLKAL	0.789		452	Q	450	455	REQLKA	1.507		453	L	450	456	REQLKAL	1.012		453	L	450	456	REQLKAL	1.033		453	L	450	456	REQLKAL	1.057
451	E	-0.008	.		454	K	451	457	EQLKALR	0.789		453	L	451	456	EQLKAL	0.635		454	K	451	457	EQLKALR	1.004		454	K	451	457	EQLKALR	1.033		454	K	451	457	EQLKALR	1.057
452	Q	-0.398	.		455	A	452	458	QLKALRS	0.887		454	K	452	457	QLKALR	0.718		455	A	452	458	QLKALRS	1.002		455	A	452	458	QLKALRS	1.056		455	A	452	458	QLKALRS	0.871
453	L	-0.503	.		456	L	453	459	LKALRST	0.884		455	A	453	458	LKALRS	0.555		456	L	453	459	LKALRST	1.015		456	L	453	459	LKALRST	1.041		456	L	453	459	LKALRST	0.757
454	K	-0.249	.		457	R	454	460	KALRSTH	0.936		456	L	454	459	KALRST	0.972		457	R	454	460	KALRSTH	1.033		457	R	454	460	KALRSTH	1.02		457	R	454	460	KALRSTH	2.371
455	A	-0.182	.		458	S	455	461	ALRSTHE	0.897		457	R	455	460	ALRSTH	0.661		458	S	455	461	ALRSTHE	1.042		458	S	455	461	ALRSTHE	1.009		458	S	455	461	ALRSTHE	2.671
456	L	-0.153	.		459	T	456	462	LRSTHEA	0.897		458	S	456	461	LRSTHE	1.134		459	T	456	462	LRSTHEA	1.036		459	T	456	462	LRSTHEA	1.009		459	T	456	462	LRSTHEA	2.671
457	R	-0.075	.		460	H	457	463	RSTHEAR	0.949		459	T	457	462	RSTHEA	1.389		460	H	457	463	RSTHEAR	1.022		460	H	457	463	RSTHEAR	0.955		460	H	457	463	RSTHEAR	4.586
458	S	0.177	.		461	E	458	464	STHEARE	0.919		460	H	458	463	STHEAR	1.389		461	E	458	464	STHEARE	1.01		461	E	458	464	STHEARE	0.952		461	E	458	464	STHEARE	5.1
459	T	0.295	.		462	A	459	465	THEAREA	0.809		461	E	459	464	THEARE	1.795		462	A	459	465	THEAREA	1.011		462	A	459	465	THEAREA	0.96		462	A	459	465	THEAREA	4.471
460	H	0.598	E		463	R	460	466	HEAREAQ	0.811		462	A	460	465	HEAREA	1.256		463	R	460	466	HEAREAQ	1.01		463	R	460	466	HEAREAQ	0.975		463	R	460	466	HEAREAQ	4.586
461	E	0.875	E		464	E	461	467	EAREAQH	0.811		463	R	461	466	EAREAQ	1.599		464	E	461	467	EAREAQH	1.006		464	E	461	467	EAREAQH	0.975		464	E	461	467	EAREAQH	4.586
462	A	0.984	E		465	A	462	468	AREAQHA	0.8		464	E	462	467	AREAQH	1.256		465	A	462	468	AREAQHA	0.992		465	A	462	468	AREAQHA	1.005		465	A	462	468	AREAQHA	3.771
463	R	0.994	E		466	Q	463	469	REAQHAE	0.811		465	A	463	468	REAQHA	1.256		466	Q	463	469	REAQHAE	0.972		466	Q	463	469	REAQHAE	0.975		466	Q	463	469	REAQHAE	4.586
464	E	0.931	E		467	H	464	470	EAQHAEE	0.781		466	Q	464	469	EAQHAE	1.111		467	H	464	470	EAQHAEE	0.974		467	H	464	470	EAQHAEE	0.972		467	H	464	470	EAQHAEE	5.1
465	A	1.043	E		468	A	465	471	AQHAEEK	0.82		467	H	465	470	AQHAEE	1.111		468	A	465	471	AQHAEEK	0.99		468	A	465	471	AQHAEEK	0.983		468	A	465	471	AQHAEEK	4.8
466	Q	1.125	E		469	E	466	472	QHAEEKG	0.949		468	A	466	471	QHAEEK	2.199		469	E	466	472	QHAEEKG	1.024		469	E	466	472	QHAEEKG	0.956		469	E	466	472	QHAEEKG	5.314
467	H	1.265	E		470	E	467	473	HAEEKGR	0.944		469	E	467	472	HAEEKG	1.257		470	E	467	473	HAEEKGR	1.057		470	E	467	473	HAEEKGR	0.935		470	E	467	473	HAEEKGR	5.057
468	A	1.28	E		471	K	468	474	AEEKGRY	0.971		470	E	468	473	AEEKGR	1.809		471	K	468	474	AEEKGRY	1.07		471	K	468	474	AEEKGRY	0.943		471	K	468	474	AEEKGRY	4.486
469	E	1.202	E		472	G	469	475	EEKGRYE	0.983		471	K	469	474	EEKGRY	2.806		472	G	469	475	EEKGRYE	1.063		472	G	469	475	EEKGRYE	0.913		472	G	469	475	EEKGRYE	5.3
470	E	1.17	E		473	R	470	476	EKGRYEA	0.971		472	G	470	475	EKGRYE	2.806		473	R	470	476	EKGRYEA	1.038		473	R	470	476	EKGRYEA	0.943		473	R	470	476	EKGRYEA	4.486
471	K	1.188	E		474	Y	471	477	KGRYEAE	0.971		473	R	471	476	KGRYEA	1.637		474	Y	471	477	KGRYEAE	1.014		474	Y	471	477	KGRYEAE	0.943		474	Y	471	477	KGRYEAE	4.486
472	G	1.193	E		475	E	472	478	GRYEAEG	1.05		474	Y	472	477	GRYEAE	1.417		475	E	472	478	GRYEAEG	1.009		475	E	472	478	GRYEAEG	0.935		475	E	472	478	GRYEAEG	4.486
473	R	1.385	E		476	A	473	479	RYEAEGQ	0.967		475	E	473	478	RYEAEG	1.417		476	A	473	479	RYEAEGQ	1.021		476	A	473	479	RYEAEGQ	0.956		476	A	473	479	RYEAEGQ	4.529
474	Y	1.393	E		477	E	474	480	YEAEGQA	0.926		476	A	474	479	YEAEGQ	1.253		477	E	474	480	YEAEGQA	1.033		477	E	474	480	YEAEGQA	0.983		477	E	474	480	YEAEGQA	4.229
475	E	1.29	E		478	G	475	481	EAEGQAL	0.847		477	E	475	480	EAEGQA	0.808		478	G	475	481	EAEGQAL	1.039		478	G	475	481	EAEGQAL	0.996		478	G	475	481	EAEGQAL	3.186
476	A	1.149	E		479	Q	476	482	AEGQALT	0.879		478	G	476	481	AEGQAL	0.385		479	Q	476	482	AEGQALT	1.029		479	Q	476	482	AEGQALT	1.004		479	Q	476	482	AEGQALT	2.814
477	E	0.8	E		480	A	477	483	EGQALTE	0.89		479	Q	477	482	EGQALT	0.55		480	A	477	483	EGQALTE	1.017		480	A	477	483	EGQALTE	0.973		480	A	477	483	EGQALTE	3.629
478	G	0.776	E		481	L	478	484	GQALTEK	0.929		480	A	478	483	GQALTE	0.55		481	L	478	484	GQALTEK	1.019		481	L	478	484	GQALTEK	0.985		481	L	478	484	GQALTEK	3.329
479	Q	0.873	E		482	T	479	485	QALTEKV	0.777		481	L	479	484	QALTEK	1.111		482	T	479	485	QALTEKV	1.027		482	T	479	485	QALTEKV	1.057		482	T	479	485	QALTEKV	1.986
480	A	0.823	E		483	E	480	486	ALTEKVS	0.841		482	T	480	485	ALTEKV	0.476		483	E	480	486	ALTEKVS	1.033		483	E	480	486	ALTEKVS	1.057		483	E	480	486	ALTEKVS	2.057
481	L	0.6	E		484	K	481	487	LTEKVSL	0.831		483	E	481	486	LTEKVS	0.631		484	K	481	487	LTEKVSL	1.027		484	K	481	487	LTEKVSL	1.084		484	K	481	487	LTEKVSL	0.443
482	T	0.328	.		485	V	482	488	TEKVSLL	0.831		484	K	482	487	TEKVSL	0.631		485	V	482	488	TEKVSLL	1.004		485	V	482	488	TEKVSLL	1.084		485	V	482	488	TEKVSLL	0.443
483	E	-0.199	.		486	S	483	489	EKVSLLE	0.8		485	V	483	488	EKVSLL	0.361		486	S	483	489	EKVSLLE	0.984		486	S	483	489	EKVSLLE	1.075		486	S	483	489	EKVSLLE	0.814
484	K	-0.623	.		487	L	484	490	KVSLLEK	0.839		486	S	484	489	KVSLLE	0.361		487	L	484	490	KVSLLEK	0.981		487	L	484	490	KVSLLEK	1.087		487	L	484	490	KVSLLEK	0.514
485	V	-0.593	.		488	L	485	491	VSLLEKA	0.789		487	L	485	490	VSLLEK	0.361		488	L	485	491	VSLLEKA	0.992		488	L	485	491	VSLLEKA	1.106		488	L	485	491	VSLLEKA	0
486	S	-0.29	.		489	E	486	492	SLLEKAS	0.921		488	L	486	491	SLLEKA	0.491		489	E	486	492	SLLEKAS	1.015		489	E	486	492	SLLEKAS	1.053		489	E	486	492	SLLEKAS	1.457
487	L	-0.328	.		490	K	487	493	LLEKASR	0.853		489	E	487	492	LLEKAS	0.491		490	K	487	493	LLEKASR	1.036		490	K	487	493	LLEKASR	1.033		490	K	487	493	LLEKASR	1.129
488	L	-0.267	.		491	A	488	494	LEKASRQ	0.909		490	K	488	493	LEKASR	1.166		491	A	488	494	LEKASRQ	1.052		491	A	488	494	LEKASRQ	0.999		491	A	488	494	LEKASRQ	3.3
489	E	-0.249	.		492	S	489	495	EKASRQD	1.033		491	A	489	494	EKASRQ	2.45		492	S	489	495	EKASRQD	1.062		492	S	489	495	EKASRQD	0.944		492	S	489	495	EKASRQD	6.043
490	K	0.046	.		493	R	490	496	KASRQDR	1.063		492	S	490	495	KASRQD	2.362		493	R	490	496	KASRQDR	1.066		493	R	490	496	KASRQDR	0.948		493	R	490	496	KASRQDR	5.529
491	A	0.306	.		494	Q	491	497	ASRQDRE	1.024		493	R	491	496	ASRQDR	2.313		494	Q	491	497	ASRQDRE	1.07		494	Q	491	497	ASRQDRE	0.936		494	Q	491	497	ASRQDRE	5.829
492	S	0.702	E		495	D	492	498	SRQDREL	1.014		494	Q	492	497	SRQDRE	3.966		495	D	492	498	SRQDREL	1.056		495	D	492	498	SRQDREL	0.963		495	D	492	498	SRQDREL	4.214
493	R	1.053	E		496	R	493	499	RQDRELL	0.894		495	D	493	498	RQDREL	2.44		496	R	493	499	RQDRELL	1.036		496	R	493	499	RQDRELL	0.997		496	R	493	499	RQDRELL	1.971
494	Q	0.678	E		497	E	494	500	QDRELLA	0.853		496	R	494	499	QDRELL	1.028		497	E	494	500	QDRELLA	1.01		497	E	494	500	QDRELLA	1.024		497	E	494	500	QDRELLA	1.671
495	D	0.268	.		498	L	495	501	DRELLAR	0.849		497	E	495	500	DRELLA	0.599		498	L	495	501	DRELLAR	0.976		498	L	495	501	DRELLAR	1.004		498	L	495	501	DRELLAR	1.414
496	R	0.042	.		499	L	496	502	RELLARL	0.724		498	L	496	501	RELLAR	0.703		499	L	496	502	RELLARL	0.955		499	L	496	502	RELLARL	1.059		499	L	496	502	RELLARL	-1.329
497	E	-0.139	.		500	A	497	503	ELLARLE	0.694		499	L	497	502	ELLARL	0.296		500	A	497	503	ELLARLE	0.949		500	A	497	503	ELLARLE	1.056		500	A	497	503	ELLARLE	-0.814
498	L	-0.519	.		501	R	498	504	LLARLEK	0.733		500	A	498	503	LLARLE	0.296		501	R	498	504	LLARLEK	0.957		501	R	498	504	LLARLEK	1.067		501	R	498	504	LLARLEK	-1.114
499	L	-0.541	.		502	L	499	505	LARLEKE	0.754		501	R	499	504	LARLEK	0.718		502	L	499	505	LARLEKE	0.982		502	L	499	505	LARLEKE	1.01		502	L	499	505	LARLEKE	1.314
500	A	-0.752	.		503	E	500	506	ARLEKEL	0.754		502	L	500	505	ARLEKE	1.507		503	E	500	506	ARLEKEL	1.007		503	E	500	506	ARLEKEL	1.01		503	E	500	506	ARLEKEL	1.314
501	R	-0.681	.		504	K	501	507	RLEKELK	0.804		503	E	501	506	RLEKEL	1.231		504	K	501	507	RLEKELK	1.027		504	K	501	507	RLEKELK	0.991		504	K	501	507	RLEKELK	1.829
502	L	-0.979	.		505	E	502	508	LEKELKK	0.813		504	K	502	507	LEKELK	1.256		505	E	502	508	LEKELKK	1.038		505	E	502	508	LEKELKK	0.999		505	E	502	508	LEKELKK	2.043
503	E	-0.634	.		506	L	503	509	EKELKKV	0.8		505	E	503	508	EKELKK	3.047		506	L	503	509	EKELKKV	1.037		506	L	503	509	EKELKKV	1.018		506	L	503	509	EKELKKV	2.829
504	K	-0.293	.		507	K	504	510	KELKKVS	0.899		506	L	504	509	KELKKV	1.306		507	K	504	510	KELKKVS	1.041		507	K	504	510	KELKKVS	1.041		507	K	504	510	KELKKVS	2.643
505	E	-0.184	.		508	K	505	511	ELKKVSD	0.963		507	K	505	510	ELKKVS	0.875		508	K	505	511	ELKKVSD	1.042		508	K	505	511	ELKKVSD	1.032		508	K	505	511	ELKKVSD	3.257
506	L	-0.058	.		509	V	506	512	LKKVSDV	0.929		508	K	506	511	LKKVSD	0.844		509	V	506	512	LKKVSDV	1.035		509	V	506	512	LKKVSDV	1.108		509	V	506	512	LKKVSDV	1.614
507	K	0.36	E		510	S	507	513	KKVSDVA	0.939		509	V	507	512	KKVSDV	0.759		510	S	507	513	KKVSDVA	1.028		510	S	507	513	KKVSDVA	1.081		510	S	507	513	KKVSDVA	3.229
508	K	0.194	.		511	D	508	514	KVSDVAG	1.017		510	S	508	513	KVSDVA	0.384		511	D	508	514	KVSDVAG	1.016		511	D	508	514	KVSDVAG	1.073		511	D	508	514	KVSDVAG	3.229
509	V	0.236	.		512	V	509	515	VSDVAGE	0.979		511	D	509	514	VSDVAG	0.19		512	V	509	515	VSDVAGE	1.004		512	V	509	515	VSDVAGE	1.062		512	V	509	515	VSDVAGE	3.529
510	S	0.255	.		513	A	510	516	SDVAGET	1.044		512	V	510	515	SDVAGE	0.443		513	A	510	516	SDVAGET	1.011		513	A	510	516	SDVAGET	0.994		513	A	510	516	SDVAGET	4.8
511	D	0.736	E		514	G	511	517	DVAGETQ	0.98		513	A	511	516	DVAGET	0.477		514	G	511	517	DVAGETQ	1.034		514	G	511	517	DVAGETQ	0.995		514	G	511	517	DVAGETQ	4.729
512	V	0.927	E		515	E	512	518	VAGETQG	0.994		514	G	512	517	VAGETQ	0.495		515	E	512	518	VAGETQG	1.063		515	E	512	518	VAGETQG	0.996		515	E	512	518	VAGETQG	4.114
513	A	1.119	E		516	T	513	519	AGETQGS	1.127		515	E	513	518	AGETQG	0.66		516	T	513	519	AGETQGS	1.089		516	T	513	519	AGETQGS	0.943		516	T	513	519	AGETQGS	5.571
514	G	1.317	E		517	Q	514	520	GETQGSL	1.117		516	T	514	519	GETQGS	0.875		517	Q	514	520	GETQGSL	1.1		517	Q	514	520	GETQGSL	0.969		517	Q	514	520	GETQGSL	3.957
515	E	1.371	E		518	G	515	521	ETQGSLS	1.099		517	Q	515	520	ETQGSL	0.729		518	G	515	521	ETQGSLS	1.082		518	G	515	521	ETQGSLS	0.989		518	G	515	521	ETQGSLS	4.071
516	T	0.967	E		519	S	516	522	TQGSLSV	1.064		518	G	516	521	TQGSLS	0.564		519	S	516	522	TQGSLSV	1.043		519	S	516	522	TQGSLSV	1.065		519	S	516	522	TQGSLSV	2.429
517	Q	1.066	E		520	L	517	523	QGSLSVA	1.021		519	S	517	522	QGSLSV	0.29		520	L	517	523	QGSLSVA	1.002		520	L	517	523	QGSLSVA	1.087		520	L	517	523	QGSLSVA	1.986
518	G	0.846	E		521	S	518	524	GSLSVAQ	1.021		520	L	518	523	GSLSVA	0.169		521	S	518	524	GSLSVAQ	0.971		521	S	518	524	GSLSVAQ	1.087		521	S	518	524	GSLSVAQ	1.986
519	S	0.733	E		522	V	519	525	SLSVAQD	1.007		521	S	519	524	SLSVAQ	0.296		522	V	519	525	SLSVAQD	0.962		522	V	519	525	SLSVAQD	1.086		522	V	519	525	SLSVAQD	2.6
520	L	0.641	E		523	A	520	526	LSVAQDE	0.909		522	V	520	525	LSVAQD	0.369		523	A	520	526	LSVAQDE	0.973		523	A	520	526	LSVAQDE	1.063		523	A	520	526	LSVAQDE	2.786
521	S	0.629	E		524	Q	521	527	SVAQDEL	0.909		523	A	521	526	SVAQDE	0.775		524	Q	521	527	SVAQDEL	0.991		524	Q	521	527	SVAQDEL	1.063		524	Q	521	527	SVAQDEL	2.786
522	V	0.524	E		525	D	522	528	VAQDELV	0.776		524	Q	522	527	VAQDEL	0.477		525	D	522	528	VAQDELV	1		525	D	522	528	VAQDELV	1.116		525	D	522	528	VAQDELV	1.329
523	A	0.151	.		526	E	523	529	AQDELVT	0.841		525	D	523	528	AQDELV	0.477		526	E	523	529	AQDELVT	0.995		526	E	523	529	AQDELVT	1.048		526	E	523	529	AQDELVT	2.6
524	Q	-0.206	.		527	L	524	530	QDELVTF	0.833		526	E	524	529	QDELVT	0.681		527	L	524	530	QDELVTF	0.977		527	L	524	530	QDELVTF	1.052		527	L	524	530	QDELVTF	0.986
525	D	0	.		528	V	525	531	DELVTFS	0.897		527	L	525	530	DELVTF	0.341		528	V	525	531	DELVTFS	0.963		528	V	525	531	DELVTFS	1.052		528	V	525	531	DELVTFS	1.057
526	E	-0.295	.		529	T	526	532	ELVTFSE	0.794		528	V	526	531	ELVTFS	0.273		529	T	526	532	ELVTFSE	0.966		529	T	526	532	ELVTFSE	1.05		529	T	526	532	ELVTFSE	0.743
527	L	-0.001	.		530	F	527	533	LVTFSEE	0.794		529	T	527	532	LVTFSE	0.273		530	F	527	533	LVTFSEE	0.982		530	F	527	533	LVTFSEE	1.05		530	F	527	533	LVTFSEE	0.743
528	V	0.056	.		531	S	528	534	VTFSEEL	0.794		530	F	528	533	VTFSEE	0.574		531	S	528	534	VTFSEEL	1.006		531	S	528	534	VTFSEEL	1.05		531	S	528	534	VTFSEEL	0.743
529	T	0.056	.		532	E	529	535	TFSEELA	0.817		531	S	529	534	TFSEEL	0.638		532	E	529	535	TFSEELA	1.018		532	E	529	535	TFSEELA	1.004		532	E	529	535	TFSEELA	1.571
530	F	-0.359	.		533	E	530	536	FSEELAN	0.903		532	E	530	535	FSEELA	0.447		533	E	530	536	FSEELAN	1.01		533	E	530	536	FSEELAN	0.985		533	E	530	536	FSEELAN	1.829
531	S	-0.541	.		534	L	531	537	SEELANL	0.901		533	E	531	536	SEELAN	0.829		534	L	531	537	SEELANL	0.99		534	L	531	537	SEELANL	1.008		534	L	531	537	SEELANL	1.829
532	E	-0.281	.		535	A	532	538	EELANLY	0.86		534	L	532	537	EELANL	0.51		535	A	532	538	EELANLY	0.961		535	A	532	538	EELANLY	1.029		535	A	532	538	EELANLY	0.629
533	E	-0.36	.		536	N	533	539	ELANLYH	0.89		535	A	533	538	ELANLY	0.462		536	N	533	539	ELANLYH	0.935		536	N	533	539	ELANLYH	1.065		536	N	533	539	ELANLYH	-0.186
534	L	-0.49	.		537	L	534	540	LANLYHH	0.92		536	N	534	539	LANLYH	0.363		537	L	534	540	LANLYHH	0.918		537	L	534	540	LANLYHH	1.102		537	L	534	540	LANLYHH	-1
535	A	-0.385	.		538	Y	535	541	ANLYHHV	0.907		537	L	535	540	ANLYHH	0.599		538	Y	535	541	ANLYHHV	0.901		538	Y	535	541	ANLYHHV	1.121		538	Y	535	541	ANLYHHV	-0.214
536	N	-0.674	.		539	H	536	542	NLYHHVC	0.983		538	Y	536	541	NLYHHV	0.44		539	H	536	542	NLYHHVC	0.898		539	H	536	542	NLYHHVC	1.17		539	H	536	542	NLYHHVC	-0.314
537	L	-1.071	.		540	H	537	543	LYHHVCM	0.846		539	H	537	542	LYHHVC	0.147		540	H	537	543	LYHHVCM	0.893		540	H	537	543	LYHHVCM	1.177		540	H	537	543	LYHHVCM	-1.914
538	Y	-1.471	.		541	V	538	544	YHHVCMC	0.931		540	H	538	543	YHHVCM	0.176		541	V	538	544	YHHVCMC	0.889		541	V	538	544	YHHVCMC	1.201		541	V	538	544	YHHVCMC	-0.4
539	H	-1.588	.		542	C	539	545	HHVCMCN	0.991		541	V	539	544	HHVCMC	0.06		542	C	539	545	HHVCMCN	0.893		542	C	539	545	HHVCMCN	1.146		542	C	539	545	HHVCMCN	0.871
540	H	-1.678	.		543	M	540	546	HVCMCNN	1.079		542	C	540	545	HVCMCN	0.071		543	M	540	546	HVCMCNN	0.905		543	M	540	546	HVCMCNN	1.099		543	M	540	546	HVCMCNN	1.571
541	V	-1.634	.		544	C	541	547	VCMCNNE	1.049		543	M	541	546	VCMCNN	0.084		544	C	541	547	VCMCNNE	0.94		544	C	541	547	VCMCNNE	1.062		544	C	541	547	VCMCNNE	2.386
542	C	-1.223	.		545	N	542	548	CMCNNET	1.114		544	C	542	547	CMCNNE	0.196		545	N	542	548	CMCNNET	0.988		545	N	542	548	CMCNNET	0.995		545	N	542	548	CMCNNET	3.657
543	M	-0.758	.		546	N	543	549	MCNNETP	1.161		545	N	543	548	MCNNET	0.528		546	N	543	549	MCNNETP	1.033		546	N	543	549	MCNNETP	0.945		546	N	543	549	MCNNETP	3.757
544	C	-0.374	.		547	E	544	550	CNNETPN	1.299		546	N	544	549	CNNETP	0.825		547	E	544	550	CNNETPN	1.066		547	E	544	550	CNNETPN	0.938		547	E	544	550	CNNETPN	5.357
545	N	-0.057	.		548	T	545	551	NNETPNR	1.264		547	E	545	550	NNETPN	2.475		548	T	545	551	NNETPNR	1.078		548	T	545	551	NNETPNR	0.861		548	T	545	551	NNETPNR	5.757
546	N	0.448	E		549	P	546	552	NETPNRV	1.113		548	T	546	551	NETPNR	3.015		549	P	546	552	NETPNRV	1.067		549	P	546	552	NETPNRV	0.947		549	P	546	552	NETPNRV	4.229
547	E	0.781	E		550	N	547	553	ETPNRVM	0.976		549	P	547	552	ETPNRV	1.392		550	N	547	553	ETPNRVM	1.038		550	N	547	553	ETPNRVM	0.955		550	N	547	553	ETPNRVM	2.629
548	T	0.858	E		551	R	548	554	TPNRVML	0.954		550	N	548	553	TPNRVM	0.795		551	R	548	554	TPNRVML	1		551	R	548	554	TPNRVML	1.012		551	R	548	554	TPNRVML	0.2
549	P	0.786	E		552	V	549	555	PNRVMLD	1.026		551	R	549	554	PNRVML	0.454		552	V	549	555	PNRVMLD	0.959		552	V	549	555	PNRVMLD	1.005		552	V	549	555	PNRVMLD	0.886
550	N	0.381	E		553	M	550	556	NRVMLDY	0.971		552	V	550	555	NRVMLD	0.491		553	M	550	556	NRVMLDY	0.928		553	M	550	556	NRVMLDY	1.019		553	M	550	556	NRVMLDY	0.314
551	R	0.326	.		554	L	551	557	RVMLDYY	0.911		553	M	551	556	RVMLDY	0.478		554	L	551	557	RVMLDYY	0.92		554	L	551	557	RVMLDYY	1.074		554	L	551	557	RVMLDYY	-0.957
552	V	-0.12	.		555	D	552	558	VMLDYYR	0.911		554	L	552	557	VMLDYY	0.383		555	D	552	558	VMLDYYR	0.926		555	D	552	558	VMLDYYR	1.074		555	D	552	558	VMLDYYR	-0.957
553	M	-0.43	.		556	Y	553	559	MLDYYRE	0.946		555	D	553	558	MLDYYR	1.009		556	Y	553	559	MLDYYRE	0.949		556	Y	553	559	MLDYYRE	0.998		556	Y	553	559	MLDYYRE	0.686
554	L	-0.53	.		557	Y	554	560	LDYYREG	1.083		556	Y	554	559	LDYYRE	1.766		557	Y	554	560	LDYYREG	0.984		557	Y	554	560	LDYYREG	1.005		557	Y	554	560	LDYYREG	2.1
555	D	-0.552	.		558	R	555	561	DYYREGQ	1.139		557	Y	555	560	DYYREG	2.12		558	R	555	561	DYYREGQ	1.027		558	R	555	561	DYYREGQ	0.972		558	R	555	561	DYYREGQ	4.271
556	Y	-0.439	.		559	E	556	562	YYREGQG	1.153		558	R	556	561	YYREGQ	2.198		559	E	556	562	YYREGQG	1.072		559	E	556	562	YYREGQG	0.973		559	E	556	562	YYREGQG	3.657
557	Y	0.064	.		560	G	557	563	YREGQGG	1.213		559	E	557	562	YREGQG	1.388		560	G	557	563	YREGQGG	1.104		560	G	557	563	YREGQGG	0.932		560	G	557	563	YREGQGG	4.743
558	R	0.546	E		561	Q	558	564	REGQGGA	1.144		560	G	558	563	REGQGG	0.877		561	Q	558	564	REGQGGA	1.116		561	Q	558	564	REGQGGA	0.918		561	Q	558	564	REGQGGA	5.314
559	E	1.136	E		562	G	559	565	EGQGGAG	1.231		561	Q	559	564	EGQGGA	0.452		562	G	559	565	EGQGGAG	1.106		562	G	559	565	EGQGGAG	0.918		562	G	559	565	EGQGGAG	5.529
560	G	1.195	E		563	G	560	566	GQGGAGR	1.261		562	G	560	565	GQGGAG	0.258		563	G	560	566	GQGGAGR	1.082		563	G	560	566	GQGGAGR	0.921		563	G	560	566	GQGGAGR	5.014
561	Q	1.533	E		564	A	561	567	QGGAGRT	1.176		563	G	561	566	QGGAGR	0.512		564	A	561	567	QGGAGRT	1.063		564	A	561	567	QGGAGRT	0.926		564	A	561	567	QGGAGRT	4.943
562	G	1.73	E		565	G	562	568	GGAGRTS	1.24		564	A	562	567	GGAGRT	0.426		565	G	562	568	GGAGRTS	1.059		565	G	562	568	GGAGRTS	0.926		565	G	562	568	GGAGRTS	5.014
563	G	1.918	E		566	R	563	569	GAGRTSP	1.234		565	G	563	568	GAGRTS	0.577		566	R	563	569	GAGRTSP	1.063		566	R	563	569	GAGRTSP	0.953		566	R	563	569	GAGRTSP	4.5
564	A	2.002	E		567	T	564	570	AGRTSPG	1.234		566	R	564	569	AGRTSP	0.902		567	T	564	570	AGRTSPG	1.081		567	T	564	570	AGRTSPG	0.953		567	T	564	570	AGRTSPG	4.5
565	G	2.034	E		568	S	565	571	GRTSPGG	1.363		567	T	565	570	GRTSPG	0.883		568	S	565	571	GRTSPGG	1.1		568	S	565	571	GRTSPGG	0.926		568	S	565	571	GRTSPGG	5.014
566	R	2.064	E		569	P	566	572	RTSPGGR	1.276		568	S	566	571	RTSPGG	0.883		569	P	566	572	RTSPGGR	1.104		569	P	566	572	RTSPGGR	0.926		569	P	566	572	RTSPGGR	4.8
567	T	2.111	E		570	G	567	573	TSPGGRT	1.277		569	P	567	572	TSPGGR	0.883		570	G	567	573	TSPGGRT	1.107		570	G	567	573	TSPGGRT	0.931		570	G	567	573	TSPGGRT	4.943
568	S	2.045	E		571	G	568	574	SPGGRTS	1.344		570	G	568	573	SPGGRT	0.883		571	G	568	574	SPGGRTS	1.106		571	G	568	574	SPGGRTS	0.945		571	G	568	574	SPGGRTS	5.129
569	P	2.176	E		572	R	569	575	PGGRTSP	1.357		571	G	569	574	PGGRTS	0.883		572	R	569	575	PGGRTSP	1.096		572	R	569	575	PGGRTSP	0.953		572	R	569	575	PGGRTSP	4.5
570	G	2.236	E		573	T	570	576	GGRTSPE	1.246		572	R	570	575	GGRTSP	0.883		573	T	570	576	GGRTSPE	1.093		573	T	570	576	GGRTSPE	0.922		573	T	570	576	GGRTSPE	5.314
571	G	2.291	E		574	S	571	577	GRTSPEA	1.117		573	T	571	576	GRTSPE	1.546		574	S	571	577	GRTSPEA	1.087		574	S	571	577	GRTSPEA	0.95		574	S	571	577	GRTSPEA	4.8
572	R	2.318	E		575	P	572	578	RTSPEAR	1.03		574	S	572	577	RTSPEA	1.578		575	P	572	578	RTSPEAR	1.071		575	P	572	578	RTSPEAR	0.949		575	P	572	578	RTSPEAR	4.586
573	T	2.215	E		576	E	573	579	TSPEARG	1.117		575	P	573	578	TSPEAR	1.578		576	E	573	579	TSPEARG	1.065		576	E	573	579	TSPEARG	0.95		576	E	573	579	TSPEARG	4.8
574	S	2.097	E		577	A	574	580	SPEARGR	1.116		576	E	574	579	SPEARG	1.082		577	A	574	580	SPEARGR	1.06		577	A	574	580	SPEARGR	0.944		577	A	574	580	SPEARGR	4.657
575	P	1.924	E		578	R	575	581	PEARGRR	1.047		577	A	575	580	PEARGR	1.582		578	R	575	581	PEARGRR	1.056		578	R	575	581	PEARGRR	0.925		578	R	575	581	PEARGRR	4.329
576	E	1.722	E		579	G	576	582	EARGRRS	1.034		578	R	576	581	EARGRR	2.004		579	G	576	582	EARGRRS	1.071		579	G	576	582	EARGRRS	0.917		579	G	576	582	EARGRRS	4.957
577	A	1.754	E		580	R	577	583	ARGRRSP	1.146		579	G	577	582	ARGRRS	1.55		580	R	577	583	ARGRRSP	1.076		580	R	577	583	ARGRRSP	0.948		580	R	577	583	ARGRRSP	4.143
578	R	1.652	E		581	R	578	584	RGRRSPI	1.119		580	R	578	583	RGRRSP	2.373		581	R	578	584	RGRRSPI	1.072		581	R	578	584	RGRRSPI	0.96		581	R	578	584	RGRRSPI	2.7
579	G	1.412	E		582	S	579	585	GRRSPIL	1.067		581	R	579	584	GRRSPI	0.849		582	S	579	585	GRRSPIL	1.06		582	S	579	585	GRRSPIL	1.014		582	S	579	585	GRRSPIL	0.786
580	R	0.98	E		583	P	580	586	RRSPILL	0.929		582	S	580	585	RRSPIL	0.708		583	P	580	586	RRSPILL	1.028		583	P	580	586	RRSPILL	1.068		583	P	580	586	RRSPILL	-1.343
581	R	0.517	E		584	I	581	587	RSPILLP	1.01		583	P	581	586	RSPILL	0.298		584	I	581	587	RSPILLP	0.998		584	I	581	587	RSPILLP	1.095		584	I	581	587	RSPILLP	-1.643
582	S	0.065	.		585	L	582	588	SPILLPK	1.019		584	I	582	587	SPILLP	0.235		585	L	582	588	SPILLPK	0.99		585	L	582	588	SPILLPK	1.103		585	L	582	588	SPILLPK	-1.429
583	P	-0.002	.		586	L	583	589	PILLPKG	1.037		585	L	583	588	PILLPK	0.351		586	L	583	589	PILLPKG	0.997		586	L	583	589	PILLPKG	1.083		586	L	583	589	PILLPKG	-1.543
584	I	0.008	.		587	P	584	590	ILLPKGL	0.904		586	L	584	589	ILLPKG	0.225		587	P	584	590	ILLPKGL	1.018		587	P	584	590	ILLPKGL	1.11		587	P	584	590	ILLPKGL	-3.157
585	L	0.043	.		588	K	585	591	LLPKGLL	0.921		587	P	585	590	LLPKGL	0.264		588	K	585	591	LLPKGLL	1.027		588	K	585	591	LLPKGLL	1.124		588	K	585	591	LLPKGLL	-3.329
586	L	-0.444	.		589	G	586	592	LPKGLLA	0.931		588	K	586	591	LPKGLL	0.264		589	G	586	592	LPKGLLA	1.016		589	G	586	592	LPKGLLA	1.097		589	G	586	592	LPKGLLA	-1.714
587	P	-0.78	.		590	L	587	593	PKGLLAP	1.064		589	G	587	592	PKGLLA	0.324		590	L	587	593	PKGLLAP	0.999		590	L	587	593	PKGLLAP	1.071		590	L	587	593	PKGLLAP	-0.1
588	K	-0.786	.		591	L	588	594	KGLLAPE	0.953		590	L	588	593	KGLLAP	0.324		591	L	588	594	KGLLAPE	0.987		591	L	588	594	KGLLAPE	1.04		591	L	588	594	KGLLAPE	0.714
589	G	-0.437	.		592	A	589	595	GLLAPEA	0.903		591	L	589	594	GLLAPE	0.28		592	A	589	595	GLLAPEA	0.992		592	A	589	595	GLLAPEA	1.06		592	A	589	595	GLLAPEA	0.2
590	L	0.066	.		593	P	590	596	LLAPEAG	0.903		592	A	590	595	LLAPEA	0.286		593	P	590	596	LLAPEAG	1.013		593	P	590	596	LLAPEAG	1.06		593	P	590	596	LLAPEAG	0.2
591	L	0.52	E		594	E	591	597	LAPEAGR	0.954		593	P	591	596	LAPEAG	0.344		594	E	591	597	LAPEAGR	1.028		594	E	591	597	LAPEAGR	1.006		594	E	591	597	LAPEAGR	2.114
592	A	0.645	E		595	A	592	598	APEAGRA	0.964		594	E	592	597	APEAGR	0.816		595	A	592	598	APEAGRA	1.038		595	A	592	598	APEAGRA	0.979		595	A	592	598	APEAGRA	3.729
593	P	0.675	E		596	G	593	599	PEAGRAD	1.079		595	A	593	598	PEAGRA	0.816		596	G	593	599	PEAGRAD	1.044		596	G	593	599	PEAGRAD	0.951		596	G	593	599	PEAGRAD	4.857
594	E	0.659	E		597	R	594	600	EAGRADG	1.084		596	G	594	599	EAGRAD	0.881		597	R	594	600	EAGRADG	1.05		597	R	594	600	EAGRADG	0.924		597	R	594	600	EAGRADG	5.371
595	A	1.228	E		598	A	595	601	AGRADGG	1.201		597	R	595	600	AGRADG	0.504		598	A	595	601	AGRADGG	1.067		598	A	595	601	AGRADGG	0.927		598	A	595	601	AGRADGG	5.071
596	G	1.643	E		599	D	596	602	GRADGGT	1.244		598	A	596	601	GRADGG	0.493		599	D	596	602	GRADGGT	1.085		599	D	596	602	GRADGGT	0.905		599	D	596	602	GRADGGT	5.514
597	R	1.89	E		600	G	597	603	RADGGTG	1.244		599	D	597	602	RADGGT	0.719		600	G	597	603	RADGGTG	1.104		600	G	597	603	RADGGTG	0.905		600	G	597	603	RADGGTG	5.514
598	A	2.041	E		601	G	598	604	ADGGTGD	1.317		600	G	598	603	ADGGTG	0.363		601	G	598	604	ADGGTGD	1.109		601	G	598	604	ADGGTGD	0.904		601	G	598	604	ADGGTGD	6.343
599	D	1.971	E		602	T	599	605	DGGTGDS	1.427		601	G	599	604	DGGTGD	0.601		602	T	599	605	DGGTGDS	1.109		602	T	599	605	DGGTGDS	0.896		602	T	599	605	DGGTGDS	6.971
600	G	2.113	E		603	G	600	606	GGTGDSS	1.423		602	T	600	605	GGTGDS	0.482		603	G	600	606	GGTGDSS	1.114		603	G	600	606	GGTGDSS	0.917		603	G	600	606	GGTGDSS	6.471
601	G	2.269	E		604	D	601	607	GTGDSSP	1.417		603	G	601	606	GTGDSS	0.653		604	D	601	607	GTGDSSP	1.109		604	D	601	607	GTGDSSP	0.944		604	D	601	607	GTGDSSP	5.957
602	T	2.415	E		605	S	602	608	TGDSSPS	1.399		604	D	602	607	TGDSSP	1.02		605	S	602	608	TGDSSPS	1.12		605	S	602	608	TGDSSPS	0.964		605	S	602	608	TGDSSPS	6.071
603	G	2.583	E		606	S	603	609	GDSSPSP	1.479		605	S	603	608	GDSSPS	0.947		606	S	603	609	GDSSPSP	1.122		606	S	603	609	GDSSPSP	0.986		606	S	603	609	GDSSPSP	5.629
604	D	2.679	E		607	P	604	610	DSSPSPG	1.479		606	S	604	609	DSSPSP	1.48		607	P	604	610	DSSPSPG	1.116		607	P	604	610	DSSPSPG	0.986		607	P	604	610	DSSPSPG	5.629
605	S	2.757	E		608	S	605	611	SSPSPGS	1.474		607	P	605	610	SSPSPG	0.877		608	S	605	611	SSPSPGS	1.123		608	S	605	611	SSPSPGS	1.007		608	S	605	611	SSPSPGS	5.129
606	S	2.793	E		609	P	606	612	SPSPGSS	1.474		608	S	606	611	SPSPGS	0.877		609	P	606	612	SPSPGSS	1.114		609	P	606	612	SPSPGSS	1.007		609	P	606	612	SPSPGSS	5.129
607	P	2.77	E		610	G	607	613	PSPGSSL	1.354		609	P	607	612	PSPGSS	0.877		610	G	607	613	PSPGSSL	1.106		610	G	607	613	PSPGSSL	1.041		610	G	607	613	PSPGSSL	2.886
608	S	2.752	E		611	S	608	614	SPGSSLP	1.354		610	G	608	613	SPGSSL	0.468		611	S	608	614	SPGSSLP	1.097		611	S	608	614	SPGSSLP	1.041		611	S	608	614	SPGSSLP	2.886
609	P	2.316	E		612	S	609	615	PGSSLPS	1.354		611	S	609	614	PGSSLP	0.54		612	S	609	615	PGSSLPS	1.08		612	S	609	615	PGSSLPS	1.041		612	S	609	615	PGSSLPS	2.886
610	G	2.192	E		613	L	610	616	GSSLPSP	1.354		612	S	610	615	GSSLPS	0.468		613	L	610	616	GSSLPSP	1.073		613	L	610	616	GSSLPSP	1.041		613	L	610	616	GSSLPSP	2.886
611	S	2.107	E		614	P	611	617	SSLPSPL	1.216		613	L	611	616	SSLPSP	0.731		614	P	611	617	SSLPSPL	1.072		614	P	611	617	SSLPSPL	1.095		614	P	611	617	SSLPSPL	0.757
612	S	2.037	E		615	S	612	618	SLPSPLS	1.216		614	P	612	617	SLPSPL	0.45		615	S	612	618	SLPSPLS	1.072		615	S	612	618	SLPSPLS	1.095		615	S	612	618	SLPSPLS	0.757
613	L	1.55	E		616	P	613	619	LPSPLSD	1.22		615	S	613	618	LPSPLS	0.45		616	P	613	619	LPSPLSD	1.063		616	P	613	619	LPSPLSD	1.074		616	P	613	619	LPSPLSD	1.257
614	P	1.554	E		617	L	614	620	PSPLSDP	1.353		616	P	614	619	PSPLSD	0.911		617	L	614	620	PSPLSDP	1.051		617	L	614	620	PSPLSDP	1.047		617	L	614	620	PSPLSDP	2.871
615	S	1.518	E		618	S	615	621	SPLSDPR	1.271		617	L	615	620	SPLSDP	0.911		618	S	615	621	SPLSDPR	1.042		618	S	615	621	SPLSDPR	1.02		618	S	615	621	SPLSDPR	3.171
616	P	1.428	E		619	D	616	622	PLSDPRR	1.203		618	S	616	621	PLSDPR	1.331		619	D	616	622	PLSDPRR	1.036		619	D	616	622	PLSDPRR	1		619	D	616	622	PLSDPRR	2.843
617	L	1.397	E		620	P	617	623	LSDPRRE	1.091		619	D	617	622	LSDPRR	1.686		620	P	617	623	LSDPRRE	1.042		620	P	617	623	LSDPRRE	0.97		620	P	617	623	LSDPRRE	3.657
618	S	1.799	E		621	R	618	624	SDPRREP	1.224		620	P	618	623	SDPRRE	3.541		621	R	618	624	SDPRREP	1.051		621	R	618	624	SDPRREP	0.943		621	R	618	624	SDPRREP	5.271
619	D	1.785	E		622	R	619	625	DPRREPM	1.106		621	R	619	624	DPRREP	4.086		622	R	619	625	DPRREPM	1.05		622	R	619	625	DPRREPM	0.917		622	R	619	625	DPRREPM	3.743
620	P	1.67	E		623	E	620	626	PRREPMN	1.12		622	R	620	625	PRREPM	2.421		623	E	620	626	PRREPMN	1.044		623	E	620	626	PRREPMN	0.904		623	E	620	626	PRREPMN	3.314
621	R	1.391	E		624	P	621	627	RREPMNI	0.97		623	E	621	626	RREPMN	2.518		624	P	621	627	RREPMNI	1.021		624	P	621	627	RREPMNI	0.916		624	P	621	627	RREPMNI	1.871
622	R	1.618	E		625	M	622	628	REPMNIY	0.997		624	P	622	627	REPMNI	0.901		625	M	622	628	REPMNIY	0.986		625	M	622	628	REPMNIY	0.958		625	M	622	628	REPMNIY	1
623	E	1.023	E		626	N	623	629	EPMNIYN	1.084		625	M	623	628	EPMNIY	0.721		626	N	623	629	EPMNIYN	0.956		626	N	623	629	EPMNIYN	0.944		626	N	623	629	EPMNIYN	1.4
624	P	0.6	E		627	I	624	630	PMNIYNL	1.063		626	N	624	629	PMNIYN	0.669		627	I	624	630	PMNIYNL	0.934		627	I	624	630	PMNIYNL	1.001		627	I	624	630	PMNIYNL	-1.029
625	M	0.4	E		628	Y	625	631	MNIYNLI	0.913		627	I	625	630	MNIYNL	0.357		628	Y	625	631	MNIYNLI	0.924		628	Y	625	631	MNIYNLI	1.013		628	Y	625	631	MNIYNLI	-2.471
626	N	-0.13	.		629	N	626	632	NIYNLIA	0.921		628	Y	626	631	NIYNLI	0.253		629	N	626	632	NIYNLIA	0.921		629	N	626	632	NIYNLIA	1.047		629	N	626	632	NIYNLIA	-1.571
627	I	-0.734	.		630	L	627	633	IYNLIAI	0.766		629	N	627	632	IYNLIA	0.159		630	L	627	633	IYNLIAI	0.916		630	L	627	633	IYNLIAI	1.101		630	L	627	633	IYNLIAI	-3.714
628	Y	-1.128	.		631	I	628	634	YNLIAII	0.766		630	L	628	633	YNLIAI	0.159		631	I	628	634	YNLIAII	0.905		631	I	628	634	YNLIAII	1.101		631	I	628	634	YNLIAII	-3.714
629	N	-1.57	.		632	A	629	635	NLIAIIR	0.739		631	I	629	634	NLIAII	0.071		632	A	629	635	NLIAIIR	0.904		632	A	629	635	NLIAIIR	1.06		632	A	629	635	NLIAIIR	-2.843
630	L	-1.757	.		633	I	630	636	LIAIIRD	0.724		632	A	630	635	LIAIIR	0.087		633	I	630	636	LIAIIRD	0.915		633	I	630	636	LIAIIRD	1.073		633	I	630	636	LIAIIRD	-2.414
631	I	-1.883	.		634	I	631	637	IAIIRDQ	0.78		633	I	631	636	IAIIRD	0.175		634	I	631	637	IAIIRDQ	0.939		634	I	631	637	IAIIRDQ	1.039		634	I	631	637	IAIIRDQ	-0.243
632	A	-1.487	.		635	R	632	638	AIIRDQI	0.78		634	I	632	637	AIIRDQ	0.433		635	R	632	638	AIIRDQI	0.974		635	R	632	638	AIIRDQI	1.039		635	R	632	638	AIIRDQI	-0.243
633	I	-1.233	.		636	D	633	639	IIRDQIK	0.83		635	R	633	638	IIRDQI	0.301		636	D	633	639	IIRDQIK	1.001		636	D	633	639	IIRDQIK	1.02		636	D	633	639	IIRDQIK	0.271
634	I	-1.381	.		637	Q	634	640	IRDQIKH	0.899		636	D	634	639	IRDQIK	0.857		637	Q	634	640	IRDQIKH	1.014		637	Q	634	640	IRDQIKH	1.013		637	Q	634	640	IRDQIKH	1.714
635	R	-1.068	.		638	I	635	641	RDQIKHL	0.916		637	Q	635	640	RDQIKH	1.664		638	I	635	641	RDQIKHL	1.014		638	I	635	641	RDQIKHL	1.027		638	I	635	641	RDQIKHL	1.543
636	D	-0.829	.		639	K	636	642	DQIKHLQ	0.92		638	I	636	641	DQIKHL	0.701		639	K	636	642	DQIKHLQ	0.999		639	K	636	642	DQIKHLQ	1.048		639	K	636	642	DQIKHLQ	1.8
637	Q	-0.891	.		640	H	637	643	QIKHLQA	0.806		639	K	637	642	QIKHLQ	0.727		640	H	637	643	QIKHLQA	0.976		640	H	637	643	QIKHLQA	1.076		640	H	637	643	QIKHLQA	0.671
638	I	-0.487	.		641	L	638	644	IKHLQAA	0.76		640	H	638	643	IKHLQA	0.424		641	L	638	644	IKHLQAA	0.953		641	L	638	644	IKHLQAA	1.083		641	L	638	644	IKHLQAA	0.114
639	K	-0.292	.		642	Q	639	645	KHLQAAV	0.764		641	L	639	644	KHLQAA	0.611		642	Q	639	645	KHLQAAV	0.933		642	Q	639	645	KHLQAAV	1.116		642	Q	639	645	KHLQAAV	0.729
640	H	-0.257	.		643	A	640	646	HLQAAVD	0.829		642	Q	640	645	HLQAAV	0.227		643	A	640	646	HLQAAVD	0.933		643	A	640	646	HLQAAVD	1.107		643	A	640	646	HLQAAVD	1.343
641	L	-0.466	.		644	A	641	647	LQAAVDR	0.829		643	A	641	646	LQAAVD	0.278		644	A	641	647	LQAAVDR	0.946		644	A	641	647	LQAAVDR	1.074		644	A	641	647	LQAAVDR	1.643
642	Q	-0.362	.		645	V	642	648	QAAVDRT	0.881		644	A	642	647	QAAVDR	0.661		645	V	642	648	QAAVDRT	0.974		645	V	642	648	QAAVDRT	1.025		645	V	642	648	QAAVDRT	3.7
643	A	-0.084	.		646	D	643	649	AAVDRTT	0.879		645	V	643	648	AAVDRT	0.551		646	D	643	649	AAVDRTT	1.013		646	D	643	649	AAVDRTT	1.01		646	D	643	649	AAVDRTT	3.586
644	A	0.09	.		647	R	644	650	AVDRTTE	0.89		646	D	644	649	AVDRTT	0.787		647	R	644	650	AVDRTTE	1.035		647	R	644	650	AVDRTTE	0.979		647	R	644	650	AVDRTTE	4.4
645	V	0.252	.		648	T	645	651	VDRTTEL	0.88		647	R	645	650	VDRTTE	1.349		648	T	645	651	VDRTTEL	1.048		648	T	645	651	VDRTTEL	1.006		648	T	645	651	VDRTTEL	2.786
646	D	0.672	E		649	T	646	652	DRTTELS	1.013		648	T	646	651	DRTTEL	1.499		649	T	646	652	DRTTELS	1.048		649	T	646	652	DRTTELS	0.953		649	T	646	652	DRTTELS	4.243
647	R	0.376	E		650	E	647	653	RTTELSR	0.94		649	T	647	652	RTTELS	1.203		650	E	647	653	RTTELSR	1.036		650	E	647	653	RTTELSR	0.954		650	E	647	653	RTTELSR	3.414
648	T	0.531	E		651	L	648	654	TTELSRQ	0.944		650	E	648	653	TTELSR	1.203		651	L	648	654	TTELSRQ	1.036		651	L	648	654	TTELSRQ	0.974		651	L	648	654	TTELSRQ	3.671
649	T	0.512	E		652	S	649	655	TELSRQR	0.943		651	L	649	654	TELSRQ	1.443		652	S	649	655	TELSRQR	1.044		652	S	649	655	TELSRQR	0.969		652	S	649	655	TELSRQR	3.529
650	E	0.665	E		653	R	650	656	ELSRQRI	0.873		652	S	650	655	ELSRQR	1.958		653	R	650	656	ELSRQRI	1.044		653	R	650	656	ELSRQRI	1.004		653	R	650	656	ELSRQRI	1.643
651	L	0.487	E		654	Q	651	657	LSRQRIA	0.861		653	R	651	656	LSRQRI	0.793		654	Q	651	657	LSRQRIA	1.041		654	Q	651	657	LSRQRIA	1.034		654	Q	651	657	LSRQRIA	0.829
652	S	0.204	.		655	R	652	658	SRQRIAS	0.981		654	Q	652	657	SRQRIA	0.971		655	R	652	658	SRQRIAS	1.022		655	R	652	658	SRQRIAS	1		655	R	652	658	SRQRIAS	3.071
653	R	0.024	.		656	I	653	659	RQRIASQ	0.917		655	R	653	658	RQRIAS	0.971		656	I	653	659	RQRIASQ	1.007		656	I	653	659	RQRIASQ	1.001		656	I	653	659	RQRIASQ	3
654	Q	0.08	.		657	A	654	660	QRIASQE	0.887		656	I	654	659	QRIASQ	0.859		657	A	654	660	QRIASQE	1.012		657	A	654	660	QRIASQE	0.997		657	A	654	660	QRIASQE	3.514
655	R	0.04	.		658	S	655	661	RIASQEL	0.831		657	A	655	660	RIASQE	0.859		658	S	655	661	RIASQEL	1.023		658	S	655	661	RIASQEL	1.031		658	S	655	661	RIASQEL	1.343
656	I	0.445	E		659	Q	656	662	IASQELG	0.919		658	S	656	661	IASQEL	0.362		659	Q	656	662	IASQELG	1.042		659	Q	656	662	IASQELG	1.031		659	Q	656	662	IASQELG	1.557
657	A	0.25	.		660	E	657	663	ASQELGP	1.069		659	Q	657	662	ASQELG	0.51		660	E	657	663	ASQELGP	1.047		660	E	657	663	ASQELGP	1.019		660	E	657	663	ASQELGP	3
658	S	0.443	E		661	L	658	664	SQELGPA	1.069		660	E	658	663	SQELGP	0.781		661	L	658	664	SQELGPA	1.037		661	L	658	664	SQELGPA	1.019		661	L	658	664	SQELGPA	3
659	Q	0.464	E		662	G	659	665	QELGPAV	0.936		661	L	659	664	QELGPA	0.589		662	G	659	665	QELGPAV	1.024		662	G	659	665	QELGPAV	1.072		662	G	659	665	QELGPAV	1.543
660	E	0.603	E		663	P	660	666	ELGPAVD	1.004		662	G	660	665	ELGPAV	0.252		663	P	660	666	ELGPAVD	1.014		663	P	660	666	ELGPAVD	1.05		663	P	660	666	ELGPAVD	2.114
661	L	0.832	E		664	A	661	667	LGPAVDK	1.043		663	P	661	666	LGPAVD	0.243		664	A	661	667	LGPAVDK	1.009		664	A	661	667	LGPAVDK	1.062		664	A	661	667	LGPAVDK	1.814
662	G	1.081	E		665	V	662	668	GPAVDKD	1.167		664	A	662	667	GPAVDK	0.59		665	V	662	668	GPAVDKD	1.015		665	V	662	668	GPAVDKD	1.007		665	V	662	668	GPAVDKD	4.557
663	P	1.087	E		666	D	663	669	PAVDKDK	1.089		665	V	663	668	PAVDKD	0.996		666	D	663	669	PAVDKDK	1.034		666	D	663	669	PAVDKDK	1.015		666	D	663	669	PAVDKDK	4.557
664	A	1.259	E		667	K	664	670	AVDKDKE	0.977		666	D	664	669	AVDKDK	1.288		667	K	664	670	AVDKDKE	1.048		667	K	664	670	AVDKDKE	0.984		667	K	664	670	AVDKDKE	5.371
665	V	1.26	E		668	D	665	671	VDKDKEA	0.977		667	K	665	670	VDKDKE	2.208		668	D	665	671	VDKDKEA	1.051		668	D	665	671	VDKDKEA	0.984		668	D	665	671	VDKDKEA	5.371
666	D	1.508	E		669	K	666	672	DKDKEAL	0.99		668	D	666	671	DKDKEA	3.005		669	K	666	672	DKDKEAL	1.042		669	K	666	672	DKDKEAL	0.965		669	K	666	672	DKDKEAL	4.586
667	K	1.226	E		670	E	667	673	KDKEALM	0.867		669	K	667	672	KDKEAL	1.484		670	E	667	673	KDKEALM	1.008		670	E	667	673	KDKEALM	0.96		670	E	667	673	KDKEALM	2.557
668	D	0.873	E		671	A	668	674	DKEALME	0.829		670	E	668	673	DKEALM	0.734		671	A	668	674	DKEALME	0.977		671	A	668	674	DKEALME	0.948		671	A	668	674	DKEALME	2.857
669	K	0.555	E		672	L	669	675	KEALMEE	0.726		671	A	669	674	KEALME	0.762		672	L	669	675	KEALMEE	0.961		672	L	669	675	KEALMEE	0.946		672	L	669	675	KEALMEE	2.543
670	E	0.552	E		673	M	670	676	EALMEEI	0.649		672	L	670	675	EALMEE	0.66		673	M	670	676	EALMEEI	0.951		673	M	670	676	EALMEEI	0.978		673	M	670	676	EALMEEI	0.586
671	A	0.339	.		674	E	671	677	ALMEEIL	0.627		673	M	671	676	ALMEEI	0.267		674	E	671	677	ALMEEIL	0.961		674	E	671	677	ALMEEIL	1.035		674	E	671	677	ALMEEIL	-1.843
672	L	-0.043	.		675	E	672	678	LMEEILK	0.677		674	E	672	677	LMEEIL	0.218		675	E	672	678	LMEEILK	0.972		675	E	672	678	LMEEILK	1.016		675	E	672	678	LMEEILK	-1.329
673	M	-0.688	.		676	I	673	679	MEEILKL	0.677		675	E	673	678	MEEILK	0.528		676	I	673	679	MEEILKL	0.973		676	I	673	679	MEEILKL	1.016		676	I	673	679	MEEILKL	-1.329
674	E	-0.926	.		677	L	674	680	EEILKLK	0.736		676	I	674	679	EEILKL	0.44		677	L	674	680	EEILKLK	0.988		677	L	674	680	EEILKLK	1.031		677	L	674	680	EEILKLK	0.086
675	E	-1.382	.		678	K	675	681	EILKLKS	0.834		677	L	675	680	EILKLK	0.509		678	K	675	681	EILKLKS	1.003		678	K	675	681	EILKLKS	1.054		678	K	675	681	EILKLKS	-0.1
676	I	-1.307	.		679	L	676	682	ILKLKSL	0.813		678	K	676	681	ILKLKS	0.394		679	L	676	682	ILKLKSL	1.01		679	L	676	682	ILKLKSL	1.111		679	L	676	682	ILKLKSL	-2.529
677	L	-1.081	.		680	K	677	683	LKLKSLL	0.83		679	L	677	682	LKLKSL	0.463		680	K	677	683	LKLKSLL	1.021		680	K	677	683	LKLKSLL	1.125		680	K	677	683	LKLKSLL	-2.7
678	K	-1.216	.		681	S	678	684	KLKSLLS	0.95		680	K	678	683	KLKSLL	0.463		681	S	678	684	KLKSLLS	1.018		681	S	678	684	KLKSLLS	1.091		681	S	678	684	KLKSLLS	-0.457
679	L	-1.525	.		682	L	679	685	LKSLLST	0.943		681	S	679	684	LKSLLS	0.31		682	L	679	685	LKSLLST	1.011		682	L	679	685	LKSLLST	1.088		682	L	679	685	LKSLLST	-0.529
680	K	-1.512	.		683	L	680	686	KSLLSTK	1.003		682	L	680	685	KSLLST	0.543		683	L	680	686	KSLLSTK	1.018		683	L	680	686	KSLLSTK	1.042		683	L	680	686	KSLLSTK	1.6
681	S	-1.21	.		684	S	681	687	SLLSTKR	0.994		683	L	681	686	SLLSTK	0.543		684	S	681	687	SLLSTKR	1.03		684	S	681	687	SLLSTKR	1.034		684	S	681	687	SLLSTKR	1.386
682	L	-0.701	.		685	T	682	688	LLSTKRE	0.896		684	S	682	687	LLSTKR	0.794		685	T	682	688	LLSTKRE	1.048		685	T	682	688	LLSTKRE	1.011		685	T	682	688	LLSTKRE	1.571
683	L	-0.523	.		686	K	683	689	LSTKREQ	0.951		685	T	683	688	LSTKRE	1.666		686	K	683	689	LSTKREQ	1.061		686	K	683	689	LSTKREQ	0.977		686	K	683	689	LSTKREQ	3.743
684	S	-0.096	.		687	R	684	690	STKREQI	0.934		686	K	684	689	STKREQ	3.499		687	R	684	690	STKREQI	1.06		687	R	684	690	STKREQI	0.963		687	R	684	690	STKREQI	3.914
685	T	-0.003	.		688	E	685	691	TKREQIT	0.867		687	R	685	690	TKREQI	1.83		688	E	685	691	TKREQIT	1.055		688	E	685	691	TKREQIT	0.948		688	E	685	691	TKREQIT	3.729
686	K	-0.123	.		689	Q	686	692	KREQITT	0.867		688	E	686	691	KREQIT	1.83		689	Q	686	692	KREQITT	1.045		689	Q	686	692	KREQITT	0.948		689	Q	686	692	KREQITT	3.729
687	R	0.195	.		690	I	687	693	REQITTL	0.807		689	Q	687	692	REQITT	1.321		690	I	687	693	REQITTL	1.034		690	I	687	693	REQITTL	0.994		690	I	687	693	REQITTL	1.6
688	E	0.476	E		691	T	688	694	EQITTLR	0.807		690	I	688	693	EQITTL	0.556		691	T	688	694	EQITTLR	1.03		691	T	688	694	EQITTLR	0.994		691	T	688	694	EQITTLR	1.6
689	Q	0.204	.		692	T	689	695	QITTLRT	0.839		691	T	689	694	QITTLR	0.629		692	T	689	695	QITTLRT	1.025		692	T	689	695	QITTLRT	1.002		692	T	689	695	QITTLRT	1.229
690	I	0.13	.		693	L	690	696	ITTLRTV	0.77		692	T	690	695	ITTLRT	0.524		693	L	690	696	ITTLRTV	1.015		693	L	690	696	ITTLRTV	1.055		693	L	690	696	ITTLRTV	-0.157
691	T	-0.087	.		694	R	691	697	TTLRTVL	0.787		693	L	691	696	TTLRTV	0.555		694	R	691	697	TTLRTVL	1.008		694	R	691	697	TTLRTVL	1.069		694	R	691	697	TTLRTVL	-0.329
692	T	-0.381	.		695	T	692	698	TLRTVLK	0.794		694	R	692	697	TLRTVL	0.317		695	T	692	698	TLRTVLK	1.002		695	T	692	698	TLRTVLK	1.072		695	T	692	698	TLRTVLK	-0.257
693	L	-0.784	.		696	V	693	699	LRTVLKA	0.751		695	T	693	698	LRTVLK	0.439		696	V	693	699	LRTVLKA	0.995		696	V	693	699	LRTVLKA	1.094		696	V	693	699	LRTVLKA	-0.7
694	R	-0.85	.		697	L	694	700	RTVLKAN	0.89		696	V	694	699	RTVLKA	0.538		697	L	694	700	RTVLKAN	1.001		697	L	694	700	RTVLKAN	1.026		697	L	694	700	RTVLKAN	1.614
695	T	-0.705	.		698	K	695	701	TVLKANK	0.899		697	L	695	700	TVLKAN	0.442		698	K	695	701	TVLKANK	1.015		698	K	695	701	TVLKANK	1.035		698	K	695	701	TVLKANK	1.829
696	V	-0.551	.		699	A	696	702	VLKANKQ	0.901		698	K	696	701	VLKANK	0.613		699	A	696	702	VLKANKQ	1.035		699	A	696	702	VLKANKQ	1.05		699	A	696	702	VLKANKQ	1.943
697	L	-0.391	.		700	N	697	703	LKANKQT	0.967		699	A	697	702	LKANKQ	1.429		700	N	697	703	LKANKQT	1.055		700	N	697	703	LKANKQT	0.982		700	N	697	703	LKANKQT	3.214
698	K	0.012	.		701	K	698	704	KANKQTA	0.977		700	N	698	703	KANKQT	2.501		701	K	698	704	KANKQTA	1.073		701	K	698	704	KANKQTA	0.955		701	K	698	704	KANKQTA	4.829
699	A	0.191	.		702	Q	699	705	ANKQTAE	0.939		701	K	699	704	ANKQTA	1.263		702	Q	699	705	ANKQTAE	1.073		702	Q	699	705	ANKQTAE	0.944		702	Q	699	705	ANKQTAE	5.129
700	N	0.291	.		703	T	700	706	NKQTAEV	0.916		702	Q	700	705	NKQTAE	2.166		703	T	700	706	NKQTAEV	1.05		703	T	700	706	NKQTAEV	0.99		703	T	700	706	NKQTAEV	4.3
701	K	0.632	E		704	A	701	707	KQTAEVA	0.787		703	T	701	706	KQTAEV	1		704	A	701	707	KQTAEVA	1.018		704	A	701	707	KQTAEVA	1.031		704	A	701	707	KQTAEVA	3.6
702	Q	0.763	E		705	E	702	708	QTAEVAL	0.727		704	A	702	707	QTAEVA	0.505		705	E	702	708	QTAEVAL	0.976		705	E	702	708	QTAEVAL	1.077		705	E	702	708	QTAEVAL	1.471
703	T	0.682	E		706	V	703	709	TAEVALA	0.681		705	E	703	708	TAEVAL	0.24		706	V	703	709	TAEVALA	0.944		706	V	703	709	TAEVALA	1.084		706	V	703	709	TAEVALA	0.914
704	A	0.425	E		707	A	704	710	AEVALAN	0.767		706	V	704	709	AEVALA	0.168		707	A	704	710	AEVALAN	0.928		707	A	704	710	AEVALAN	1.065		707	A	704	710	AEVALAN	1.171
705	E	0.166	.		708	L	705	711	EVALANL	0.757		707	A	705	710	EVALAN	0.268		708	L	705	711	EVALANL	0.926		708	L	705	711	EVALANL	1.091		708	L	705	711	EVALANL	-0.443
706	V	0.046	.		709	A	706	712	VALANLK	0.796		708	L	706	711	VALANL	0.128		709	A	706	712	VALANLK	0.941		709	A	706	712	VALANLK	1.102		709	A	706	712	VALANLK	-0.743
707	A	-0.344	.		710	N	707	713	ALANLKS	0.929		709	A	707	712	ALANLK	0.344		710	N	707	713	ALANLKS	0.97		710	N	707	713	ALANLKS	1.049		710	N	707	713	ALANLKS	0.714
708	L	-0.427	.		711	L	708	714	LANLKSK	0.979		710	N	708	713	LANLKS	0.456		711	L	708	714	LANLKSK	1.009		711	L	708	714	LANLKSK	1.03		711	L	708	714	LANLKSK	1.229
709	A	-0.392	.		712	K	709	715	ANLKSKY	1.057		711	L	709	714	ANLKSK	1.106		712	K	709	715	ANLKSKY	1.042		712	K	709	715	ANLKSKY	1.018		712	K	709	715	ANLKSKY	2.271
710	N	-0.421	.		713	S	710	716	NLKSKYE	1.069		712	K	710	715	NLKSKY	1.715		713	S	710	716	NLKSKYE	1.062		713	S	710	716	NLKSKYE	0.987		713	S	710	716	NLKSKYE	3.086
711	L	-0.286	.		714	K	711	717	LKSKYEN	1.069		713	S	711	716	LKSKYE	1.847		714	K	711	717	LKSKYEN	1.065		714	K	711	717	LKSKYEN	0.987		714	K	711	717	LKSKYEN	3.086
712	K	-0.047	.		715	Y	712	718	KSKYENE	1.09		714	K	712	717	KSKYEN	3.602		715	Y	712	718	KSKYENE	1.059		715	Y	712	718	KSKYENE	0.93		715	Y	712	718	KSKYENE	5.514
713	S	0.404	E		716	E	713	719	SKYENEK	1.09		715	Y	713	718	SKYENE	3.119		716	E	713	719	SKYENEK	1.061		716	E	713	719	SKYENEK	0.93		716	E	713	719	SKYENEK	5.514
714	K	0.706	E		717	N	714	720	KYENEKA	0.98		716	E	714	719	KYENEK	4.655		717	N	714	720	KYENEKA	1.061		717	N	714	720	KYENEKA	0.938		717	N	714	720	KYENEKA	4.886
715	Y	0.766	E		718	E	715	721	YENEKAM	0.921		717	N	715	720	YENEKA	2.352		718	E	715	721	YENEKAM	1.044		718	E	715	721	YENEKAM	0.923		718	E	715	721	YENEKAM	3.471
716	E	0.939	E		719	K	716	722	ENEKAMV	0.83		718	E	716	721	ENEKAM	1.485		719	K	716	722	ENEKAMV	1.016		719	K	716	722	ENEKAMV	0.954		719	K	716	722	ENEKAMV	3.214
717	N	0.695	E		720	A	717	723	NEKAMVT	0.861		719	K	717	722	NEKAMV	0.637		720	A	717	723	NEKAMVT	0.978		720	A	717	723	NEKAMVT	0.963		720	A	717	723	NEKAMVT	2.843
718	E	0.491	E		721	M	718	724	EKAMVTE	0.744		720	A	718	723	EKAMVT	0.571		721	M	718	724	EKAMVTE	0.956		721	M	718	724	EKAMVTE	0.973		721	M	718	724	EKAMVTE	2.957
719	K	0.415	E		722	V	719	725	KAMVTET	0.776		721	M	719	724	KAMVTE	0.571		722	V	719	725	KAMVTET	0.968		722	V	719	725	KAMVTET	0.982		722	V	719	725	KAMVTET	2.586
720	A	0.54	E		723	T	720	726	AMVTETM	0.717		722	V	720	725	AMVTET	0.412		723	T	720	726	AMVTETM	0.987		723	T	720	726	AMVTETM	0.967		723	T	720	726	AMVTETM	1.171
721	M	0.387	E		724	E	721	727	MVTETMM	0.709		723	T	721	726	MVTETM	0.404		724	E	721	727	MVTETMM	0.995		724	E	721	727	MVTETMM	0.933		724	E	721	727	MVTETMM	0.271
722	V	0.047	.		725	T	722	728	VTETMMK	0.767		724	E	722	727	VTETMM	0.404		725	T	722	728	VTETMMK	0.993		725	T	722	728	VTETMMK	0.948		725	T	722	728	VTETMMK	1.686
723	T	-0.423	.		726	M	723	729	TETMMKL	0.78		725	T	723	728	TETMMK	1.088		726	M	723	729	TETMMKL	0.969		726	M	723	729	TETMMKL	0.929		726	M	723	729	TETMMKL	0.9
724	E	-0.599	.		727	M	724	730	ETMMKLR	0.779		726	M	724	729	ETMMKL	0.622		727	M	724	730	ETMMKLR	0.96		727	M	724	730	ETMMKLR	0.924		727	M	724	730	ETMMKLR	0.757
725	T	-0.868	.		728	K	725	731	TMMKLRN	0.896		727	M	725	730	TMMKLR	0.703		728	K	725	731	TMMKLRN	0.979		728	K	725	731	TMMKLRN	0.913		728	K	725	731	TMMKLRN	0.643
726	M	-0.663	.		729	L	726	732	MMKLRNE	0.864		728	K	726	731	MMKLRN	0.784		729	L	726	732	MMKLRNE	0.999		729	L	726	732	MMKLRNE	0.905		729	L	726	732	MMKLRNE	1.014
727	M	-0.493	.		730	R	727	733	MKLRNEL	0.863		729	L	727	732	MKLRNE	1.371		730	R	727	733	MKLRNEL	1.024		730	R	727	733	MKLRNEL	0.965		730	R	727	733	MKLRNEL	0.3
728	K	-0.434	.		731	N	728	734	KLRNELK	0.921		730	R	728	733	KLRNEL	1.143		731	N	728	734	KLRNELK	1.04		731	N	728	734	KLRNELK	0.98		731	N	728	734	KLRNELK	1.714
729	L	-0.766	.		732	E	729	735	LRNELKA	0.871		731	N	729	734	LRNELK	1.143		732	E	729	735	LRNELKA	1.03		732	E	729	735	LRNELKA	0.999		732	E	729	735	LRNELKA	1.2
730	R	-0.788	.		733	L	730	736	RNELKAL	0.871		732	E	730	735	RNELKA	1.4		733	L	730	736	RNELKAL	1.016		733	L	730	736	RNELKAL	0.999		733	L	730	736	RNELKAL	1.2
731	N	-0.719	.		734	K	731	737	NELKALK	0.88		733	L	731	736	NELKAL	0.589		734	K	731	737	NELKALK	1.01		734	K	731	737	NELKALK	1.007		734	K	731	737	NELKALK	1.414
732	E	-0.697	.		735	A	732	738	ELKALKE	0.763		734	K	732	737	ELKALK	0.733		735	A	732	738	ELKALKE	1.004		735	A	732	738	ELKALKE	1.018		735	A	732	738	ELKALKE	1.529
733	L	-0.507	.		736	L	733	739	LKALKED	0.866		735	A	733	738	LKALKE	0.733		736	L	733	739	LKALKED	1.018		736	L	733	739	LKALKED	1.02		736	L	733	739	LKALKED	1.843
734	K	-0.031	.		737	K	734	740	KALKEDA	0.876		736	L	734	739	KALKED	1.484		737	K	734	740	KALKEDA	1.035		737	K	734	740	KALKEDA	0.994		737	K	734	740	KALKEDA	3.457
735	A	0.195	.		738	E	735	741	ALKEDAA	0.826		737	K	735	740	ALKEDA	0.75		738	E	735	741	ALKEDAA	1.037		738	E	735	741	ALKEDAA	1.013		738	E	735	741	ALKEDAA	2.943
736	L	0.257	.		739	D	736	742	LKEDAAT	0.869		738	E	736	741	LKEDAA	0.75		739	D	736	742	LKEDAAT	1.027		739	D	736	742	LKEDAAT	0.991		739	D	736	742	LKEDAAT	3.386
737	K	0.161	.		740	A	737	743	KEDAATF	0.87		739	D	737	742	KEDAAT	1.312		740	A	737	743	KEDAATF	0.997		740	A	737	743	KEDAATF	0.968		740	A	737	743	KEDAATF	3.386
738	E	0.475	E		741	A	738	744	EDAATFS	0.93		740	A	738	743	EDAATF	0.568		741	A	738	744	EDAATFS	0.975		741	A	738	744	EDAATFS	0.98		741	A	738	744	EDAATFS	3.5
739	D	0.266	.		742	T	739	745	DAATFSS	1.029		741	A	739	744	DAATFS	0.44		742	T	739	745	DAATFSS	0.968		742	T	739	745	DAATFSS	1.003		742	T	739	745	DAATFSS	3.314
740	A	0.414	E		743	F	740	746	AATFSSL	0.904		742	T	740	745	AATFSS	0.353		743	F	740	746	AATFSSL	0.973		743	F	740	746	AATFSSL	1.057		743	F	740	746	AATFSSL	0.571
741	A	0.672	E		744	S	741	747	ATFSSLR	0.946		743	F	741	746	ATFSSL	0.288		744	S	741	747	ATFSSLR	0.986		744	S	741	747	ATFSSLR	1.03		744	S	741	747	ATFSSLR	0.871
742	T	0.322	.		745	S	742	748	TFSSLRA	0.946		744	S	742	747	TFSSLR	0.558		745	S	742	748	TFSSLRA	0.986		745	S	742	748	TFSSLRA	1.03		745	S	742	748	TFSSLRA	0.871
743	F	0.138	.		746	L	743	749	FSSLRAM	0.894		745	S	743	748	FSSLRA	0.391		746	L	743	749	FSSLRAM	0.965		746	L	743	749	FSSLRAM	1.018		746	L	743	749	FSSLRAM	-0.471
744	S	-0.292	.		747	R	744	750	SSLRAMF	0.894		746	L	744	749	SSLRAM	0.447		747	R	744	750	SSLRAMF	0.938		747	R	744	750	SSLRAMF	1.018		747	R	744	750	SSLRAMF	-0.471
745	S	-0.586	.		748	A	745	751	SLRAMFA	0.784		747	R	745	750	SLRAMF	0.289		748	A	745	751	SLRAMFA	0.916		748	A	745	751	SLRAMFA	1.026		748	A	745	751	SLRAMFA	-1.1
746	L	-0.882	.		749	M	746	752	LRAMFAT	0.717		748	A	746	751	LRAMFA	0.218		749	M	746	752	LRAMFAT	0.907		749	M	746	752	LRAMFAT	1.011		749	M	746	752	LRAMFAT	-1.286
747	R	-1.063	.		750	F	747	753	RAMFATR	0.769		749	M	747	752	RAMFAT	0.381		750	F	747	753	RAMFATR	0.927		750	F	747	753	RAMFATR	0.957		750	F	747	753	RAMFATR	0.629
748	A	-0.884	.		751	A	748	754	AMFATRC	0.803		750	F	748	753	AMFATR	0.381		751	A	748	754	AMFATRC	0.953		751	A	748	754	AMFATRC	1.034		751	A	748	754	AMFATRC	0.229
749	M	-0.892	.		752	T	749	755	MFATRCD	0.917		751	A	749	754	MFATRC	0.202		752	T	749	755	MFATRCD	0.985		752	T	749	755	MFATRCD	1.006		752	T	749	755	MFATRCD	1.357
750	F	-0.925	.		753	R	750	756	FATRCDE	0.937		752	T	750	755	FATRCD	0.341		753	R	750	756	FATRCDE	1.01		753	R	750	756	FATRCDE	1.009		753	R	750	756	FATRCDE	3.071
751	A	-0.538	.		754	C	751	757	ATRCDEY	1.014		753	R	751	756	ATRCDE	0.682		754	C	751	757	ATRCDEY	1.015		754	C	751	757	ATRCDEY	1.019		754	C	751	757	ATRCDEY	4.114
752	T	-0.455	.		755	D	752	758	TRCDEYI	0.987		754	C	752	757	TRCDEY	1.058		755	D	752	758	TRCDEYI	1.013		755	D	752	758	TRCDEYI	1.032		755	D	752	758	TRCDEYI	2.671
753	R	-0.352	.		756	E	753	759	RCDEYIT	0.987		755	D	753	758	RCDEYI	0.514		756	E	753	759	RCDEYIT	0.999		756	E	753	759	RCDEYIT	1.032		756	E	753	759	RCDEYIT	2.671
754	C	-0.36	.		757	Y	754	760	CDEYITQ	0.991		756	E	754	759	CDEYIT	0.378		757	Y	754	760	CDEYITQ	0.986		757	Y	754	760	CDEYITQ	1.052		757	Y	754	760	CDEYITQ	2.929
755	D	-0.096	.		758	I	755	761	DEYITQL	0.906		757	Y	755	760	DEYITQ	1.223		758	I	755	761	DEYITQL	0.981		758	I	755	761	DEYITQL	1.029		758	I	755	761	DEYITQL	1.414
756	E	0.054	.		759	T	756	762	EYITQLD	0.906		758	I	756	761	EYITQL	0.604		759	T	756	762	EYITQLD	0.993		759	T	756	762	EYITQLD	1.029		759	T	756	762	EYITQLD	1.414
757	Y	-0.116	.		760	Q	757	763	YITQLDE	0.906		759	T	757	762	YITQLD	0.582		760	Q	757	763	YITQLDE	1.006		760	Q	757	763	YITQLDE	1.029		760	Q	757	763	YITQLDE	1.414
758	I	-0.013	.		761	L	758	764	ITQLDEM	0.829		760	Q	758	763	ITQLDE	0.644		761	L	758	764	ITQLDEM	1.014		761	L	758	764	ITQLDEM	0.981		761	L	758	764	ITQLDEM	1.086
759	T	0.087	.		762	D	759	765	TQLDEMQ	0.901		761	L	759	764	TQLDEM	0.909		762	D	759	765	TQLDEMQ	1.025		762	D	759	765	TQLDEMQ	0.962		762	D	759	765	TQLDEMQ	3.086
760	Q	-0.161	.		763	E	760	766	QLDEMQR	0.9		762	D	760	765	QLDEMQ	1.09		763	E	760	766	QLDEMQR	1.019		763	E	760	766	QLDEMQR	0.957		763	E	760	766	QLDEMQR	2.943
761	L	-0.121	.		764	M	761	767	LDEMQRQ	0.9		763	E	761	766	LDEMQR	1.233		764	M	761	767	LDEMQRQ	1.014		764	M	761	767	LDEMQRQ	0.957		764	M	761	767	LDEMQRQ	2.943
762	D	-0.089	.		765	Q	762	768	DEMQRQL	0.9		764	M	762	767	DEMQRQ	2.589		765	Q	762	768	DEMQRQL	1.015		765	Q	762	768	DEMQRQL	0.957		765	Q	762	768	DEMQRQL	2.943
763	E	0.193	.		766	R	763	769	EMQRQLA	0.786		765	Q	763	768	EMQRQL	1.279		766	R	763	769	EMQRQLA	1.004		766	R	763	769	EMQRQLA	0.985		766	R	763	769	EMQRQLA	1.814
764	M	-0.042	.		767	Q	764	770	MQRQLAA	0.774		766	R	764	769	MQRQLA	0.746		767	Q	764	770	MQRQLAA	0.987		767	Q	764	770	MQRQLAA	1.015		767	Q	764	770	MQRQLAA	1
765	Q	-0.113	.		768	L	765	771	QRQLAAA	0.783		767	Q	765	770	QRQLAA	0.761		768	L	765	771	QRQLAAA	0.965		768	L	765	771	QRQLAAA	1.049		768	L	765	771	QRQLAAA	1.9
766	R	0.073	.		769	A	766	772	RQLAAAE	0.749		768	L	766	771	RQLAAA	0.444		769	A	766	772	RQLAAAE	0.947		769	A	766	772	RQLAAAE	1.026		769	A	766	772	RQLAAAE	2.157
767	Q	0.02	.		770	A	767	773	QLAAAED	0.821		769	A	767	772	QLAAAE	0.393		770	A	767	773	QLAAAED	0.946		770	A	767	773	QLAAAED	1.025		770	A	767	773	QLAAAED	2.986
768	L	0.169	.		771	A	768	774	LAAAEDE	0.787		770	A	768	773	LAAAED	0.379		771	A	768	774	LAAAEDE	0.967		771	A	768	774	LAAAEDE	1.001		771	A	768	774	LAAAEDE	3.243
769	A	0.553	E		772	E	769	775	AAAEDEK	0.847		771	A	769	774	AAAEDE	0.795		772	E	769	775	AAAEDEK	1.002		772	E	769	775	AAAEDEK	0.956		772	E	769	775	AAAEDEK	5.371
770	A	0.692	E		773	D	770	776	AAEDEKK	0.897		772	E	770	775	AAEDEK	1.574		773	D	770	776	AAEDEKK	1.037		773	D	770	776	AAEDEKK	0.937		773	D	770	776	AAEDEKK	5.886
771	A	0.898	E		774	E	771	777	AEDEKKT	0.94		773	D	771	776	AEDEKK	3.117		774	E	771	777	AEDEKKT	1.063		774	E	771	777	AEDEKKT	0.914		774	E	771	777	AEDEKKT	6.329
772	E	0.906	E		775	K	772	778	EDEKKTL	0.93		774	E	772	777	EDEKKT	4.453		775	K	772	778	EDEKKTL	1.069		775	K	772	778	EDEKKTL	0.941		775	K	772	778	EDEKKTL	4.714
773	D	1.222	E		776	K	773	779	DEKKTLN	1.047		775	K	773	778	DEKKTL	2.12		776	K	773	779	DEKKTLN	1.06		776	K	773	779	DEKKTLN	0.93		776	K	773	779	DEKKTLN	4.6
774	E	1.014	E		777	T	774	780	EKKTLNS	1.043		776	K	774	779	EKKTLN	2.042		777	T	774	780	EKKTLNS	1.045		777	T	774	780	EKKTLNS	0.951		777	T	774	780	EKKTLNS	4.1
775	K	1.065	E		778	L	775	781	KKTLNSL	1.021		777	T	775	780	KKTLNS	1.58		778	L	775	781	KKTLNSL	1.023		778	L	775	781	KKTLNSL	1.008		778	L	775	781	KKTLNSL	1.671
776	K	0.936	E		779	N	776	782	KTLNSLL	0.961		778	L	776	781	KTLNSL	0.652		779	N	776	782	KTLNSLL	1.009		779	N	776	782	KTLNSLL	1.054		779	N	776	782	KTLNSLL	-0.457
777	T	0.374	E		780	S	777	783	TLNSLLR	0.953		779	N	777	782	TLNSLL	0.269		780	S	777	783	TLNSLLR	0.994		780	S	777	783	TLNSLLR	1.046		780	S	777	783	TLNSLLR	-0.671
778	L	-0.291	.		781	L	778	784	LNSLLRM	0.901		780	S	778	783	LNSLLR	0.365		781	L	778	784	LNSLLRM	0.97		781	L	778	784	LNSLLRM	1.034		781	L	778	784	LNSLLRM	-2.014
779	N	-0.632	.		782	L	779	785	NSLLRMA	0.911		781	L	779	784	NSLLRM	0.438		782	L	779	785	NSLLRMA	0.947		782	L	779	785	NSLLRMA	1.007		782	L	779	785	NSLLRMA	-0.4
780	S	-1.082	.		783	R	780	786	SLLRMAI	0.756		782	L	780	785	SLLRMA	0.275		783	R	780	786	SLLRMAI	0.92		783	R	780	786	SLLRMAI	1.061		783	R	780	786	SLLRMAI	-2.543
781	L	-1.254	.		784	M	781	787	LLRMAIQ	0.691		783	R	781	786	LLRMAI	0.144		784	M	781	787	LLRMAIQ	0.908		784	M	781	787	LLRMAIQ	1.061		784	M	781	787	LLRMAIQ	-2.614
782	L	-1.571	.		785	A	782	788	LRMAIQQ	0.747		784	M	782	787	LRMAIQ	0.302		785	A	782	788	LRMAIQQ	0.926		785	A	782	788	LRMAIQQ	1.028		785	A	782	788	LRMAIQQ	-0.443
783	R	-1.253	.		786	I	783	789	RMAIQQK	0.807		785	A	783	788	RMAIQQ	0.634		786	I	783	789	RMAIQQK	0.96		786	I	783	789	RMAIQQK	0.982		786	I	783	789	RMAIQQK	1.686
784	M	-1.271	.		787	Q	784	790	MAIQQKL	0.756		786	I	784	789	MAIQQK	0.647		787	Q	784	790	MAIQQKL	1.003		787	Q	784	790	MAIQQKL	1.036		787	Q	784	790	MAIQQKL	-0.229
785	A	-1.152	.		788	Q	785	791	AIQQKLA	0.764		787	Q	785	790	AIQQKL	0.54		788	Q	785	791	AIQQKLA	1.03		788	Q	785	791	AIQQKLA	1.07		788	Q	785	791	AIQQKLA	0.671
786	I	-1.141	.		789	K	786	792	IQQKLAL	0.754		788	Q	786	791	IQQKLA	0.54		789	K	786	792	IQQKLAL	1.025		789	K	786	792	IQQKLAL	1.097		789	K	786	792	IQQKLAL	-0.943
787	Q	-0.845	.		790	L	787	793	QQKLALT	0.824		789	K	787	792	QQKLAL	0.635		790	L	787	793	QQKLALT	1.006		790	L	787	793	QQKLALT	1.062		790	L	787	793	QQKLALT	0.943
788	Q	-1.032	.		791	A	788	794	QKLALTQ	0.824		790	L	788	793	QKLALT	0.529		791	A	788	794	QKLALTQ	0.996		791	A	788	794	QKLALTQ	1.062		791	A	788	794	QKLALTQ	0.943
789	K	-0.706	.		792	L	789	795	KLALTQR	0.82		791	A	789	794	KLALTQ	0.529		792	L	789	795	KLALTQR	1.002		792	L	789	795	KLALTQR	1.042		792	L	789	795	KLALTQR	0.686
790	L	-0.61	.		793	T	790	796	LALTQRL	0.76		792	L	790	795	LALTQR	0.518		793	T	790	796	LALTQRL	1.022		793	T	790	796	LALTQRL	1.087		793	T	790	796	LALTQRL	-1.443
791	A	-0.311	.		794	Q	791	797	ALTQRLE	0.781		793	T	791	796	ALTQRL	0.518		794	Q	791	797	ALTQRLE	1.036		794	Q	791	797	ALTQRLE	1.03		794	Q	791	797	ALTQRLE	0.986
792	L	-0.718	.		795	R	792	798	LTQRLEL	0.771		794	Q	792	797	LTQRLE	0.888		795	R	792	798	LTQRLEL	1.025		795	R	792	798	LTQRLEL	1.057		795	R	792	798	LTQRLEL	-0.629
793	T	-0.778	.		796	L	793	799	TQRLELL	0.771		795	R	793	798	TQRLEL	0.888		796	L	793	799	TQRLELL	1.001		796	L	793	799	TQRLELL	1.057		796	L	793	799	TQRLELL	-0.629
794	Q	-1.211	.		797	E	794	800	QRLELLE	0.74		796	L	794	799	QRLELL	0.507		797	E	794	800	QRLELLE	0.974		797	E	794	800	QRLELLE	1.049		797	E	794	800	QRLELLE	-0.257
795	R	-1.256	.		798	L	795	801	RLELLEL	0.684		797	E	795	800	RLELLE	0.507		798	L	795	801	RLELLEL	0.958		798	L	795	801	RLELLEL	1.082		798	L	795	801	RLELLEL	-2.429
796	L	-1.151	.		799	L	796	802	LELLELD	0.757		798	L	796	801	LELLEL	0.214		799	L	796	802	LELLELD	0.952		799	L	796	802	LELLELD	1.081		799	L	796	802	LELLELD	-1.6
797	E	-1.15	.		800	E	797	803	ELLELDH	0.809		799	L	797	802	ELLELD	0.433		800	E	797	803	ELLELDH	0.951		800	E	797	803	ELLELDH	1.06		800	E	797	803	ELLELDH	0.014
798	L	-1.016	.		801	L	798	804	LLELDHE	0.809		800	E	798	803	LLELDH	0.34		801	L	798	804	LLELDHE	0.959		801	L	798	804	LLELDHE	1.06		801	L	798	804	LLELDHE	0.014
799	L	-1.004	.		802	D	799	805	LELDHEQ	0.864		801	L	799	804	LELDHE	0.714		802	D	799	805	LELDHEQ	0.977		802	D	799	805	LELDHEQ	1.027		802	D	799	805	LELDHEQ	2.186
800	E	-0.847	.		803	H	800	806	ELDHEQT	0.917		802	D	800	805	ELDHEQ	1.499		803	H	800	806	ELDHEQT	1.006		803	H	800	806	ELDHEQT	0.978		803	H	800	806	ELDHEQT	4.243
801	L	-0.412	.		804	E	801	807	LDHEQTR	0.947		803	H	801	806	LDHEQT	1.249		804	E	801	807	LDHEQTR	1.038		804	E	801	807	LDHEQTR	0.981		804	E	801	807	LDHEQTR	3.729
802	D	-0.263	.		805	Q	802	808	DHEQTRR	0.999		804	E	802	807	DHEQTR	2.967		805	Q	802	808	DHEQTRR	1.062		805	Q	802	808	DHEQTRR	0.927		805	Q	802	808	DHEQTRR	5.643
803	H	0.198	.		806	T	803	809	HEQTRRG	1.013		805	Q	803	808	HEQTRR	3.48		806	T	803	809	HEQTRRG	1.073		806	T	803	809	HEQTRRG	0.929		806	T	803	809	HEQTRRG	5.029
804	E	0.631	E		807	R	804	810	EQTRRGR	1.013		806	T	804	809	EQTRRG	2.531		807	R	804	810	EQTRRGR	1.073		807	R	804	810	EQTRRGR	0.895		807	R	804	810	EQTRRGR	5.329
805	Q	0.73	E		808	R	805	811	QTRRGRA	1.001		807	R	805	810	QTRRGR	2.862		808	R	805	811	QTRRGRA	1.069		808	R	805	811	QTRRGRA	0.926		808	R	805	811	QTRRGRA	4.514
806	T	1.13	E		809	G	806	812	TRRGRAK	1.006		808	R	806	811	TRRGRA	1.67		809	G	806	812	TRRGRAK	1.066		809	G	806	812	TRRGRAK	0.914		809	G	806	812	TRRGRAK	4.471
807	R	1.005	E		810	R	807	813	RRGRAKA	0.963		809	G	807	812	RRGRAK	2.314		810	R	807	813	RRGRAKA	1.052		810	R	807	813	RRGRAKA	0.936		810	R	807	813	RRGRAKA	4.029
808	R	1.11	E		811	A	808	814	RGRAKAA	0.921		810	R	808	813	RGRAKA	1.193		811	A	808	814	RGRAKAA	1.036		811	A	808	814	RGRAKAA	0.963		811	A	808	814	RGRAKAA	3.729
809	G	1.042	E		812	K	809	815	GRAKAAP	1.003		811	A	809	814	GRAKAA	0.616		812	K	809	815	GRAKAAP	1.023		812	K	809	815	GRAKAAP	0.99		812	K	809	815	GRAKAAP	3.429
810	R	1.049	E		813	A	810	816	RAKAAPK	0.924		812	K	810	815	RAKAAP	0.962		813	A	810	816	RAKAAPK	1.01		813	A	810	816	RAKAAPK	0.998		813	A	810	816	RAKAAPK	3.429
811	A	1.1	E		814	A	811	817	AKAAPKT	0.926		813	A	811	816	AKAAPK	0.982		814	A	811	817	AKAAPKT	1.018		814	A	811	817	AKAAPKT	1.004		814	A	811	817	AKAAPKT	3.571
812	K	1.226	E		815	P	812	818	KAAPKTK	0.976		814	A	812	817	KAAPKT	1.403		815	P	812	818	KAAPKTK	1.04		815	P	812	818	KAAPKTK	0.984		815	P	812	818	KAAPKTK	4.086
813	A	1.469	E		816	K	813	819	AAPKTKP	1.049		815	P	813	818	AAPKTK	1.403		816	K	813	819	AAPKTKP	1.06		816	K	813	819	AAPKTKP	1.004		816	K	813	819	AAPKTKP	3.571
814	A	1.584	E		817	T	814	820	APKTKPA	1.049		816	K	814	819	APKTKP	2.147		817	T	814	820	APKTKPA	1.074		817	T	814	820	APKTKPA	1.004		817	T	814	820	APKTKPA	3.571
815	P	1.653	E		818	K	815	821	PKTKPAT	1.091		817	T	815	820	PKTKPA	2.147		818	K	815	821	PKTKPAT	1.078		818	K	815	821	PKTKPAT	0.981		818	K	815	821	PKTKPAT	4.014
816	K	1.828	E		819	P	816	822	KTKPATP	1.091		818	K	816	821	KTKPAT	2.004		819	P	816	822	KTKPATP	1.071		819	P	816	822	KTKPATP	0.981		819	P	816	822	KTKPATP	4.014
817	T	2.047	E		820	A	817	823	TKPATPS	1.151		819	P	817	822	TKPATP	1.55		820	A	817	823	TKPATPS	1.062		820	A	817	823	TKPATPS	0.993		820	A	817	823	TKPATPS	4.129
818	K	2.041	E		821	T	818	824	KPATPSV	1.086		820	A	818	823	KPATPS	1.439		821	T	818	824	KPATPSV	1.052		821	T	818	824	KPATPSV	1.061		821	T	818	824	KPATPSV	2.857
819	P	2.137	E		822	P	819	825	PATPSVS	1.146		821	T	819	824	PATPSV	0.534		822	P	819	825	PATPSVS	1.036		822	P	819	825	PATPSVS	1.073		822	P	819	825	PATPSVS	2.971
820	A	1.963	E		823	S	820	826	ATPSVSH	1.064		822	P	820	825	ATPSVS	0.463		823	S	820	826	ATPSVSH	1.017		823	S	820	826	ATPSVSH	1.078		823	S	820	826	ATPSVSH	2.971
821	T	1.839	E		824	V	821	827	TPSVSHT	1.107		823	S	821	826	TPSVSH	0.623		824	V	821	827	TPSVSHT	0.994		824	V	821	827	TPSVSHT	1.056		824	V	821	827	TPSVSHT	3.414
822	P	1.445	E		825	S	822	828	PSVSHTC	1.14		824	V	822	827	PSVSHT	0.623		825	S	822	828	PSVSHTC	0.968		825	S	822	828	PSVSHTC	1.128		825	S	822	828	PSVSHTC	2.871
823	S	1.251	E		826	H	823	829	SVSHTCA	1.017		825	S	823	828	SVSHTC	0.216		826	H	823	829	SVSHTCA	0.947		826	H	823	829	SVSHTCA	1.128		826	H	823	829	SVSHTCA	2.871
824	V	0.95	E		827	T	824	830	VSHTCAC	0.983		826	H	824	829	VSHTCA	0.163		827	T	824	830	VSHTCAC	0.928		827	T	824	830	VSHTCAC	1.185		827	T	824	830	VSHTCAC	2.143
825	S	0.605	E		828	C	825	831	SHTCACA	1.006		827	T	825	830	SHTCAC	0.118		828	C	825	831	SHTCACA	0.917		828	C	825	831	SHTCACA	1.14		828	C	825	831	SHTCACA	2.971
826	H	0.166	.		829	A	826	832	HTCACAS	1.006		828	C	826	831	HTCACA	0.089		829	A	826	832	HTCACAS	0.923		829	A	826	832	HTCACAS	1.14		829	A	826	832	HTCACAS	2.971
827	T	0.039	.		830	C	827	833	TCACASD	1.079		829	A	827	832	TCACAS	0.087		830	C	827	833	TCACASD	0.94		830	C	827	833	TCACASD	1.106		830	C	827	833	TCACASD	4.1
828	C	-0.098	.		831	A	828	834	CACASDR	1.077		830	C	828	833	CACASD	0.101		831	A	828	834	CACASDR	0.966		831	A	828	834	CACASDR	1.1		831	A	828	834	CACASDR	3.957
829	A	0.151	.		832	S	829	835	ACASDRA	1.001		831	A	829	834	ACASDR	0.369		832	S	829	835	ACASDRA	0.998		832	S	829	835	ACASDRA	1.051		832	S	829	835	ACASDRA	4.057
830	C	0.176	.		833	D	830	836	CASDRAE	1.013		832	S	830	835	CASDRA	0.369		833	D	830	836	CASDRAE	1.018		833	D	830	836	CASDRAE	1.02		833	D	830	836	CASDRAE	4.871
831	A	0.335	.		834	R	831	837	ASDRAEG	1.066		833	D	831	836	ASDRAE	1.193		834	R	831	837	ASDRAEG	1.037		834	R	831	837	ASDRAEG	0.943		834	R	831	837	ASDRAEG	5.486
832	S	0.517	E		835	A	832	838	SDRAEGT	1.109		834	R	832	837	SDRAEG	1.169		835	A	832	838	SDRAEGT	1.052		835	A	832	838	SDRAEGT	0.921		835	A	832	838	SDRAEGT	5.929
833	D	0.866	E		836	E	833	839	DRAEGTG	1.127		835	A	833	838	DRAEGT	1.259		836	E	833	839	DRAEGTG	1.061		836	E	833	839	DRAEGTG	0.902		836	E	833	839	DRAEGTG	5.814
834	R	1.119	E		837	G	834	840	RAEGTGL	1.003		836	E	834	839	RAEGTG	0.746		837	G	834	840	RAEGTGL	1.066		837	G	834	840	RAEGTGL	0.956		837	G	834	840	RAEGTGL	3.071
835	A	1.367	E		838	T	835	841	AEGTGLA	0.961		837	G	835	840	AEGTGL	0.314		838	T	835	841	AEGTGLA	1.052		838	T	835	841	AEGTGLA	0.984		838	T	835	841	AEGTGLA	2.771
836	E	1.166	E		839	G	836	842	EGTGLAN	1.09		838	T	836	841	EGTGLA	0.314		839	G	836	842	EGTGLAN	1.03		839	G	836	842	EGTGLAN	0.943		839	G	836	842	EGTGLAN	3.471
837	G	1.102	E		840	L	837	843	GTGLANQ	1.124		839	G	837	842	GTGLAN	0.292		840	L	837	843	GTGLANQ	1.008		840	L	837	843	GTGLANQ	0.966		840	L	837	843	GTGLANQ	3.214
838	T	0.922	E		841	A	838	844	TGLANQV	0.973		840	L	838	843	TGLANQ	0.51		841	A	838	844	TGLANQV	0.989		841	A	838	844	TGLANQV	1.039		841	A	838	844	TGLANQV	1.871
839	G	0.837	E		842	N	839	845	GLANQVF	0.921		841	A	839	844	GLANQV	0.262		842	N	839	845	GLANQVF	0.98		842	N	839	845	GLANQVF	1.065		842	N	839	845	GLANQVF	-0.186
840	L	0.517	E		843	Q	840	846	LANQVFC	0.869		842	N	840	845	LANQVF	0.23		843	Q	840	846	LANQVFC	0.967		843	Q	840	846	LANQVFC	1.142		843	Q	840	846	LANQVFC	-0.8
841	A	-0.039	.		844	V	841	847	ANQVFCS	0.989		843	Q	841	846	ANQVFC	0.149		844	V	841	847	ANQVFCS	0.956		844	V	841	847	ANQVFCS	1.108		844	V	841	847	ANQVFCS	1.443
842	N	-0.369	.		845	F	842	848	NQVFCSE	1		844	V	842	847	NQVFCS	0.198		845	F	842	848	NQVFCSE	0.958		845	F	842	848	NQVFCSE	1.077		845	F	842	848	NQVFCSE	2.257
843	Q	-0.471	.		846	C	843	849	QVFCSEK	0.921		845	F	843	848	QVFCSE	0.213		846	C	843	849	QVFCSEK	0.972		846	C	843	849	QVFCSEK	1.099		846	C	843	849	QVFCSEK	2.071
844	V	-0.519	.		847	S	844	850	VFCSEKH	0.917		846	C	844	849	VFCSEK	0.246		847	S	844	850	VFCSEKH	1.001		847	S	844	850	VFCSEKH	1.112		847	S	844	850	VFCSEKH	1.514
845	F	-0.182	.		848	E	845	851	FCSEKHS	1.05		847	S	845	850	FCSEKH	0.452		848	E	845	851	FCSEKHS	1.02		848	E	845	851	FCSEKHS	1.059		848	E	845	851	FCSEKHS	2.971
846	C	-0.209	.		849	K	846	852	CSEKHSI	1.031		848	E	846	851	CSEKHS	0.699		849	K	846	852	CSEKHSI	1.017		849	K	846	852	CSEKHSI	1.068		849	K	846	852	CSEKHSI	3.143
847	S	-0.228	.		850	H	847	853	SEKHSIY	1.024		849	K	847	852	SEKHSI	0.914		850	H	847	853	SEKHSIY	0.988		850	H	847	853	SEKHSIY	1.032		850	H	847	853	SEKHSIY	2.671
848	E	-0.607	.		851	S	848	854	EKHSIYC	0.99		850	H	848	853	EKHSIY	1.068		851	S	848	854	EKHSIYC	0.945		851	S	848	854	EKHSIYC	1.089		851	S	848	854	EKHSIYC	1.943
849	K	-0.529	.		852	I	849	855	KHSIYCD	1.093		851	S	849	854	KHSIYC	0.331									852	I	849	855	KHSIYCD	1.091		852	I	849	855	KHSIYCD	2.257
850	H	-0.302	.									852	I	850	855	HSIYCD	0.276
851	S	-0.07	.
852	I	-0.136	.
853	Y	-0.294	.
854	C	-0.568	.
855	D	-0.693	.

## Sheet: Table S4.1
DMS	chr	pos	strand	Name	Probe_rs	Probe_maf	CpG_rs	CpG_maf	SBE_rs	SBE_maf	Islands_Name	Relation_to_Island	UCSC_RefGene_Name	UCSC_RefGene_Accession	UCSC_RefGene_Group	DMR	Enhancer	HMM_Island	Regulatory_Feature_Name	Regulatory_Feature_Group	logFC	AveExpr	t	P.Value	adj.P.Value	B
cg14341177	chr9	95475787	+	cg14341177	NA	NA	NA	NA	NA	NA	chr9:95477296-95477708	N_Shore	BICD2;BICD2	NM_015250;NM_001003800	Body;3'UTR			9:94515572-94515643			-4.17084	-0.385409	-8.48334	6.28795e-14	1.41855e-11	21.2489
cg13978347	chr9	120140243	+	cg13978347	NA	NA	NA	NA	NA	NA		OpenSea	ASTN2;ASTN2;ASTN2	NM_198186;NM_014010;NM_198187	Body;Body;Body						2.66595	0.856392	5.81179	5.10134e-08	1.59451e-06	8.05146
cg25456593	chr11	70672858	-	cg25456593	NA	NA	NA	NA	NA	NA	chr11:70672834-70673055	Island	SHANK2	NM_012309	Body			11:70350277-70350679			-2.94869	0.814589	-5.85267	4.21313e-08	1.36547e-06	8.23586
cg14594459	chr8	110374675	-	cg14594459	NA	NA	NA	NA	NA	NA	chr8:110374552-110374793	Island	PKHD1L1	NM_177531	TSS200		TRUE	8:110443745-110443953			-2.1898	-0.398693	-8.76411	1.3748e-14	3.77122e-12	22.7287
cg04509559	chr14	69864994	+	cg04509559	NA	NA	NA	NA	NA	NA	chr14:69864713-69865073	Island	ERH;ERH;SLC39A9	NM_004450;NM_004450;NM_018375	1stExon;5'UTR;TSS1500			14:68934436-68934866	14:69864616-69865833	Promoter_Associated	-1.61889	-0.9692	-13.719	1.95583e-26	1.61093e-22	49.2466
cg16526287	chr6	15524865	+	cg16526287	NA	NA	NA	NA	NA	NA		OpenSea	DTNBP1;DTNBP1;DTNBP1	NM_183041;NM_183040;NM_032122	Body;Body;Body			6:15632693-15632845			-1.57317	3.03105	-6.37568	3.44049e-09	1.71418e-07	10.6553
cg14787155	chr3	108308533	-	cg14787155	rs9810998	0.016513	NA	NA	NA	NA	chr3:108308227-108308604	Island	DZIP3;DZIP3;KIAA1524	NM_014648;NM_014648;NM_020890	1stExon;5'UTR;TSS200			3:109790598-109791476	3:108307498-108309243	Promoter_Associated	-1.57004	-0.769689	-16.9897	7.20336e-34	3.02587e-28	65.7501
cg08340572	chr15	76196139	-	cg08340572	NA	NA	NA	NA	NA	NA	chr15:76196103-76196950	Island	FBXO22;FBXO22	NM_147188;NM_012170	TSS200;TSS200			15:73983159-73984005	15:76195924-76196801	Promoter_Associated_Cell_type_specific	-1.52662	-1.76637	-14.1822	1.6163e-27	1.88597e-23	51.6596
cg06009330	chr2	70485380	-	cg06009330	NA	NA	NA	NA	NA	NA	chr2:70485231-70485679	Island	PCYOX1	NM_016297	1stExon			2:70338649-70339295	2:70484905-70486302	Promoter_Associated	-1.51282	-1.4819	-14.8074	5.77272e-29	1.34717e-24	54.8802
cg14592024	chr15	48624386	-	cg14592024	NA	NA	NA	NA	NA	NA	chr15:48623185-48624651	Island	DUT;DUT;DUT;DUT	NM_001025249;NM_001948;NM_001025248;NM_001948	5'UTR;1stExon;Body;5'UTR			15:46410410-46411968			-1.4966	-2.49179	-12.2463	6.09526e-23	1.91075e-19	41.4444
cg22352273	chr2	238969464	+	cg22352273	rs186066278	0.0279	NA	NA	NA	NA	chr2:238969080-238969919	Island	SCLY	NM_016510	TSS200			2:238633774-238635185	2:238969250-238969742	Promoter_Associated	-1.48276	-1.11781	-16.1401	5.46912e-32	7.65793e-27	61.5906
cg24141233	chr1	212781895	-	cg24141233	NA	NA	NA	NA	NA	NA	chr1:212780151-212783086	Island	ATF3;ATF3;ATF3	NM_001040619;NM_001674;NM_001030287	TSS200;TSS200;5'UTR			1:210847911-210849709	1:212781098-212782209	Promoter_Associated	-1.43334	-2.05274	-14.1186	2.27275e-27	2.38676e-23	51.3299
cg02711976	chr1	36023590	+	cg02711976	NA	NA	NA	NA	NA	NA	chr1:36022680-36023834	Island	NCDN;NCDN;KIAA0319L;NCDN;NCDN	NM_014284;NM_001014839;NM_024874;NM_014284;NM_001014841	1stExon;5'UTR;TSS1500;5'UTR;5'UTR			1:35795140-35796209			-1.40813	-1.24008	-12.8927	1.75043e-24	8.35558e-21	44.8905
cg12065531	chr6	33176293	-	cg12065531	NA	NA	NA	NA	NA	NA	chr6:33175561-33176387	Island	RING1;RING1	NM_002931;NM_002931	1stExon;5'UTR			6:33283570-33284592	6:33175424-33176941	Promoter_Associated	-1.40144	-1.548	-14.3049	8.37771e-28	1.13522e-23	52.2952
cg21107223	chr15	75182455	-	cg21107223	NA	NA	NA	NA	NA	NA	chr15:75182262-75182622	Island	MPI	NM_002435	Body			15:72969316-72969627	15:75181535-75182957	Promoter_Associated	-1.39415	-2.14238	-12.3195	4.07255e-23	1.36858e-19	41.836
cg12697442	chr11	101981167	-	cg12697442	NA	NA	NA	NA	NA	NA	chr11:101980632-101982330	Island	YAP1;YAP1	NM_001130145;NM_006106	TSS200;TSS200			11:101485843-101487952			-1.38849	-0.468604	-12.6634	6.14928e-24	2.46009e-20	43.6714
cg16605745	chr12	48099745	+	cg16605745	NA	NA	NA	NA	NA	NA	chr12:48099317-48099905	Island	RPAP3;RPAP3;RPAP3;RPAP3;RPAP3;RPAP3	NM_001146075;NM_001146076;NM_024604;NM_001146075;NM_001146076;NM_024604	5'UTR;1stExon;5'UTR;1stExon;5'UTR;1stExon			12:46385542-46386157	12:48099018-48100579	Promoter_Associated	-1.38314	-1.14662	-12.3946	2.69367e-23	9.75444e-20	42.2374
cg19423543	chr5	172655948	+	cg19423543	rs3095873	0.278808	NA	NA	NA	NA	chr5:172655840-172656202	Island				DMR		5:172588447-172588586			-1.34688	-2.0326	-12.8576	2.12182e-24	9.68807e-21	44.7039
cg09996344	chr7	66093369	-	cg09996344	NA	NA	NA	NA	NA	NA	chr7:66093348-66094174	Island	KCTD7;KCTD7	NM_153033;NM_001167961	TSS1500;TSS1500			7:65730709-65731754	7:66093001-66094672	Promoter_Associated	-1.3407	-2.25306	-14.6531	1.30893e-28	2.49925e-24	54.0895
cg10684905	chr12	2999782	+	cg10684905	NA	NA	NA	NA	NA	NA	chr12:2999665-3000638	Island	TULP3;TULP3	NM_003324;NM_001160408	TSS1500;TSS1500			12:2869934-2870991	12:2998937-3000672	Promoter_Associated	-1.32997	-2.04502	-13.6524	2.80443e-26	2.10364e-22	48.8976
cg13051728	chr14	68086375	+	cg13051728	rs17104512	0.040167	NA	NA	NA	NA	chr14:68086277-68086957	Island	ARG2	NM_001172	TSS1500			14:67155948-67156734	14:68086127-68086806	Promoter_Associated	-1.27366	-2.55645	-10.2387	4.13298e-18	3.26109e-15	30.6248
cg04879506	chr3	9773229	+	cg04879506	NA	NA	NA	NA	NA	NA	chr3:9773066-9773911	Island	BRPF1;BRPF1	NM_004634;NM_001003694	TSS1500;TSS1500			3:9747738-9749248	3:9772387-9773761	Promoter_Associated	-1.27055	-1.99815	-13.8473	9.78311e-27	8.74369e-23	49.9173
cg17528648	chr5	38846100	+	cg17528648	rs2292017	0.091022	NA	NA	NA	NA	chr5:38845502-38846476	Island	OSMR;OSMR;OSMR;OSMR	NM_001168355;NM_001168355;NM_003999;NM_003999	5'UTR;1stExon;1stExon;5'UTR			5:38881298-38882298			-1.26242	-1.86253	-13.0966	5.74705e-25	3.17648e-21	45.9708
cg14295958	chr14	24025576	-	cg14295958	NA	NA	NA	NA	NA	NA	chr14:24025006-24025577	Island	THTPA;THTPA;THTPA;THTPA	NM_001126339;NM_024328;NR_023314;NM_024328	5'UTR;5'UTR;Body;1stExon			14:23094847-23095453	14:24024767-24026504	Promoter_Associated	-1.23946	-1.96734	-13.2941	1.95891e-25	1.26595e-21	47.0142
cg05062446	chr1	219347252	-	cg05062446	NA	NA	NA	NA	NA	NA	chr1:219347109-219347572	Island	LYPLAL1	NM_138794	1stExon			1:217413733-217414126	1:219346535-219348350	Promoter_Associated	-1.23485	-2.67705	-13.8247	1.10509e-26	9.47364e-23	49.7993
cg08616760	chr5	178157801	-	cg08616760	rs71611460	0.221461	NA	NA	NA	NA	chr5:178157189-178157826	Island	ZNF354A	NM_005649	TSS200			5:178089808-178090569	5:178157287-178158428	Promoter_Associated	-1.22689	-0.409897	-12.3792	2.93169e-23	1.04364e-19	42.1552
cg16645584	chr1	59247487	-	cg16645584	NA	NA	NA	NA	NA	NA	chr1:59247461-59250940	Island	JUN;JUN	NM_002228;NM_002228	3'UTR;1stExon			1:59020050-59020256	1:59247171-59247730	Promoter_Associated_Cell_type_specific	-1.22171	-2.48101	-10.4313	1.42042e-18	1.35554e-15	31.6646
cg14284424	chr9	132199267	-	cg14284424	rs116717054	0.011729	NA	NA	NA	NA	chr9:132199361-132199984	N_Shore					TRUE	9:131238962-131239450	9:132199032-132200828	Unclassified	-1.21184	-1.75073	-11.4117	6.15836e-21	1.17055e-17	36.9586
cg13849454	chr9	14348844	+	cg13849454	NA	NA	NA	NA	NA	NA	chr9:14348684-14349074	Island				RDMR		9:14338399-14339074			-1.21045	-2.12732	-12.2917	4.74748e-23	1.51079e-19	41.6871
cg23623667	chr11	2465485	+	cg23623667	NA	NA	NA	NA	NA	NA	chr11:2465171-2465648	Island	KCNQ1	NM_000218	TSS1500			11:2421748-2423521			-1.20352	0.0659917	-12.9833	1.06706e-24	5.46628e-21	45.3706
cg20095036	chr4	153456176	-	cg20095036	NA	NA	NA	NA	NA	NA	chr4:153456108-153457843	Island	FBXW7	NM_033632	TSS200			4:153675530-153677348			-1.19408	-2.24293	-12.8694	1.98884e-24	9.18064e-21	44.7667
cg11878675	chr2	74211845	-	cg11878675	NA	NA	NA	NA	NA	NA	chr2:74211214-74212314	Island						2:74064692-74066240	2:74211488-74211912	Promoter_Associated	-1.18754	-1.90076	-11.3432	9.00414e-21	1.63031e-17	36.5891
cg05351078	chr10	45455109	-	cg05351078	NA	NA	NA	NA	NA	NA	chr10:45455239-45455474	N_Shore	RASSF4	NM_032023	TSS200		TRUE	10:44774839-44775473	10:45454072-45455841	Promoter_Associated	-1.18702	-1.84141	-9.99742	1.57249e-17	1.06368e-14	29.3238
cg00127505	chr10	131763820	-	cg00127505	NA	NA	NA	NA	NA	NA	chr10:131761169-131771696	Island						10:131653778-131653851			-1.18602	-1.28088	-11.4665	4.54404e-21	8.87808e-18	37.2542
cg16110940	chr22	21400158	-	cg16110940	NA	NA	NA	NA	NA	NA	chr22:21399979-21400270	Island	LOC400891	NR_027006	TSS200			22:19729990-19730467	22:21399528-21400423	Unclassified	-1.18393	-2.34404	-10.4912	1.0188e-18	1.00696e-15	31.988
cg03235119	chr5	176449645	+	cg03235119	NA	NA	NA	NA	NA	NA	chr5:176449499-176450115	Island	ZNF346	NM_012279	TSS200			5:176382071-176382768	5:176448998-176450869	Promoter_Associated	-1.18192	-3.04987	-11.8032	7.04436e-22	1.66241e-18	39.0665
cg22380533	chr19	55690741	+	cg22380533	rs11672000	0.117138	NA	NA	NA	NA	chr19:55690182-55691623	Island	SYT5	NM_003180	5'UTR	DMR	TRUE	19:60382019-60383580	19:55690122-55692080	Promoter_Associated	-1.18105	-2.73446	-14.6141	1.61003e-28	2.81798e-24	53.8894
cg24613083	chr17	59539715	-	cg24613083	NA	NA	NA	NA	NA	NA	chr17:59539362-59539834	Island	TBX4	NM_018488	Body		TRUE	17:56894369-56894648			-1.17609	-0.277547	-11.3783	7.41279e-21	1.38393e-17	36.7783
cg24452069	chr19	4867631	+	cg24452069	rs262560	0.092855	NA	NA	NA	NA		OpenSea	PLIN3;PLIN3;PLIN3;PLIN3;PLIN3;PLIN3	NM_005817;NM_001164189;NM_005817;NM_001164194;NM_001164189;NM_001164194	5'UTR;1stExon;1stExon;5'UTR;5'UTR;1stExon			19:4818327-4819080	19:4866531-4868189	Promoter_Associated	-1.16447	-3.04615	-10.6205	4.97171e-19	5.43864e-16	32.6864
cg07705810	chr5	16936470	+	cg07705810	NA	NA	NA	NA	NA	NA	chr5:16936753-16936957	N_Shore	MYO10	NM_012334	TSS200			5:16988389-16989957	5:16936449-16936707	Unclassified	-1.16424	-1.37641	-15.2294	6.23133e-30	2.85595e-25	57.0288
cg04864609	chr17	46178915	-	cg04864609	NA	NA	NA	NA	NA	NA	chr17:46178149-46178943	Island	CBX1;CBX1	NM_001127228;NM_006807	TSS200;TSS1500			17:43532940-43533942	17:46178210-46179131	Promoter_Associated	-1.1528	-0.861379	-10.4053	1.6406e-18	1.52544e-15	31.5243
cg24449302	chr15	66679100	+	cg24449302	rs77540803	0.037541	NA	NA	NA	NA	chr15:66678895-66679963	Island	MAP2K1	NM_002755	TSS200			15:64465950-64467017	15:66678648-66680556	Promoter_Associated	-1.14886	-0.648783	-14.2279	1.26527e-27	1.56322e-23	51.8965
cg21620778	chr2	175548020	-	cg21620778	NA	NA	NA	NA	NA	NA	chr2:175546862-175547880	S_Shore	WIPF1	NM_001077269	TSS1500	DMR		2:175255084-175256281			-1.14417	-1.46572	-11.7877	7.67208e-22	1.77075e-18	38.9836
cg11708118	chr12	6862968	-	cg11708118	NA	NA	NA	NA	NA	NA	chr12:6862672-6862989	Island	MLF2;MLF2	NR_026581;NM_005439	TSS1500;TSS1500				12:6862074-6863186	Promoter_Associated	-1.14395	-1.25763	-12.0393	1.91029e-22	5.1111e-19	40.3347
cg14757344	chr21	45209507	+	cg14757344	NA	NA	NA	NA	NA	NA	chr21:45209221-45209880	Island	RRP1;RRP1	NM_003683;NM_003683	1stExon;5'UTR			21:44033650-44034331	21:45208890-45210213	Promoter_Associated	-1.14305	-3.09629	-15.2631	5.22198e-30	2.74196e-25	57.1992
cg01994308	chr8	57122990	+	cg01994308	NA	NA	NA	NA	NA	NA	chr8:57123572-57124997	N_Shore	PLAG1;CHCHD7;CHCHD7;CHCHD7;PLAG1;CHCHD7;PLAG1;CHCHD7;CHCHD7	NM_001114635;NM_001011670;NM_024300;NM_001011667;NM_002655;NM_001011669;NM_001114634;NM_001011671;NM_001011668	5'UTR;TSS1500;TSS1500;TSS1500;5'UTR;TSS1500;5'UTR;TSS1500;TSS1500			8:57285529-57285583			-1.13481	0.296108	-11.6929	1.29643e-21	2.88138e-18	38.4736
cg00456086	chr3	197283111	-	cg00456086	NA	NA	NA	NA	NA	NA	chr3:197281605-197283128	Island	BDH1;BDH1;BDH1	NM_203314;NM_004051;NM_203315	TSS1500;TSS1500;5'UTR			3:198765761-198767525			-1.12926	-1.28876	-13.3401	1.5258e-25	1.00146e-21	47.2564
cg07089783	chr10	31607955	-	cg07089783	NA	NA	NA	NA	NA	NA	chr10:31607227-31610094	Island	ZEB1;ZEB1;ZEB1;ZEB1;LOC220930	NR_024286;NM_030751;NR_024287;NR_024285;NR_024284	Body;TSS200;Body;Body;Body			10:31647156-31649926	10:31607926-31608607	Promoter_Associated	-1.12416	-0.222134	-14.0844	2.73112e-27	2.73154e-23	51.1522
cg07689821	chr6	33290736	+	cg07689821	NA	NA	NA	NA	NA	NA	chr6:33290370-33291087	Island	DAXX;DAXX;DAXX;DAXX;DAXX;DAXX;DAXX	NM_001141969;NM_001141969;NR_024517;NM_001141970;NM_001350;NM_001141970;NM_001350	1stExon;5'UTR;Body;5'UTR;1stExon;1stExon;5'UTR			6:33398379-33399346	6:33290313-33291433	Promoter_Associated	-1.12134	-1.46806	-9.92933	2.29186e-17	1.46534e-14	28.957
cg18415585	chr14	21100888	-	cg18415585	rs79246363	0.025174	NA	NA	NA	NA	chr14:21100838-21101043	Island				DMR		14:20170581-20170879			-1.11974	-1.13158	-10.5965	5.67812e-19	6.08463e-16	32.5571
cg27206407	chr17	76349089	-	cg27206407	NA	NA	NA	NA	NA	NA	chr17:76348848-76349459	Island					TRUE	17:73860444-73861016	17:76347476-76349559	Unclassified	-1.1186	-0.832096	-6.89037	2.66386e-10	1.98262e-08	13.1331
cg02561205	chr11	65479380	+	cg02561205	NA	NA	NA	NA	NA	NA	chr11:65479349-65480024	Island	KAT5;KAT5;KAT5	NM_006388;NM_182709;NM_182710	TSS200;TSS200;TSS200			11:65235926-65236622	11:65479168-65480474	Promoter_Associated	-1.11509	-2.26664	-10.447	1.30179e-18	1.25999e-15	31.7494
cg24357026	chr19	36705589	+	cg24357026	NA	NA	NA	NA	NA	NA	chr19:36705433-36706262	Island	ZNF565;ZNF146;ZNF146;ZNF146;ZNF146;ZNF146;ZNF565;ZNF146	NM_152477;NM_001099638;NM_001099639;NM_001099639;NM_007145;NM_001099638;NM_001042474;NM_007145	TSS200;1stExon;1stExon;5'UTR;5'UTR;5'UTR;5'UTR;1stExon			19:41397087-41398164	19:36705030-36707001	Unclassified	-1.09576	-2.60796	-10.0029	1.52583e-17	1.03713e-14	29.3532
cg06785746	chr17	44896166	+	cg06785746	NA	NA	NA	NA	NA	NA	chr17:44895800-44897025	Island	WNT3	NM_030753	TSS200	DMR	TRUE	17:42250833-42252083			-1.09576	-2.72753	-10.8819	1.16453e-19	1.54802e-16	34.0989
cg15059389	chr1	12079390	+	cg15059389	NA	NA	NA	NA	NA	NA	chr1:12079251-12079903	Island	MIIP	NM_021933	TSS200			1:12001821-12002490	1:12079085-12080127	Promoter_Associated	-1.09521	-2.0505	-9.9983	1.56489e-17	1.06025e-14	29.3285
cg07956515	chr7	23053981	+	cg07956515	rs116701031	0.013901	NA	NA	NA	NA	chr7:23052971-23054002	Island	FAM126A	NM_032581	TSS1500	DMR		7:23019431-23020527	7:23052701-23054214	Promoter_Associated	-1.09404	-1.74827	-10.4549	1.24604e-18	1.21162e-15	31.792
cg13259296	chr2	24232884	+	cg13259296	NA	NA	NA	NA	NA	NA	chr2:24232680-24233260	Island	MFSD2B	NM_001080473	TSS200		TRUE	2:24086014-24087196	2:24232851-24233298	Unclassified_Cell_type_specific	-1.08512	-2.02016	-11.5726	2.52452e-21	5.19976e-18	37.8257
cg27243409	chr3	57261974	-	cg27243409	NA	NA	NA	NA	NA	NA	chr3:57261455-57262598	Island	APPL1	NM_012096	Body			3:57236404-57237334	3:57261424-57261987	Promoter_Associated	-1.05732	-2.40259	-12.1832	8.63018e-23	2.57108e-19	41.1066
cg17139369	chr19	8478169	-	cg17139369	NA	NA	NA	NA	NA	NA	chr19:8478005-8478226	Island	MARCH2;MARCH2;MARCH2	NM_001005415;NM_001005416;NM_016496	TSS200;TSS200;TSS200			19:8383920-8384476	19:8477727-8478477	Promoter_Associated	-1.05683	-2.78737	-9.84541	3.64508e-17	2.16266e-14	28.5052
cg18448949	chr2	176993089	-	cg18448949	NA	NA	NA	NA	NA	NA	chr2:176992950-176993186	Island	HOXD8	NM_019558	TSS1500			2:176701214-176702101			-1.04414	-1.08416	-11.58	2.42313e-21	5.08935e-18	37.8656
cg26094984	chr2	197457425	-	cg26094984	NA	NA	NA	NA	NA	NA	chr2:197457392-197458522	Island	HECW2	NM_020760	TSS200			2:197165444-197166794			-1.04263	-2.32755	-10.2577	3.7189e-18	2.98793e-15	30.7276
cg17479131	chr7	149567078	+	cg17479131	rs17756342	0.418448	NA	NA	NA	NA	chr7:149570366-149571272	N_Shelf	LOC401431	NR_027040	Body				7:149566796-149568142	Promoter_Associated_Cell_type_specific	-1.03617	-0.486997	-14.4531	3.79512e-28	5.49722e-24	53.0608
cg10810752	chr1	47691160	-	cg10810752	NA	NA	NA	NA	NA	NA	chr1:47690980-47691727	Island	TAL1	NM_003189	Body	DMR	TRUE	1:47463421-47464314	1:47690950-47691551	Unclassified_Cell_type_specific	-1.03287	-1.58747	-11.2177	1.80582e-20	2.98646e-17	35.9123
cg26647929	chr7	28966468	+	cg26647929	NA	NA	NA	NA	NA	NA		OpenSea						7:28932985-28933011	7:28966239-28967648	Unclassified	-1.02813	-1.51927	-11.8899	4.36033e-22	1.09025e-18	39.5327
cg05700333	chr5	131892723	-	cg05700333	NA	NA	NA	NA	NA	NA	chr5:131892564-131892957	Island	RAD50;RAD50;RAD50;RAD50	NM_005732;NM_133482;NM_005732;NM_133482	5'UTR;5'UTR;1stExon;1stExon			5:131920338-131920953	5:131892207-131893431	Promoter_Associated	-1.02503	-1.61993	-9.83214	3.92254e-17	2.2885e-14	28.4338
cg08194979	chr14	62229171	-	cg08194979	NA	NA	NA	NA	NA	NA	chr14:62228974-62229268	Island	SNAPC1;SNAPC1	NM_003082;NM_003082	1stExon;5'UTR			14:61298728-61299131	14:62228356-62229621	Promoter_Associated	-1.0239	-3.16832	-9.48581	2.64969e-16	1.20983e-13	26.5737
cg10500218	chr1	181058063	+	cg10500218	NA	NA	NA	NA	NA	NA	chr1:181057503-181059176	Island	IER5	NM_016545	1stExon			1:179323983-179325799	1:181057520-181058160	Promoter_Associated	-1.02296	-2.63038	-10.9334	8.75218e-20	1.21738e-16	34.3768
cg17258551	chr19	18077791	-	cg17258551	NA	NA	NA	NA	NA	NA	chr19:18077752-18078259	Island	KCNN1	NM_002248	5'UTR		TRUE	19:17938753-17939217	19:18077160-18078743	Unclassified	-1.02004	-0.900104	-10.9042	1.02916e-19	1.40361e-16	34.2191
cg22961275	chr19	40005758	-	cg22961275	NA	NA	NA	NA	NA	NA	chr19:40005648-40005869	Island	SELV;SELV	NM_182704;NM_182704	5'UTR;1stExon	DMR	TRUE	19:44697507-44698466	19:40005439-40005907	Unclassified_Cell_type_specific	-1.01622	-2.04329	-9.5602	1.75903e-16	8.51274e-14	26.9726
cg24758426	chr20	62185430	-	cg24758426	NA	NA	NA	NA	NA	NA	chr20:62185073-62185572	Island	C20orf195	NM_024059	5'UTR			20:61655518-61656335			-1.01255	-1.12358	-10.1669	6.15088e-18	4.68922e-15	30.2377
cg08951903	chr10	44070173	-	cg08951903	NA	NA	NA	NA	NA	NA	chr10:44069359-44070179	Island	ZNF239;ZNF239;ZNF239	NM_001099282;NM_001099284;NM_001099283	TSS200;TSS200;TSS200				10:44069111-44070531	NonGene_Associated	-1.0099	-0.509155	-10.8271	1.57857e-19	2.03757e-16	33.8029
cg02720697	chr19	3359204	-	cg02720697	NA	NA	NA	NA	NA	NA	chr19:3358495-3361248	Island	NFIC	NM_205843	TSS1500			19:3309496-3312440			-1.00779	-1.74624	-8.39093	1.03461e-13	2.1816e-11	20.7643
cg18509826	chr3	52017385	-	cg18509826	NA	NA	NA	NA	NA	NA	chr3:52017056-52017592	Island	ACY1	NM_000666	TSS200			3:51992097-51992698	3:52016250-52017641	Promoter_Associated	-1.00501	-2.00435	-12.6827	5.53206e-24	2.23444e-20	43.774
cg03640756	chr5	140864593	-	cg03640756	NA	NA	NA	NA	NA	NA	chr5:140864527-140864748	Island	PCDHGA4;PCDHGC3;PCDHGA12;PCDHGA11;PCDHGA11;PCDHGA9;PCDHGA1;PCDHGB1;PCDHGC4;PCDHGB6;PCDHGB3;PCDHGC4;PCDHGB7;PCDHGA6;PCDHGA8;PCDHGA10;PCDHGA5;PCDHGB4;PCDHGA3;PCDHGA2;PCDHGA7;PCDHGB2;PCDHGB5;PCDHGC3	NM_018917;NM_002588;NM_003735;NM_032092;NM_018914;NM_018921;NM_018912;NM_018922;NM_018928;NM_018926;NM_018924;NM_032406;NM_018927;NM_018919;NM_032088;NM_018913;NM_018918;NM_003736;NM_018916;NM_018915;NM_018920;NM_018923;NM_018925;NM_032403	Body;Body;Body;Body;Body;Body;Body;Body;TSS200;Body;Body;TSS200;Body;Body;Body;Body;Body;Body;Body;Body;Body;Body;Body;Body	CDMR	TRUE	5:140844562-140845695	5:140864468-140864686	Unclassified_Cell_type_specific	-1.00437	-0.760767	-9.52718	2.10995e-16	9.91404e-14	26.7955
cg19770116	chr3	57199524	+	cg19770116	NA	NA	NA	NA	NA	NA	chr3:57198243-57199378	S_Shore	IL17RD	NM_017563	TSS200				3:57199383-57199627	Unclassified	-1.0039	-1.61517	-9.92807	2.30792e-17	1.47337e-14	28.9502
cg09961571	chr19	39421871	-	cg09961571	NA	NA	NA	NA	NA	NA	chr19:39421063-39421615	S_Shore	MRPS12;MRPS12;SARS2;MRPS12;MRPS12;SARS2	NM_021107;NM_033363;NM_001145901;NM_033362;NM_021107;NM_017827	5'UTR;5'UTR;TSS1500;5'UTR;1stExon;TSS1500			19:44112822-44113934	19:39420414-39422145	Promoter_Associated	-0.99648	-2.25761	-10.273	3.41726e-18	2.81464e-15	30.8099
cg05367846	chr22	18507520	+	cg05367846	NA	NA	NA	NA	NA	NA	chr22:18506419-18507412	S_Shore	MICAL3;MICAL3;MICAL3	NM_015241;NM_001136004;NM_001122731	TSS200;TSS200;TSS200			22:16887047-16887668	22:18506264-18508363	Unclassified	-0.996144	-0.400997	-14.8352	4.98262e-29	1.23119e-24	55.0224
cg14228332	chr4	119757509	+	cg14228332	NA	NA	NA	NA	NA	NA	chr4:119757033-119757811	Island	SEC24D	NM_014822	TSS200			4:119976957-119977018			-0.993619	-2.65042	-9.65791	1.02648e-16	5.3431e-14	27.4971
cg03476087	chr10	26506353	+	cg03476087	NA	NA	NA	NA	NA	NA	chr10:26504383-26507434	Island	GAD2;GAD2	NM_001134366;NM_000818	Body;Body	DMR		10:26546288-26547259	10:26506326-26506419	Unclassified_Cell_type_specific	-0.987642	-1.44711	-11.1821	2.20046e-20	3.59663e-17	35.72
cg20909686	chr11	65554042	-	cg20909686	NA	NA	NA	NA	NA	NA	chr11:65553749-65555573	Island	OVOL1	NM_004561	TSS1500			11:65310172-65312328			-0.987333	-1.05807	-9.70939	7.72655e-17	4.13985e-14	27.7737
cg15825264	chr17	655740	+	cg15825264	NA	NA	NA	NA	NA	NA	chr17:655026-656707	Island	ELP2P;GEMIN4	NR_024120;NM_015721	TSS200;TSS1500			17:601553-603457	17:654305-656780	Promoter_Associated	-0.986417	-2.85448	-10.9023	1.03984e-19	1.41359e-16	34.2091
cg26221568	chr5	50259444	+	cg26221568	NA	NA	NA	NA	NA	NA		OpenSea						5:50295155-50295216	5:50258474-50259507	Unclassified	-0.980967	-2.55674	-9.76595	5.6541e-17	3.16256e-14	28.0778
cg07920855	chr1	185286635	-	cg07920855	rs75780581	0.037326	NA	NA	NA	NA	chr1:185285329-185286735	Island	IVNS1ABP	NM_006469	TSS200			1:183551934-183553620	1:185286204-185286831	Promoter_Associated	-0.980816	-1.47116	-9.14963	1.67822e-15	6.00989e-13	24.7763
cg02339078	chr5	90679543	-	cg02339078	rs35712350	0.328175	NA	NA	NA	NA	chr5:90675822-90676930	S_Shelf	LOC100129716;ARRDC3	NR_027435;NM_020801	Body;TSS1500			5:90714853-90715393	5:90678335-90680109	Promoter_Associated	-0.980663	-2.77922	-9.26826	8.7587e-16	3.40403e-13	25.4095
cg03864326	chr16	67927170	-	cg03864326	rs7196789	0.250759	NA	NA	NA	NA	chr16:67926918-67927696	Island	PSKH1	NM_006742	TSS200			16:66484444-66485184	16:67926423-67928106	Promoter_Associated	-0.979328	-2.74209	-11.69	1.31771e-21	2.91327e-18	38.4578
cg03939054	chr11	96076473	-	cg03939054	rs112487260	0.019671	NA	NA	NA	NA		OpenSea	MAML2	NM_032427	TSS200			11:95715936-95716252	11:96075971-96077000	Promoter_Associated	-0.976753	-3.27556	-9.10038	2.19745e-15	7.64129e-13	24.5138
cg02478448	chr13	37006063	-	cg02478448	NA	NA	NA	NA	NA	NA	chr13:37005581-37006453	Island	CCNA1;CCNA1;CCNA1;CCNA1;CCNA1;CCNA1	NM_001111047;NM_001111047;NM_001111046;NM_003914;NM_001111045;NM_001111046	1stExon;5'UTR;1stExon;TSS1500;TSS1500;5'UTR		TRUE	13:35903489-35904933			-0.974886	-1.02631	-10.2267	4.4178e-18	3.43659e-15	30.5599
cg02386183	chr20	13619553	+	cg02386183	NA	NA	NA	NA	NA	NA	chr20:13619285-13619770	Island	TASP1;TASP1	NM_017714;NM_017714	1stExon;5'UTR			20:13567177-13567795	20:13619084-13620161	Promoter_Associated	-0.974798	-1.64361	-12.8418	2.31298e-24	1.04473e-20	44.6202
cg07944736	chr1	28908226	+	cg07944736	NA	NA	NA	NA	NA	NA	chr1:28908069-28908799	Island	SNHG12;SNORA44;SNORA16A	NR_024127;NR_002976;NR_003035	Body;TSS1500;TSS1500			1:28780174-28781358	1:28907339-28909073	Promoter_Associated	-0.972671	-0.938082	-11.987	2.54964e-22	6.73593e-19	40.0542
cg10407266	chr6	31588727	-	cg10407266	rs193025229	0.2051	NA	NA	NA	NA	chr6:31587779-31589024	Island	BAT2	NM_080686	5'UTR			6:31696373-31697198	6:31587577-31589180	Promoter_Associated	-0.971368	-0.784176	-8.28463	1.83156e-13	3.57847e-11	20.2085
cg19398112	chr19	14529923	+	cg19398112	NA	NA	NA	NA	NA	NA	chr19:14529731-14530505	Island	DDX39	NM_005804	5'UTR			19:14390732-14391505	19:14529539-14530698	Unclassified	-0.969688	-0.863836	-9.85058	3.54238e-17	2.10769e-14	28.5331
cg23797839	chr10	60094994	-	cg23797839	NA	NA	NA	NA	NA	NA	chr10:60094731-60095306	Island	UBE2D1	NM_003338	Body			10:59764688-59765495	10:60094099-60095621	Promoter_Associated	-0.96441	-0.18407	-11.9316	3.46301e-22	8.92445e-19	39.7566
cg12057946	chr11	120195905	+	cg12057946	NA	NA	NA	NA	NA	NA	chr11:120195805-120196372	Island	TMEM136	NM_174926	TSS200			11:119701032-119701582	11:120195674-120196172	Unclassified	-0.96341	-0.0644795	-12.3016	4.49577e-23	1.46396e-19	41.74
cg23298160	chr5	137514800	-	cg23298160	NA	NA	NA	NA	NA	NA	chr5:137514660-137514941	Island	BRD8;BRD8;KIF20A;BRD8;KIF20A	NM_139199;NM_001164326;NM_005733;NM_006696;NM_005733	TSS1500;TSS1500;1stExon;TSS1500;5'UTR			5:137542510-137543057	5:137513627-137515151	Promoter_Associated	-0.962404	-2.38021	-9.76802	5.58986e-17	3.1308e-14	28.0889
cg06492699	chr3	39149242	+	cg06492699	rs28362644	0.080348	NA	NA	NA	NA	chr3:39148377-39149400	Island	GORASP1;TTC21A;TTC21A;TTC21A;TTC21A	NM_031899;NM_145755;NM_001105513;NM_001105513;NM_145755	TSS200;1stExon;5'UTR;1stExon;5'UTR			3:39123283-39124404			-0.961573	-2.94086	-10.9867	6.50767e-20	9.62548e-17	34.6651
cg07920148	chr11	33397821	+	cg07920148	NA	NA	NA	NA	NA	NA	chr11:33397607-33398494	Island						11:33353817-33355260			-0.956793	-1.23787	-12.9536	1.25509e-24	6.27643e-21	45.2132
cg00116058	chr5	154320652	-	cg00116058	NA	NA	NA	NA	NA	NA	chr5:154317459-154317930	S_Shelf	MRPL22;MRPL22;MRPL22;MRPL22	NM_001014990;NM_014180;NM_001014990;NM_014180	5'UTR;1stExon;1stExon;5'UTR			5:154300696-154301148	5:154320233-154321092	Promoter_Associated	-0.956219	-1.81576	-9.4881	2.6165e-16	1.19727e-13	26.5859
cg21054968	chr7	155089542	-	cg21054968	NA	NA	NA	NA	NA	NA	chr7:155088705-155090212	Island	INSIG1;INSIG1;INSIG1;INSIG1;INSIG1;INSIG1	NM_198336;NM_198337;NM_005542;NM_198337;NM_005542;NM_198336	5'UTR;1stExon;1stExon;5'UTR;5'UTR;1stExon			7:154719387-154721328	7:155088257-155089770	Promoter_Associated	-0.955125	-2.90762	-8.37886	1.10404e-13	2.30158e-11	20.7011
cg03510158	chr14	74318586	-	cg03510158	rs8020091	0.069124	NA	NA	NA	NA	chr14:74318412-74318785	Island	PTGR2;PTGR2;PTGR2;PTGR2;PTGR2	NM_001146154;NM_001146155;NM_152444;NM_001146155;NM_001146154	5'UTR;1stExon;TSS200;5'UTR;1stExon			14:73388166-73388562	14:74318161-74319076	Promoter_Associated	-0.952345	-1.7993	-9.27134	8.61218e-16	3.36103e-13	25.4259
cg00134776	chr3	139653573	+	cg00134776	NA	NA	NA	NA	NA	NA	chr3:139653430-139655115	Island	CLSTN2	NM_022131	TSS1500	CDMR		3:141136121-141137805	3:139653383-139653703	Unclassified_Cell_type_specific	-0.950042	-1.71759	-12.5091	1.43485e-23	5.42999e-20	42.8489
cg10463451	chr21	37432625	+	cg10463451	rs34202426	0.031963	NA	NA	NA	NA	chr21:37432123-37433150	Island	SETD4;SETD4	NM_017438;NM_001007259	5'UTR;TSS200			21:36354001-36355006	21:37432052-37433551	Promoter_Associated	-0.949907	-1.02855	-11.6371	1.7657e-21	3.80362e-18	38.1733
cg20180092	chr3	39425780	-	cg20180092	rs115072192	0.011295	NA	NA	NA	NA	chr3:39424696-39426058	Island	SLC25A38	NM_017875	Body			3:39399701-39401062	3:39424502-39426224	Promoter_Associated	-0.947776	-3.26995	-9.59532	1.44958e-16	7.2061e-14	27.161
cg20772101	chr5	38258623	+	cg20772101	NA	NA	NA	NA	NA	NA	chr5:38257825-38259136	Island	EGFLAM;EGFLAM	NM_152403;NM_152403	1stExon;5'UTR	DMR	TRUE	5:38293406-38294893			-0.937668	-0.728048	-9.86151	3.33475e-17	1.9983e-14	28.5919
cg00859739	chr20	60697463	-	cg00859739	NA	NA	NA	NA	NA	NA	chr20:60696561-60698342	Island	LSM14B	NM_144703	TSS200			20:60129957-60132175	20:60697064-60697633	Promoter_Associated	-0.936375	-0.691004	-8.52763	4.95092e-14	1.14774e-11	21.4815
cg15433604	chr19	18942513	+	cg15433604	rs2238652	0.054195	NA	NA	NA	NA	chr19:18942432-18943127	Island	UPF1	NM_002911	TSS1500			19:18803465-18805012	19:18942494-18942843	Promoter_Associated	-0.936106	-2.72014	-10.2623	3.62502e-18	2.92835e-15	30.7525
cg07835289	chr1	236030215	+	cg07835289	NA	NA	NA	NA	NA	NA	chr1:236029587-236030597	Island	LYST;LYST	NM_000081;NM_000081	5'UTR;1stExon			1:234096039-234097220	1:236030024-236030531	Promoter_Associated	-0.935429	-0.384825	-12.1899	8.31912e-23	2.49612e-19	41.1422
cg15176678	chr19	10230499	+	cg15176678	NA	NA	NA	NA	NA	NA	chr19:10230162-10230682	Island	EIF3G	NM_003755	Body			19:10091212-10091682	19:10230074-10230895	Promoter_Associated_Cell_type_specific	-0.934873	-2.35929	-11.8235	6.29384e-22	1.51075e-18	39.176
cg18661731	chr18	59854239	+	cg18661731	rs149176694	0.016	NA	NA	NA	NA	chr18:59853977-59855252	Island	PIGN;PIGN;PIGN;PIGN;KIAA1468	NM_176787;NM_012327;NM_176787;NM_012327;NM_020854	5'UTR;5'UTR;1stExon;1stExon;TSS1500			18:58004752-58006272	18:59853696-59855671	Promoter_Associated	-0.93211	-2.22289	-8.98231	4.18923e-15	1.32811e-12	23.8856
cg13055374	chr1	54872983	+	cg13055374	NA	NA	NA	NA	NA	NA	chr1:54872673-54873000	Island	SSBP3;SSBP3;SSBP3	NM_001009955;NM_145716;NM_018070	TSS1500;TSS1500;TSS1500			1:54643172-54645828			-0.929523	-2.34369	-8.75621	1.43511e-14	3.90946e-12	22.6869
cg16583330	chr1	36916012	-	cg16583330	NA	NA	NA	NA	NA	NA	chr1:36915796-36916324	Island	OSCP1;OSCP1;OSCP1;OSCP1	NM_145047;NM_206837;NM_145047;NM_206837	1stExon;5'UTR;5'UTR;1stExon			1:36688451-36689089	1:36915468-36916835	Promoter_Associated	-0.928122	-2.11044	-9.30235	7.2642e-16	2.9006e-13	25.5916
cg14359486	chr9	21396119	-	cg14359486	NA	NA	NA	NA	NA	NA	chr9:21396071-21396364	Island				DMR		9:21386015-21386314	9:21395634-21396884	Unclassified	-0.927229	-1.1102	-9.52762	2.10492e-16	9.90145e-14	26.7978
cg21824413	chr3	23987438	-	cg21824413	NA	NA	NA	NA	NA	NA	chr3:23986693-23988021	Island	NR1D2;NR1D2	NM_001145425;NM_005126	TSS200;Body			3:23961305-23963117	3:23987250-23987950	Promoter_Associated	-0.925069	-3.08525	-8.10315	4.83588e-13	8.35614e-11	19.264
cg07391610	chr1	211432754	-	cg07391610	NA	NA	NA	NA	NA	NA	chr1:211432105-211434134	Island	RCOR3;RCOR3;RCOR3;RCOR3;RCOR3;RCOR3;RCOR3	NM_018254;NM_001136225;NM_001136224;NM_001136223;NM_001136225;NM_001136224;NM_001136223	TSS1500;1stExon;5'UTR;5'UTR;5'UTR;1stExon;1stExon			1:209498606-209499940	1:211431659-211432903	Promoter_Associated	-0.918321	-3.46045	-10.3495	2.23599e-18	1.9691e-15	31.2229
cg12839172	chr4	16085077	+	cg12839172	NA	NA	NA	NA	NA	NA	chr4:16084195-16085735	Island	PROM1;PROM1	NM_001145848;NM_001145847	5'UTR;5'UTR		TRUE	4:15693057-15694833			-0.918128	-1.04187	-12.1491	1.04194e-22	3.01153e-19	40.9236
cg25313289	chr16	2264884	+	cg25313289	NA	NA	NA	NA	NA	NA	chr16:2263912-2265428	Island	PGP	NM_001042371	TSS200			16:2203914-2205448	16:2263767-2265647	Promoter_Associated	-0.917094	-2.36727	-10.5333	8.06273e-19	8.20064e-16	32.2158
cg27280396	chr15	61521715	-	cg27280396	NA	NA	NA	NA	NA	NA	chr15:61520423-61521716	Island	RORA	NM_134261	TSS1500			15:59308880-59309405	15:61521247-61521996	Unclassified_Cell_type_specific	-0.916746	-1.7525	-9.76024	5.83511e-17	3.23794e-14	28.0471
cg18147735	chr4	39460314	+	cg18147735	rs11550000	0.225201	NA	NA	NA	NA	chr4:39460087-39460811	Island	LIAS;RPL9;LIAS;RPL9	NM_194451;NM_000661;NM_006859;NM_001024921	TSS1500;5'UTR;TSS1500;TSS200			4:39136483-39137237	4:39459820-39461469	Promoter_Associated	-0.916707	-0.0740376	-10.6908	3.36447e-19	3.86145e-16	33.0664
cg06348038	chr1	207038460	-	cg06348038	NA	NA	NA	NA	NA	NA		OpenSea	IL20	NM_018724	TSS1500				1:207037783-207039099	Unclassified	-0.914652	-2.22116	-13.126	4.89623e-25	2.84151e-21	46.1261
cg02266452	chr11	82905235	-	cg02266452	NA	NA	NA	NA	NA	NA	chr11:82904478-82905660	Island	ANKRD42	NM_182603	TSS200			11:82582102-82583308	11:82904006-82905884	Unclassified	-0.914504	-1.00932	-12.198	7.95671e-23	2.40455e-19	41.1855
cg01182973	chr22	38240624	-	cg01182973	NA	NA	NA	NA	NA	NA	chr22:38239792-38240409	S_Shore	ANKRD54;MIR658	NM_138797;NR_030395	TSS1500;TSS1500				22:38239497-38240823	Promoter_Associated	-0.913842	-2.10212	-11.2364	1.62776e-20	2.71335e-17	36.0132
cg25042789	chr6	32819964	+	cg25042789	rs41549617	0.000124	NA	NA	NA	NA	chr6:32820849-32822370	N_Shore	TAP1	NM_000593	Body						-0.913782	0.22054	-8.0301	7.13652e-13	1.17422e-10	18.8855
cg04769705	chr14	69262517	-	cg04769705	NA	NA	NA	NA	NA	NA	chr14:69259612-69262900	Island	C14orf181	NM_207442	1stExon			14:68332270-68332730	14:69262374-69263508	Promoter_Associated	-0.910717	-1.31382	-9.06415	2.67899e-15	9.03167e-13	24.3209
cg00533811	chr22	51021411	+	cg00533811	NA	NA	NA	NA	NA	NA	chr22:51020656-51021817	Island	CHKB-CPT1B;CHKB;LOC100144603;CHKB	NR_027928;NM_005198;NR_021492;NM_005198	Body;5'UTR;TSS200;1stExon			22:49367438-49369010	22:51020269-51022182	Promoter_Associated	-0.90562	-1.85776	-10.1628	6.29265e-18	4.77996e-15	30.2155
cg14841842	chr10	15130785	+	cg14841842	rs79247418	0.039062	NA	NA	NA	NA	chr10:15130386-15130913	Island	ACBD7	NM_001039844	TSS200			10:15170405-15170979	10:15130266-15131185	Promoter_Associated	-0.903713	-2.32068	-10.396	1.72717e-18	1.59106e-15	31.4742
cg14935078	chr19	17414399	-	cg14935078	NA	NA	NA	NA	NA	NA	chr19:17413733-17414486	Island	ABHD8	NM_024527	TSS200				19:17413689-17414622	Unclassified	-0.901676	-0.83459	-10.5159	8.88396e-19	8.94924e-16	32.1214
cg19403541	chr4	174438312	+	cg19403541	NA	NA	NA	NA	NA	NA	chr4:174437914-174438346	Island				RDMR	TRUE	4:174674335-174674997			-0.9007	-1.28332	-10.4208	1.50503e-18	1.42069e-15	31.6082
cg01506766	chr13	46626746	+	cg01506766	NA	NA	NA	NA	NA	NA	chr13:46626454-46627019	Island	ZC3H13	NM_015070	5'UTR			13:45524297-45524766	13:46626121-46627251	Promoter_Associated	-0.900124	-2.00941	-9.51449	2.26275e-16	1.05561e-13	26.7274
cg08054244	chr14	88789549	+	cg08054244	NA	NA	NA	NA	NA	NA	chr14:88789600-88790493	N_Shore	KCNK10;KCNK10;KCNK10	NM_138317;NM_021161;NM_138317	1stExon;Body;5'UTR	DMR	TRUE	14:87858997-87860322			-0.895488	-3.14698	-7.50413	1.13996e-11	1.31222e-09	16.1919
cg17202948	chr17	72772736	-	cg17202948	rs188000786	0.0156	NA	NA	NA	NA	chr17:72772244-72772692	S_Shore	NAT9;TMEM104	NM_015654;NM_017728	TSS1500;5'UTR			17:70283877-70284361	17:72771670-72773434	Promoter_Associated	-0.894191	-1.16207	-9.87942	3.0204e-17	1.83613e-14	28.6883
cg27659071	chr6	52859607	+	cg27659071	rs7742162	0.013503	NA	NA	NA	NA	chr6:52859565-52859767	Island	GSTA4	NM_001512	5'UTR			6:52967525-52967783	6:52859528-52860542	Promoter_Associated	-0.894085	-1.76452	-10.3564	2.152e-18	1.91927e-15	31.2601
cg06549928	chr1	89990868	-	cg06549928	NA	NA	NA	NA	NA	NA	chr1:89989810-89990986	Island	LRRC8B	NM_001134476	5'UTR			1:89762399-89763630			-0.89313	-1.12457	-6.88282	2.76725e-10	2.04786e-08	13.0962
cg03562264	chr6	36646551	-	cg03562264	NA	NA	NA	NA	NA	NA	chr6:36646244-36648465	Island	CDKN1A;CDKN1A;CDKN1A;CDKN1A	NM_000389;NM_000389;NM_078467;NM_078467	5'UTR;1stExon;1stExon;5'UTR			6:36754276-36756443	6:36646229-36646600	Unclassified	-0.886786	-1.93976	-9.12218	1.95038e-15	6.85022e-13	24.63
cg17945282	chr3	142297905	-	cg17945282	NA	NA	NA	NA	NA	NA	chr3:142297219-142297849	S_Shore	ATR	NM_001184	TSS1500			3:143779910-143780634	3:142296656-142298245	Promoter_Associated	-0.885811	-2.24049	-11.0371	4.92047e-20	7.43493e-17	34.9371
cg16022555	chr17	43394535	+	cg16022555	rs115344032	0.030408	NA	NA	NA	NA	chr17:43393891-43394938	Island	MAP3K14	NM_003954	TSS200			17:40749560-40750721	17:43393419-43395322	Promoter_Associated	-0.885422	-0.715062	-8.83378	9.41259e-15	2.73436e-12	23.0975
cg08427575	chr7	75988356	+	cg08427575	rs140099111	0.0137	NA	NA	NA	NA	chr7:75987606-75988977	Island	YWHAG	NM_012479	TSS200			7:75825374-75826863	7:75987210-75989367	Promoter_Associated	-0.884972	-2.99634	-8.12194	4.37447e-13	7.65649e-11	19.3615
cg17515702	chr17	76210520	+	cg17515702	NA	NA	NA	NA	NA	NA	chr17:76210129-76210627	Island	BIRC5;BIRC5;EPR1;BIRC5	NM_001012270;NM_001012271;NR_002219;NM_001168	Body;Body;Body;Body			17:73721744-73722208	17:76210036-76210675	Promoter_Associated	-0.883325	-1.0763	-10.9403	8.41922e-20	1.1876e-16	34.4145
cg03252499	chr11	124324477	+	cg03252499	rs114092723	0.02563	NA	NA	NA	NA		OpenSea					TRUE				-0.88193	-0.466599	-13.2618	2.3355e-25	1.48646e-21	46.8438
cg11528984	chr1	228353883	-	cg11528984	NA	NA	NA	NA	NA	NA	chr1:228353108-228353986	Island	C1orf69	NM_001010867	Body			1:226419601-226420513	1:228352814-228354670	Promoter_Associated	-0.881896	-2.61025	-9.17004	1.50075e-15	5.45812e-13	24.8851
cg17030173	chr5	16180062	-	cg17030173	NA	NA	NA	NA	NA	NA	chr5:16179064-16180420	Island	MARCHF11	NM_001102562	TSS200			5:16232065-16233771			-0.879889	-0.337401	-9.07566	2.5156e-15	8.57721e-13	24.3822
cg06942668	chr2	163200476	-	cg06942668	NA	NA	NA	NA	NA	NA	chr2:163200575-163201025	N_Shore	GCA	NM_012198	TSS200			2:162908669-162909368	2:163200169-163201451	Promoter_Associated	-0.879179	-2.06829	-10.3528	2.1955e-18	1.94158e-15	31.2406
cg20530585	chr3	149376036	+	cg20530585	NA	NA	NA	NA	NA	NA	chr3:149374709-149376300	Island	WWTR1;WWTR1;WWTR1	NM_001168278;NM_015472;NM_001168280	5'UTR;TSS200;TSS1500	DMR		3:150857299-150859184			-0.878697	-1.91282	-13.8636	8.96314e-27	8.18499e-23	50.002
cg17520314	chr17	79604207	+	cg17520314	NA	NA	NA	NA	NA	NA	chr17:79603627-79603886	S_Shore	NPLOC4	NM_017921	TSS200			17:77214101-77214711	17:79603472-79604468	Promoter_Associated	-0.872367	-1.39971	-9.85898	3.38178e-17	2.02072e-14	28.5782
cg08187083	chr17	30186506	-	cg08187083	NA	NA	NA	NA	NA	NA	chr17:30185764-30186580	Island	C17orf79	NM_018405	TSS200			17:27209789-27210693	17:30185334-30187064	Promoter_Associated	-0.870779	-2.00302	-10.5758	6.37017e-19	6.67302e-16	32.4451
cg25652024	chr7	127506210	+	cg25652024	NA	NA	NA	NA	NA	NA		OpenSea	SND1	NM_014390	Body		TRUE				-0.870466	2.94606	-3.43848	0.00080235	0.0040229	-1.13009
cg21925296	chr8	22102597	+	cg21925296	NA	NA	NA	NA	NA	NA	chr8:22102303-22103142	Island	POLR3D;MIR320A	NM_001722;NR_029714	TSS200;TSS200			8:22157977-22159038	8:22102510-22103015	Promoter_Associated	-0.868096	-3.14688	-8.5713	3.9099e-14	9.34781e-12	21.7113
cg04937402	chr14	23770452	-	cg04937402	NA	NA	NA	NA	NA	NA	chr14:23770512-23771902	N_Shore	PPP1R3E	NR_026862	Body			14:22840266-22842007	14:23768914-23771359	Promoter_Associated	-0.864848	-3.2174	-11.1428	2.73755e-20	4.40592e-17	35.5076
cg26629969	chr19	51069496	+	cg26629969	NA	NA	NA	NA	NA	NA	chr19:51069359-51069600	Island	LRRC4B	NM_001080457	5'UTR			19:55760658-55761367			-0.864129	-1.50082	-9.86304	3.30662e-17	1.98712e-14	28.6001
cg00879163	chr7	66386079	+	cg00879163	NA	NA	NA	NA	NA	NA	chr7:66386044-66386809	Island	C7orf42	NM_017994	TSS200			7:66023297-66024244			-0.86019	-1.71842	-7.79412	2.49156e-12	3.45989e-10	17.6697
cg07387607	chr6	31587714	-	cg07387607	NA	NA	NA	NA	NA	NA	chr6:31587779-31589024	N_Shore	BAT2	NM_080686	TSS1500				6:31587577-31589180	Promoter_Associated	-0.860157	-1.51789	-8.18352	3.14803e-13	5.76199e-11	19.6816
cg21803486	chr17	40761316	+	cg21803486	NA	NA	NA	NA	NA	NA	chr17:40761059-40761761	Island	FAM134C;FAM134C;TUBG1	NM_178126;NR_026697;NM_001070	1stExon;Body;TSS200			17:38014327-38015865	17:40760645-40761942	Promoter_Associated	-0.858943	-1.62225	-11.8813	4.57333e-22	1.13674e-18	39.4864
cg19983627	chr4	108852959	-	cg19983627	NA	NA	NA	NA	NA	NA	chr4:108852495-108853387	Island	CYP2U1	NM_183075	1stExon			4:109071902-109072941	4:108851893-108853616	Promoter_Associated	-0.858084	-1.84909	-8.66091	2.40692e-14	6.07609e-12	22.1835
cg04296578	chr1	45671659	+	cg04296578	NA	NA	NA	NA	NA	NA	chr1:45671702-45672388	N_Shore	ZSWIM5	NM_020883	1stExon			1:45443890-45445266			-0.858023	-2.97476	-9.8927	2.80661e-17	1.72369e-14	28.7598
cg07460449	chr16	67840720	+	cg07460449	NA	NA	NA	NA	NA	NA	chr16:67840275-67841106	Island	TSNAXIP1;RANBP10	NM_018430;NM_020850	TSS1500;TSS200			16:66397662-66398607	16:67839732-67841257	Promoter_Associated	-0.857804	-2.12221	-9.75803	5.90702e-17	3.2649e-14	28.0352
cg20755651	chr6	168841574	-	cg20755651	NA	NA	NA	NA	NA	NA	chr6:168841438-168841699	Island	SMOC2;SMOC2	NM_001166412;NM_022138	TSS1500;TSS1500			6:168584248-168585976			-0.85767	-0.252228	-9.60178	1.39881e-16	7.00343e-14	27.1957
cg13031210	chr12	45444902	-	cg13031210	NA	NA	NA	NA	NA	NA	chr12:45444202-45445386	Island	DBX2	NM_001004329	TSS200	DMR	TRUE	12:43730401-43731291			-0.857282	-0.738472	-9.91478	2.48395e-17	1.562e-14	28.8787
cg08045063	chr3	43147672	-	cg08045063	rs729654	0.464725	NA	NA	NA	NA	chr3:43147184-43147713	Island	C3orf39	NM_032806	TSS200			3:43121866-43122690	3:43146658-43148258	Promoter_Associated	-0.854337	-0.866203	-8.65254	2.51864e-14	6.33527e-12	22.1394
cg13783244	chr4	140005441	+	cg13783244	NA	NA	NA	NA	NA	NA	chr4:140004718-140005806	Island	ELF2;ELF2;ELF2	NM_006874;NM_006874;NM_201999	5'UTR;1stExon;Body			4:140223472-140225211	4:140005234-140005578	Promoter_Associated	-0.85299	-2.94945	-10.0693	1.05657e-17	7.48442e-15	29.711
cg12461364	chr10	12084985	+	cg12461364	NA	NA	NA	NA	NA	NA	chr10:12084236-12085431	Island	UPF2;UPF2;UPF2	NM_080599;NM_080599;NM_015542	5'UTR;1stExon;TSS200			10:12124243-12125437	10:12084071-12085781	Promoter_Associated	-0.849512	-1.19218	-9.1552	1.62777e-15	5.84417e-13	24.806
cg27478603	chr17	77715655	+	cg27478603	NA	NA	NA	NA	NA	NA	chr17:77715570-77716061	Island	ENPP7	NM_178543	3'UTR		TRUE	17:75330193-75330677	17:77715297-77716881	Unclassified	-0.849288	-0.451566	-9.62775	1.21221e-16	6.1947e-14	27.3351
cg05845236	chr13	67804635	+	cg05845236	NA	NA	NA	NA	NA	NA	chr13:67804593-67805459	Island	PCDH9;PCDH9	NM_203487;NM_020403	TSS200;TSS200	DMR		13:66702130-66703447	13:67803967-67805360	Promoter_Associated_Cell_type_specific	-0.84703	-2.72338	-9.17833	1.43408e-15	5.26119e-13	24.9294
cg02585790	chr2	232329254	+	cg02585790	NA	NA	NA	NA	NA	NA	chr2:232328445-232330149	Island	NCL	NM_005381	TSS200			2:232036690-232038360	2:232328860-232329819	Promoter_Associated	-0.847005	-2.07332	-9.71772	7.37935e-17	3.97604e-14	27.8185
cg04902826	chr10	105677453	-	cg04902826	NA	NA	NA	NA	NA	NA	chr10:105677555-105678040	N_Shore	OBFC1	NM_024928	5'UTR				10:105677214-105678677	Promoter_Associated	-0.845243	-1.08376	-12.3488	3.46526e-23	1.18344e-19	41.9928
cg25858983	chr17	42295711	+	cg25858983	NA	NA	NA	NA	NA	NA	chr17:42295861-42299719	N_Shore	UBTF;UBTF;UBTF	NM_001076684;NM_014233;NM_001076683	5'UTR;TSS200;5'UTR				17:42294752-42297183	Promoter_Associated	-0.842598	-0.873154	-12.4786	1.69719e-23	6.36544e-20	42.6859
cg21566348	chr3	182510892	-	cg21566348	rs6791488	0.135683	NA	NA	NA	NA	chr3:182510866-182512282	Island	ATP11B	NM_014616	TSS1500			3:183993369-183994976			-0.842109	-0.936593	-10.2643	3.58505e-18	2.90724e-15	30.7633
cg00850501	chr19	14530371	-	cg00850501	NA	NA	NA	NA	NA	NA	chr19:14529731-14530505	Island	DDX39	NM_005804	TSS1500			19:14390732-14391505	19:14529539-14530698	Unclassified	-0.840998	-1.50859	-9.67828	9.17335e-17	4.81674e-14	27.6065
cg04174309	chr11	117102980	+	cg04174309	NA	NA	NA	NA	NA	NA	chr11:117102742-117103452	Island	RNF214;PCSK7;RNF214	NM_207343;NM_004716;NM_001077239	TSS1500;TSS200;TSS1500			11:116607953-116609151	11:117102661-117103513	Promoter_Associated	-0.838408	-0.947809	-9.51288	2.28282e-16	1.06194e-13	26.7188
cg20982606	chr12	109535391	+	cg20982606	NA	NA	NA	NA	NA	NA	chr12:109535264-109536431	Island	UNG;UNG	NM_003362;NM_080911	TSS1500;TSS200			12:108019683-108020814	12:109535251-109536877	Promoter_Associated	-0.83765	-0.26773	-11.3114	1.07417e-20	1.91194e-17	36.4175
cg25325159	chr1	19812210	-	cg25325159	NA	NA	NA	NA	NA	NA	chr1:19811703-19812644	Island	CAPZB	NM_004930	TSS200			1:19683465-19685231	1:19811869-19812775	Promoter_Associated	-0.836454	-1.28701	-9.42455	3.71174e-16	1.60739e-13	26.2455
cg09130556	chr2	38304030	-	cg09130556	NA	NA	NA	NA	NA	NA	chr2:38301276-38304518	Island	CYP1B1	NM_000104	TSS1500		TRUE	2:38157298-38158106			-0.83473	-1.94791	-7.7066	3.95028e-12	5.18716e-10	17.2217
cg10197432	chr6	146920119	+	cg10197432	NA	NA	NA	NA	NA	NA	chr6:146920034-146920245	Island	C6orf103	NM_024694	TSS200		TRUE	6:146961707-146961938			-0.8331	-1.43566	-7.6045	6.74862e-12	8.31578e-10	16.7012
cg14407075	chr12	50794574	-	cg14407075	NA	NA	NA	NA	NA	NA	chr12:50794549-50794920	Island	LARP4;LARP4;LARP4;LARP4;LARP4;LARP4;LARP4	NM_052879;NM_001170804;NM_001170803;NR_033200;NM_199190;NM_199188;NM_001170808	TSS200;TSS200;TSS200;TSS200;TSS200;TSS200;TSS200			12:49080738-49081489	12:50793932-50795911	Promoter_Associated	-0.830081	-1.25842	-9.32785	6.31516e-16	2.56554e-13	25.728
cg03965885	chr4	78079304	+	cg03965885	NA	NA	NA	NA	NA	NA	chr4:78077995-78079591	Island	CCNG2	NM_004354	5'UTR			4:78296773-78298509	4:78079057-78079671	Promoter_Associated	-0.829931	-2.88479	-10.0924	9.29669e-18	6.69846e-15	29.8356
cg02782622	chr2	69534307	-	cg02782622	NA	NA	NA	NA	NA	NA	chr2:69533609-69534775	Island					TRUE	2:69387003-69387870	2:69532894-69534886	Promoter_Associated	-0.827254	-1.86096	-9.159	1.59431e-15	5.74368e-13	24.8262
cg11955762	chr13	111268705	+	cg11955762	NA	NA	NA	NA	NA	NA	chr13:111267780-111268778	Island	CARKD	NM_018210	Body			13:110065632-110066753	13:111267453-111269445	Promoter_Associated	-0.825909	-0.919481	-9.37396	4.90213e-16	2.04896e-13	25.9746
cg09059670	chr5	79552137	+	cg09059670	rs1126176	0.271791	NA	NA	NA	NA	chr5:79551369-79552294	Island	SERINC5	NM_178276	TSS1500			5:79586862-79588050	5:79552015-79552141	Promoter_Associated	-0.825326	-3.0072	-10.3295	2.49788e-18	2.16791e-15	31.115
cg14527148	chr15	80216341	+	cg14527148	NA	NA	NA	NA	NA	NA	chr15:80215358-80216500	Island	C15orf37;ST20	NR_028330;NM_001100880	Body;TSS1500			15:78002414-78003533	15:80215024-80216706	Promoter_Associated	-0.824614	-2.25881	-10.8162	1.67704e-19	2.10917e-16	33.744
cg18089569	chr11	14996490	+	cg18089569	NA	NA	NA	NA	NA	NA	chr11:14995128-14995908	S_Shore						11:14952859-14953133	11:14996225-14996814	Unclassified_Cell_type_specific	-0.821738	-1.43073	-15.7537	4.03075e-31	3.38634e-26	59.668
cg11416012	chr12	4380899	-	cg11416012	NA	NA	NA	NA	NA	NA	chr12:4378366-4382222	Island						12:4251088-4251182	12:4380732-4381065	Unclassified	-0.820888	-1.11012	-9.26237	9.04663e-16	3.51217e-13	25.378
cg11297934	chr3	12705869	-	cg11297934	rs3806661	0.303494	NA	NA	NA	NA	chr3:12705059-12705887	Island	RAF1	NM_002880	TSS200			3:12679585-12681046			-0.816559	-2.87706	-10.7778	2.07607e-19	2.573e-16	33.5363
cg21625563	chr22	39152448	-	cg21625563	rs7284966	0.451211	NA	NA	NA	NA	chr22:39151457-39152476	Island	UNC84B	NM_015374	TSS1500				22:39150531-39152500	Promoter_Associated	-0.814977	-1.80322	-13.1031	5.54702e-25	3.1068e-21	46.0051
cg21051989	chr6	90121833	-	cg21051989	NA	NA	NA	NA	NA	NA	chr6:90120874-90122370	Island	RRAGD;RRAGD	NM_021244;NM_021244	5'UTR;1stExon		TRUE	6:90177594-90179089			-0.812644	-2.20521	-8.97723	4.30708e-15	1.36034e-12	23.8586
cg23097686	chr12	98910128	-	cg23097686	NA	NA	NA	NA	NA	NA	chr12:98909052-98910261	Island	TMPO;TMPO;TMPO;LOC100128191	NM_001032283;NM_001032284;NM_003276;NR_027157	Body;Body;Body;TSS200			12:97432985-97434488	12:98908594-98910616	Promoter_Associated	-0.811617	-1.60926	-10.2631	3.61042e-18	2.92218e-15	30.7564
cg01176458	chr3	27763828	+	cg01176458	NA	NA	NA	NA	NA	NA	chr3:27762351-27763995	Island	EOMES	NM_005442	TSS200			3:27737356-27739275	3:27763677-27764010	Unclassified	-0.811381	-0.413359	-9.07323	2.54917e-15	8.66356e-13	24.3693
cg07075512	chr4	146402943	-	cg07075512	rs12646702	0.266692	NA	NA	NA	NA	chr4:146402870-146403983	Island	SMAD1;SMAD1	NM_001003688;NM_005900	TSS1500;TSS200			4:146622170-146623433	4:146402674-146403753	Promoter_Associated	-0.81088	-2.26355	-6.60811	1.09505e-09	6.58069e-08	11.7633
cg13275176	chr2	97534450	-	cg13275176	NA	NA	NA	NA	NA	NA	chr2:97534100-97536270	Island	SEMA4C	NM_017789	5'UTR			2:96897857-96899985	2:97534249-97534525	Promoter_Associated	-0.807799	-0.856895	-8.0227	7.423e-13	1.21046e-10	18.8472
cg05660570	chr19	50432873	-	cg05660570	NA	NA	NA	NA	NA	NA	chr19:50432354-50433138	Island	NUP62;NUP62;NUP62;IL4I1;ATF5;NUP62	NM_153718;NM_016553;NM_153719;NM_172374;NM_012068;NM_012346	TSS200;TSS200;TSS200;TSS200;5'UTR;TSS200			19:55124178-55125246	19:50431808-50433800	Promoter_Associated	-0.806723	-3.28149	-8.99129	3.98891e-15	1.27228e-12	23.9333
cg26080798	chr6	20402092	-	cg26080798	NA	NA	NA	NA	NA	NA	chr6:20402003-20403886	Island	E2F3	NM_001949	TSS200			6:20509374-20510336	6:20400625-20402148	Promoter_Associated	-0.806214	-2.43181	-7.95566	1.05993e-12	1.64903e-10	18.5008
cg23837253	chr19	47759802	-	cg23837253	NA	NA	NA	NA	NA	NA	chr19:47759648-47761016	Island	CCDC9;CCDC9	NM_015603;NM_015603	5'UTR;1stExon			19:52451299-52452839	19:47759382-47761260	Promoter_Associated	-0.805745	-1.3068	-12.1029	1.34455e-22	3.76531e-19	40.6759
cg08026941	chr19	17336882	+	cg08026941	rs7254151	0.238563	NA	NA	NA	NA	chr19:17336906-17337868	N_Shore	OCEL1	NM_024578	TSS200				19:17336707-17338163	Promoter_Associated	-0.802594	-1.84477	-9.30411	7.19456e-16	2.87553e-13	25.601
cg20658100	chr13	74707145	+	cg20658100	NA	NA	NA	NA	NA	NA	chr13:74708001-74709601	N_Shore	KLF12	NM_007249	5'UTR	DMR		13:73604997-73605451	13:74706996-74708147	Promoter_Associated	-0.802421	-1.61677	-8.03276	7.03605e-13	1.16042e-10	18.8993
cg13987042	chr11	74660265	+	cg13987042	rs643807	0.274952	NA	NA	NA	NA	chr11:74659931-74660373	Island	XRRA1;SPCS2	NM_182969;NM_014752	TSS200;TSS200			11:74337502-74338279	11:74659597-74660914	Promoter_Associated	-0.8011	-0.605064	-7.95211	1.08004e-12	1.67473e-10	18.4825
cg22559639	chr12	53895182	-	cg22559639	NA	NA	NA	NA	NA	NA	chr12:53894450-53895313	Island	TARBP2;TARBP2;TARBP2;TARBP2	NM_134323;NM_134324;NM_134323;NM_004178	1stExon;TSS200;5'UTR;5'UTR			12:52180718-52181580	12:53894352-53895514	Promoter_Associated	-0.800438	-2.32323	-8.96533	4.59612e-15	1.4408e-12	23.7954
cg19235966	chr1	16173721	-	cg19235966	NA	NA	NA	NA	NA	NA	chr1:16173889-16175396	N_Shore	SPEN;FLJ37453	NM_015001;NR_024279	TSS1500;Body			1:16046263-16047983	1:16173682-16176432	Promoter_Associated	-0.799576	-2.26513	-9.05381	2.83485e-15	9.49616e-13	24.2659
cg07761912	chr1	179846929	+	cg07761912	NA	NA	NA	NA	NA	NA	chr1:179846879-179847106	Island	TOR1AIP2;TOR1AIP2;TOR1AIP2;TOR1AIP2	NM_145034;NM_145034;NM_022347;NM_022347	5'UTR;1stExon;1stExon;5'UTR			1:178113503-178113729	1:179846680-179847259	Promoter_Associated	-0.798963	-1.74508	-9.28363	8.05034e-16	3.18124e-13	25.4916
cg04207741	chr12	57482553	+	cg04207741	NA	NA	NA	NA	NA	NA	chr12:57480797-57483116	Island	NAB2	NM_005967	TSS200			12:55767044-55769510	12:57482230-57482937	Promoter_Associated	-0.798906	-2.13556	-11.0008	6.01893e-20	8.96574e-17	34.7411
cg18761994	chr6	24911326	-	cg18761994	NA	NA	NA	NA	NA	NA	chr6:24910626-24911285	S_Shore	FAM65B	NM_014722	TSS200	DMR		6:25018606-25019551	6:24910730-24911608	Promoter_Associated	-0.79606	-1.89286	-9.76446	5.70082e-17	3.18022e-14	28.0697
cg26618056	chr16	25043323	-	cg26618056	rs11074669	0.000228	NA	NA	NA	NA	chr16:25043130-25043439	Island						16:24950308-24951089	16:25042601-25043485	Promoter_Associated	-0.795217	-1.59828	-9.65408	1.04837e-16	5.43031e-14	27.4765
cg14528979	chr9	139390733	-	cg14528979	NA	NA	NA	NA	NA	NA	chr9:139391402-139391987	N_Shore	NOTCH1	NM_017617	Body			9:138510286-138510686	9:139390576-139390880	Unclassified_Cell_type_specific	-0.794941	2.56568	-4.92328	2.71471e-06	3.85566e-05	4.23602
cg26141063	chr18	32870200	-	cg26141063	rs73426565	0.059012	NA	NA	NA	NA	chr18:32870175-32870512	Island	ZNF271;ZNF397OS;ZNF397OS;ZNF271	NR_024565;NM_001112734;NM_001166012;NR_024566	TSS200;TSS200;TSS200;TSS200			18:31124083-31124510	18:32869456-32870638	NonGene_Associated	-0.793837	-2.48277	-7.79448	2.48681e-12	3.45444e-10	17.6716
cg26642667	chr7	127292389	+	cg26642667	NA	NA	NA	NA	NA	NA	chr7:127291647-127292551	Island	SND1;SND1	NM_014390;NM_014390	5'UTR;1stExon			7:127078611-127079983	7:127291150-127292962	Promoter_Associated	-0.793574	0.215045	-9.19175	1.33242e-15	4.94437e-13	25.001
cg14599755	chr6	33216648	+	cg14599755	NA	NA	NA	NA	NA	NA	chr6:33216103-33217463	Island						6:33324082-33325607	6:33215783-33217632	Promoter_Associated	-0.793254	-0.703011	-9.22316	1.12171e-15	4.25261e-13	25.1686
cg20314548	chr15	74426273	+	cg20314548	NA	NA	NA	NA	NA	NA	chr15:74425091-74428821	Island	ISLR2;ISLR2;ISLR2;ISLR2	NM_001130138;NM_020851;NM_001130136;NM_001130137	Body;Body;Body;Body			15:72211659-72214800			-0.793208	-0.550947	-9.76389	5.71891e-17	3.18609e-14	28.0667
cg20910303	chr4	147443095	+	cg20910303	NA	NA	NA	NA	NA	NA	chr4:147443091-147444062	Island	SLC10A7;SLC10A7;SLC10A7;SLC10A7	NM_032128;NM_001029998;NM_001029998;NM_032128	1stExon;1stExon;5'UTR;5'UTR			4:147662397-147663447	4:147442717-147443288	Promoter_Associated	-0.791212	-1.45501	-8.57511	3.83024e-14	9.17769e-12	21.7313
cg14409559	chr8	72756341	+	cg14409559	NA	NA	NA	NA	NA	NA	chr8:72755783-72756667	Island	MSC	NM_005098	1stExon	DMR		8:72918070-72919559	8:72755516-72756568	Promoter_Associated	-0.789391	-2.74415	-13.6953	2.22345e-26	1.74373e-22	49.1224
cg26853401	chr4	84206199	+	cg26853401	NA	NA	NA	NA	NA	NA	chr4:84205381-84206020	S_Shore	COQ2	NM_015697	TSS200				4:84204992-84206809	Promoter_Associated	-0.788643	-1.64342	-13.1659	3.93728e-25	2.36273e-21	46.3375
cg18151676	chr14	45722704	-	cg18151676	rs34097926	0.028671	NA	NA	NA	NA	chr14:45722148-45722802	Island	C14orf106	NM_018353	TSS200			14:44791928-44792572	14:45721819-45723634	Promoter_Associated	-0.788495	-3.07182	-8.79375	1.17024e-14	3.28155e-12	22.8855
cg16527491	chr14	38065127	-	cg16527491	NA	NA	NA	NA	NA	NA	chr14:38063663-38065665	Island	FOXA1	NM_004496	TSS1500			14:37134847-37134953	14:38065018-38065363	Unclassified_Cell_type_specific	-0.788043	-1.72171	-9.94123	2.14591e-17	1.37832e-14	29.0211
cg25695041	chr4	68567439	+	cg25695041	NA	NA	NA	NA	NA	NA	chr4:68566603-68567076	S_Shore	UBA6;LOC550112	NM_018227;NR_015439	TSS1500;Body				4:68566326-68567538	Promoter_Associated	-0.787206	-1.66072	-12.6534	6.49772e-24	2.55892e-20	43.6179
cg06463759	chr7	128502823	-	cg06463759	NA	NA	NA	NA	NA	NA	chr7:128502715-128503276	Island	ATP6V1F	NM_004231	TSS200			7:128289874-128290563	7:128502342-128504017	Promoter_Associated	-0.787193	-1.95768	-8.66299	2.37997e-14	6.01527e-12	22.1945
cg14317554	chr3	184870948	+	cg14317554	NA	NA	NA	NA	NA	NA	chr3:184870185-184871525	Island	C3orf70	NM_001025266	TSS200			3:186352831-186354344	3:184870312-184871179	Unclassified_Cell_type_specific	-0.784743	-0.589703	-12.0922	1.42627e-22	3.96771e-19	40.6185
cg24714147	chr19	14629240	+	cg24714147	NA	NA	NA	NA	NA	NA	chr19:14628406-14629689	Island	DNAJB1	NM_006145	TSS200			19:14489369-14490689	19:14628031-14629908	Promoter_Associated	-0.784615	-2.83842	-8.23387	2.40441e-13	4.52918e-11	19.9437
ch.14.83852056F	chr14	84782303	+	ch.14.83852056F	NA	NA	NA	NA	NA	NA		OpenSea									-0.781652	-3.42923	-4.67431	7.71079e-06	8.91851e-05	3.24034
cg14292528	chr6	33267539	+	cg14292528	NA	NA	NA	NA	NA	NA	chr6:33266302-33267582	Island	TAPBP;TAPBP;RGL2;RGL2	NM_172209;NM_003190;NM_004761;NR_028387	3'UTR;3'UTR;TSS1500;TSS1500			6:33374048-33375795	6:33266502-33267964	Promoter_Associated	-0.780135	-2.20049	-7.74053	3.3045e-12	4.43624e-10	17.3952
cg01884537	chr3	9005400	+	cg01884537	NA	NA	NA	NA	NA	NA	chr3:9004864-9005270	S_Shore	RAD18	NM_020165	TSS1500			3:8980400-8980432	3:9004326-9005756	Promoter_Associated	-0.779061	-1.01981	-8.98773	4.06724e-15	1.2953e-12	23.9144
cg07560662	chr1	117113232	-	cg07560662	NA	NA	NA	NA	NA	NA	chr1:117112960-117113883	Island	CD58;CD58;CD58	NM_001779;NR_026665;NM_001144822	Body;Body;Body			1:116914377-116915394	1:117112354-117114126	Promoter_Associated	-0.777803	-0.9268	-10.6326	4.64863e-19	5.14906e-16	32.7518
cg08761248	chr12	56615735	+	cg08761248	NA	NA	NA	NA	NA	NA	chr12:56615523-56615767	Island	RNF41;RNF41;RNF41	NM_194359;NM_005785;NM_194358	TSS200;TSS200;TSS200			12:54901730-54902523	12:56614843-56616697	Promoter_Associated	-0.777714	-2.77926	-8.44555	7.70945e-14	1.69287e-11	21.0505
cg14848772	chr6	27099813	+	cg14848772	NA	NA	NA	NA	NA	NA	chr6:27100174-27101124	N_Shore	HIST1H2AG	NM_021064	TSS1500			6:27207678-27207793	6:27099581-27100009	Promoter_Associated	-0.776611	-2.15614	-8.05551	6.23362e-13	1.03951e-10	19.017
cg02092906	chr6	83903419	+	cg02092906	NA	NA	NA	NA	NA	NA	chr6:83902606-83903777	Island	PGM3;RWDD2A	NM_015599;NM_033411	TSS1500;5'UTR			6:83959326-83960647			-0.776109	-1.85495	-9.81783	4.2453e-17	2.44771e-14	28.3568
cg04570283	chr14	82000256	+	cg04570283	NA	NA	NA	NA	NA	NA	chr14:81999751-82000434	Island	SEL1L	NM_005065	TSS200			14:81069505-81070290	14:81999443-82000971	Promoter_Associated	-0.775237	-0.472468	-9.83334	3.8966e-17	2.27652e-14	28.4403
cg10168434	chr2	71295172	+	cg10168434	NA	NA	NA	NA	NA	NA	chr2:71295160-71296002	Island	NAGK	NM_017567	TSS1500			2:71148669-71149611	2:71294819-71296385	Promoter_Associated	-0.77432	-0.778748	-10.9534	7.83057e-20	1.11882e-16	34.4851
cg07010552	chr17	7358735	-	cg07010552	NA	NA	NA	NA	NA	NA		OpenSea	CHRNB1	NM_000747	Body			17:7299218-7299996	17:7358489-7359440	Promoter_Associated	-0.773535	-1.99158	-7.37643	2.21359e-11	2.32463e-09	15.5473
cg04098458	chr2	149402448	-	cg04098458	NA	NA	NA	NA	NA	NA	chr2:149401671-149403498	Island	EPC2	NM_015630	TSS200			2:149118180-149119554	2:149401773-149402666	Promoter_Associated	-0.773096	-0.782169	-8.38597	1.06261e-13	2.23293e-11	20.7383
cg22792862	chr14	67827087	-	cg22792862	NA	NA	NA	NA	NA	NA	chr14:67826139-67827526	Island	EIF2S1;EIF2S1;ATP6V1D	NM_004094;NM_004094;NM_015994	1stExon;5'UTR;TSS1500			14:66896707-66897414	14:67825704-67827557	Promoter_Associated	-0.773016	0.215909	-10.6755	3.66222e-19	4.15775e-16	32.9839
cg08128577	chr16	27413459	-	cg08128577	NA	NA	NA	NA	NA	NA		OpenSea	IL21R;IL21R	NM_181079;NM_181078	TSS1500;TSS1500		TRUE		16:27413155-27414144	Promoter_Associated	-0.772535	-2.16077	-9.16228	1.56585e-15	5.65085e-13	24.8438
cg15988843	chr1	1092940	-	cg15988843	NA	NA	NA	NA	NA	NA	chr1:1093211-1093476	N_Shore					TRUE	1:1082623-1083899	1:1092690-1093661	Promoter_Associated	-0.77116	-2.30897	-7.41039	1.85621e-11	1.99266e-09	15.7183
cg26748024	chr6	42420298	-	cg26748024	NA	NA	NA	NA	NA	NA	chr6:42420075-42421090	Island	TRERF1	NM_033502	TSS1500			6:42527940-42529855	6:42420264-42420304	Promoter_Associated	-0.77067	-0.908715	-8.28297	1.84799e-13	3.60555e-11	20.1998
cg02339297	chr12	56615275	-	cg02339297	rs2629450	0.162472	NA	NA	NA	NA	chr12:56615523-56615767	N_Shore	RNF41;RNF41;RNF41	NM_194358;NM_194359;NM_005785	5'UTR;5'UTR;5'UTR				12:56614843-56616697	Promoter_Associated	-0.770573	-1.66641	-9.61547	1.29714e-16	6.58067e-14	27.2692
cg15554466	chr19	39936040	-	cg15554466	rs1865092	0.38741	NA	NA	NA	NA	chr19:39935931-39936638	Island	SUPT5H;SUPT5H;SUPT5H;SUPT5H	NM_003169;NM_001111020;NM_001130825;NM_001130824	TSS1500;TSS200;TSS200;TSS200			19:44627683-44628443	19:39935715-39936723	Promoter_Associated	-0.769698	-2.79611	-9.32915	6.27018e-16	2.55221e-13	25.7349
cg01373262	chr20	44034880	-	cg01373262	NA	NA	NA	NA	NA	NA	chr20:44034458-44035954	Island	DBNDD2;DBNDD2;DBNDD2;SYS1-DBNDD2;DBNDD2	NM_001048223;NM_001048222;NM_001048224;NR_003189;NM_001048221	TSS1500;5'UTR;TSS1500;Body;5'UTR			20:43467659-43469389			-0.76659	-1.12599	-8.69797	1.96879e-14	5.15276e-12	22.3791
cg19367466	chr12	123717773	+	cg19367466	NA	NA	NA	NA	NA	NA	chr12:123717367-123718388	Island	C12orf65;C12orf65	NM_152269;NM_001143905	TSS200;TSS1500			12:122283128-122284341	12:123716897-123718892	Promoter_Associated	-0.76588	-1.99619	-10.9741	6.97911e-20	1.01092e-16	34.5971
cg25080152	chr8	128748155	-	cg25080152	NA	NA	NA	NA	NA	NA	chr8:128747805-128751279	Island	MYC	NM_002467	TSS200			8:128816988-128817985	8:128747920-128748208	Unclassified	-0.765686	-1.52743	-13.4309	9.31439e-26	6.21054e-22	47.7347
cg23894553	chr22	29280180	-	cg23894553	NA	NA	NA	NA	NA	NA	chr22:29279412-29280287	Island	ZNRF3	NM_032173	5'UTR			22:27608930-27611013			-0.765193	-1.82819	-7.29639	3.34868e-11	3.33569e-09	15.1453
cg05388492	chr1	217309160	+	cg05388492	NA	NA	NA	NA	NA	NA	chr1:217307744-217309179	Island	ESRRG	NM_001134285	5'UTR			1:215374046-215375916			-0.765063	-1.58151	-8.17156	3.35594e-13	6.08421e-11	19.6194
cg23222197	chr11	64578325	-	cg23222197	rs11231874	0.130931	NA	NA	NA	NA	chr11:64577277-64578349	Island	MEN1;MEN1;MEN1;MEN1;MEN1;MEN1;MEN1;MEN1	NM_130802;NM_130803;NM_130799;NM_000244;NM_130801;NM_130804;NM_130803;NM_130800	TSS200;1stExon;TSS200;TSS200;TSS1500;5'UTR;5'UTR;TSS1500			11:64333854-64334925	11:64577500-64578661	Promoter_Associated	-0.764427	-1.82131	-11.2729	1.32945e-20	2.27013e-17	36.2102
cg16968413	chr4	39183824	+	cg16968413	NA	NA	NA	NA	NA	NA	chr4:39183823-39184225	Island	WDR19	NM_025132	TSS200			4:38860082-38861021	4:39183346-39184767	Promoter_Associated	-0.76386	-3.14509	-7.99007	8.82893e-13	1.40748e-10	18.6785
cg24109273	chr6	43484729	-	cg24109273	NA	NA	NA	NA	NA	NA	chr6:43484561-43484887	Island	YIPF3;POLR1C;POLR1C	NM_015388;NM_004875;NM_203290	TSS200;TSS200;TSS200			6:43592457-43593194	6:43484144-43485306	Promoter_Associated	-0.762707	-1.93403	-8.22727	2.4909e-13	4.6837e-11	19.9094
cg11835068	chr1	4714974	+	cg11835068	rs61765001	0.252684	NA	NA	NA	NA	chr1:4713989-4716555	Island	AJAP1;AJAP1	NM_018836;NM_001042478	TSS200;TSS200			1:4613765-4616584			-0.760538	-1.32891	-7.54886	9.02727e-12	1.07453e-09	16.4186
cg01947301	chr1	205718900	+	cg01947301	NA	NA	NA	NA	NA	NA	chr1:205718238-205719345	Island	NUCKS1	NM_022731	Body			1:203984803-203986188	1:205718230-205718958	Promoter_Associated	-0.760512	-1.70143	-8.47384	6.61886e-14	1.48127e-11	21.199
cg22996605	chr6	43138883	+	cg22996605	NA	NA	NA	NA	NA	NA	chr6:43138711-43140292	Island	SRF	NM_003131	TSS200			6:43246062-43248270	6:43138147-43139347	Promoter_Associated	-0.760327	-0.62722	-13.0228	8.59878e-25	4.63082e-21	45.58
cg02275878	chr17	72919391	+	cg02275878	NA	NA	NA	NA	NA	NA	chr17:72918995-72921019	Island	OTOP2;USH1G	NM_178160;NM_173477	TSS1500;TSS200		TRUE	17:70430618-70432614	17:72919298-72920747	Unclassified	-0.759807	-0.316793	-8.97208	4.42986e-15	1.39283e-12	23.8312
cg25622749	chr1	224517955	+	cg25622749	rs73118072	0.028741	NA	NA	NA	NA	chr1:224517729-224518193	Island	NVL;NVL	NM_206840;NM_002533	TSS200;TSS200			1:222584211-222584951	1:224517483-224518640	Promoter_Associated	-0.759044	-2.01165	-9.76979	5.53557e-17	3.10868e-14	28.0984
cg17309592	chr3	49591741	+	cg17309592	NA	NA	NA	NA	NA	NA	chr3:49591578-49592534	Island	BSN	NM_003458	TSS200			3:49566545-49567521	3:49591105-49592556	Promoter_Associated	-0.757494	-0.723304	-9.87472	3.09982e-17	1.87637e-14	28.663
cg26801646	chr10	76970496	-	cg26801646	NA	NA	NA	NA	NA	NA	chr10:76969992-76971002	Island	VDAC2	NM_003375	TSS200			10:76639769-76641167	10:76969589-76971446	Unclassified	-0.757342	-2.3715	-7.53949	9.47992e-12	1.12016e-09	16.371
cg13886636	chr9	130679606	-	cg13886636	NA	NA	NA	NA	NA	NA	chr9:130679120-130679612	Island	ST6GALNAC4;ST6GALNAC4	NM_175039;NM_175040	TSS1500;TSS1500			9:129718778-129719493	9:130678022-130679951	Promoter_Associated	-0.756515	-1.11737	-10.3258	2.54908e-18	2.20325e-15	31.0953
cg17120908	chr11	65337727	-	cg17120908	rs59286748	0.290602	NA	NA	NA	NA	chr11:65337213-65338474	Island	SSSCA1	NM_006396	TSS1500			11:65093790-65095017	11:65337106-65338188	Promoter_Associated	-0.756261	-1.67471	-9.1492	1.68218e-15	6.01383e-13	24.774
cg19187155	chr2	232395269	+	cg19187155	NA	NA	NA	NA	NA	NA	chr2:232394763-232395337	Island	NMUR1	NM_006056	TSS200			2:232103024-232103727	2:232394920-232396293	Unclassified	-0.754253	-2.81601	-4.89817	3.02057e-06	4.19701e-05	4.13404
cg13984515	chr1	86046961	-	cg13984515	rs2297141	0.458115	NA	NA	NA	NA	chr1:86046362-86047240	Island	CYR61	NM_001554	Body			1:85818724-85819828	1:86046913-86047114	Unclassified	-0.751109	-2.27149	-7.34501	2.60461e-11	2.68163e-09	15.3893
cg03698702	chr19	36236336	+	cg03698702	NA	NA	NA	NA	NA	NA	chr19:36235807-36236548	Island	PSENEN;U2AF1L4;U2AF1L4	NM_172341;NM_144987;NM_001040425	TSS200;TSS200;TSS200			19:40927648-40928542	19:36235110-36236720	Promoter_Associated	-0.748055	-1.44357	-9.79854	4.7226e-17	2.68443e-14	28.2531
cg18720622	chr5	1229256	+	cg18720622	NA	NA	NA	NA	NA	NA	chr5:1226976-1227305	S_Shore	SLC6A18	NM_182632	Body			5:1282095-1282272			-0.747525	1.53154	-8.16924	3.39785e-13	6.15221e-11	19.6073
cg19874450	chr17	34900926	+	cg19874450	NA	NA	NA	NA	NA	NA	chr17:34900150-34901450	Island	GGNBP2;GGNBP2	NM_024835;NM_024835	1stExon;5'UTR			17:31974170-31976140			-0.7464	-2.2486	-8.67542	2.22486e-14	5.71262e-12	22.2601
cg25632300	chr5	174905618	-	cg25632300	NA	NA	NA	NA	NA	NA	chr5:174905342-174906065	Island	SFXN1;SFXN1	NM_022754;NM_022754	1stExon;5'UTR			5:174837796-174838671	5:174905402-174906107	Promoter_Associated	-0.745928	-1.97037	-9.62104	1.25795e-16	6.40508e-14	27.2991
cg19835839	chr12	120966954	-	cg19835839	rs3742052	0.251949	NA	NA	NA	NA	chr12:120966788-120967038	Island	COQ5;COQ5	NM_032314;NM_032314	1stExon;5'UTR			12:119451172-119451489	12:120966628-120967706	Promoter_Associated_Cell_type_specific	-0.742719	-2.56945	-9.19979	1.275e-15	4.77345e-13	25.0439
cg06679760	chr3	49027156	+	cg06679760	NA	NA	NA	NA	NA	NA	chr3:49027116-49028356	Island	P4HTM;P4HTM	NM_177939;NM_177938	TSS200;TSS200			3:49002134-49003360	3:49026839-49028774	Promoter_Associated	-0.742465	-2.10042	-10.1134	8.27253e-18	6.04347e-15	29.9492
cg22876894	chr20	1783624	-	cg22876894	NA	NA	NA	NA	NA	NA	chr20:1783824-1784552	N_Shore				DMR		20:1731337-1732544	20:1781824-1783803	Unclassified	-0.740797	-1.62224	-14.4272	4.35924e-28	6.10387e-24	52.9268
cg21393421	chr1	6259179	+	cg21393421	NA	NA	NA	NA	NA	NA	chr1:6259178-6259883	Island	RPL22	NM_000983	Body			1:6181610-6182470	1:6258819-6260263	Promoter_Associated	-0.739906	-1.96038	-8.18618	3.10366e-13	5.68572e-11	19.6954
cg19861138	chr2	154335384	-	cg19861138	NA	NA	NA	NA	NA	NA	chr2:154334449-154335458	Island	RPRM	NM_019845	TSS200	DMR	TRUE	2:154042488-154043953	2:154334733-154335809	Unclassified	-0.739665	-2.16213	-8.66515	2.35233e-14	5.95976e-12	22.2059
cg06084907	chr16	3551038	-	cg06084907	rs79384355	0.05032	NA	NA	NA	NA	chr16:3550773-3551274	Island	CLUAP1;CLUAP1	NM_015041;NM_015041	5'UTR;1stExon			16:3490775-3491322	16:3550597-3551476	Promoter_Associated	-0.739214	-3.04774	-8.00953	7.9616e-13	1.28928e-10	18.7791
cg19400545	chr4	124319236	+	cg19400545	NA	NA	NA	NA	NA	NA	chr4:124318307-124319998	Island	SPRY1;SPRY1	NM_199327;NM_005841	5'UTR;TSS1500			4:124538486-124539580	4:124318402-124320293	Promoter_Associated	-0.739009	-3.06356	-9.39106	4.4623e-16	1.89339e-13	26.0661
cg25613101	chr22	38577875	+	cg25613101	NA	NA	NA	NA	NA	NA	chr22:38577678-38578071	Island	PLA2G6;PLA2G6	NM_001004426;NM_003560	TSS200;TSS200			22:36907508-36908017	22:38576873-38578259	Promoter_Associated	-0.738511	-2.01503	-9.32545	6.39908e-16	2.59462e-13	25.7151
cg23606758	chr1	52869977	+	cg23606758	NA	NA	NA	NA	NA	NA	chr1:52869867-52870305	Island	ORC1L;PRPF38A;ORC1L	NM_004153;NM_032864;NM_004153	1stExon;TSS1500;5'UTR			1:52642232-52642893	1:52869777-52870979	Promoter_Associated	-0.737512	-1.70741	-9.83828	3.7916e-17	2.23069e-14	28.4669
cg18367020	chr2	73461259	-	cg18367020	NA	NA	NA	NA	NA	NA	chr2:73460085-73461867	Island	CCT7;CCT7;CCT7;C2orf7;CCT7;CCT7;CCT7	NR_029402;NM_001166285;NM_006429;NM_032319;NM_001009570;NR_029403;NM_001166284	TSS200;TSS200;TSS200;TSS1500;TSS200;TSS200;TSS200			2:73313472-73315538	2:73461125-73461752	Promoter_Associated	-0.73702	-2.37936	-9.89958	2.70184e-17	1.67643e-14	28.7968
cg05064645	chr7	55086868	+	cg05064645	NA	NA	NA	NA	NA	NA	chr7:55086141-55088105	Island	EGFR;EGFR;EGFR;EGFR;EGFR;EGFR;EGFR;EGFR	NM_201282;NM_005228;NM_201282;NM_005228;NM_201283;NM_201283;NM_201284;NM_201284	5'UTR;5'UTR;1stExon;1stExon;1stExon;5'UTR;1stExon;5'UTR			7:55053636-55055599	7:55086856-55087148	Unclassified	-0.73495	-2.11752	-7.83029	2.05853e-12	2.93223e-10	17.8553
cg03519263	chr14	21152327	+	cg03519263	rs117466368	0.019097	NA	NA	NA	NA	chr14:21152483-21152740	N_Shore	RNASE4;ANG	NM_002937;NM_001145	TSS200;TSS200						-0.734457	-2.39378	-13.6818	2.3912e-26	1.82629e-22	49.0519
cg14041007	chr2	44001147	+	cg14041007	rs75684735	0.0124	NA	NA	NA	NA		OpenSea	DYNC2LI1;DYNC2LI1;DYNC2LI1	NM_001012665;NM_016008;NM_015522	TSS200;TSS200;TSS200			2:43854635-43854858	2:44000934-44001753	Promoter_Associated	-0.734326	-2.86949	-7.80611	2.33879e-12	3.27917e-10	17.7312
cg05629721	chr6	32812280	-	cg05629721	NA	NA	NA	NA	NA	NA	chr6:32811494-32811839	S_Shore	PSMB8;PSMB8;PSMB8	NM_004159;NM_148919;NM_004159	5'UTR;TSS1500;1stExon			6:32919512-32920687	6:32811563-32813032	Promoter_Associated	-0.733403	-2.37315	-12.2974	4.59975e-23	1.47495e-19	41.7178
cg03278965	chr3	141595308	-	cg03278965	NA	NA	NA	NA	NA	NA	chr3:141594486-141596288	Island	ATP1B3	NM_001679	TSS200			3:143077476-143078978	3:141593935-141595586	Promoter_Associated	-0.733016	-1.57814	-11.8347	5.91695e-22	1.4367e-18	39.236
cg16261091	chr17	80375750	+	cg16261091	NA	NA	NA	NA	NA	NA	chr17:80376412-80376761	N_Shore	C17orf101;HEXDC;C17orf101	NM_175902;NM_173620;NM_024648	Body;TSS1500;Body				17:80375658-80377071	Promoter_Associated	-0.732767	2.73085	-4.68576	7.35467e-06	8.57627e-05	3.28536
cg04981696	chr16	16044519	-	cg04981696	NA	NA	NA	NA	NA	NA	chr16:16043218-16043927	S_Shore	ABCC1;ABCC1;ABCC1;ABCC1;ABCC1	NM_019862;NM_019898;NM_019899;NM_004996;NM_019900	Body;Body;Body;Body;Body				16:16044271-16044559	Promoter_Associated	-0.731841	-1.55998	-12.4479	2.00856e-23	7.46657e-20	42.5224
cg22691505	chr7	6312217	-	cg22691505	NA	NA	NA	NA	NA	NA	chr7:6311322-6312526	Island	CYTH3;CYTH3	NM_004227;NM_004227	5'UTR;1stExon			7:6277848-6279051	7:6312134-6312424	Promoter_Associated	-0.73102	-1.07576	-9.39541	4.35672e-16	1.8542e-13	26.0895
cg08128228	chr1	167191360	+	cg08128228	NA	NA	NA	NA	NA	NA	chr1:167189130-167191361	Island	POU2F1	NM_002697	5'UTR			1:165455766-165458146			-0.730945	-2.60976	-11.5388	3.04484e-21	6.14918e-18	37.6435
cg12855008	chr22	18893816	-	cg12855008	NA	NA	NA	NA	NA	NA	chr22:18893251-18894291	Island	DGCR6;DGCR6	NM_005675;NM_005675	5'UTR;1stExon			22:17273141-17274417	22:18893210-18894551	Promoter_Associated	-0.730532	-3.11794	-10.2006	5.10495e-18	3.93469e-15	30.4192
cg03637614	chr7	129691233	+	cg03637614	NA	NA	NA	NA	NA	NA	chr7:129690960-129691326	Island	ZC3HC1	NM_016478	TSS200		TRUE	7:129478122-129478562	7:129690558-129691560	Promoter_Associated	-0.729854	-1.46174	-8.6608	2.40845e-14	6.0763e-12	22.1829
cg23505966	chr3	101443535	-	cg23505966	NA	NA	NA	NA	NA	NA	chr3:101443478-101443859	Island	CEP97	NM_024548	1stExon			3:102926015-102926947	3:101443233-101444656	Promoter_Associated_Cell_type_specific	-0.729776	-2.75119	-8.23495	2.39055e-13	4.50509e-11	19.9494
cg17930550	chr1	67519474	+	cg17930550	NA	NA	NA	NA	NA	NA	chr1:67519224-67520139	Island	SLC35D1	NM_015139	Body			1:67291641-67292781			-0.72847	-0.956001	-5.19326	8.44005e-07	1.51182e-05	5.35399
cg17864958	chr1	224370909	+	cg17864958	NA	NA	NA	NA	NA	NA	chr1:224370585-224371755	Island	DEGS1;DEGS1	NM_144780;NM_003676	TSS200;TSS200			1:222437209-222438430	1:224370652-224371168	Promoter_Associated	-0.727025	-1.81706	-11.025	5.26297e-20	7.89565e-17	34.8717
cg22064581	chr6	34113293	+	cg22064581	NA	NA	NA	NA	NA	NA	chr6:34111735-34113944	Island				DMR		6:34219679-34221887			-0.726688	-2.34601	-8.54157	4.59155e-14	1.07152e-11	21.5549
cg20459655	chr2	135675569	+	cg20459655	NA	NA	NA	NA	NA	NA	chr2:135675772-135677088	N_Shore	CCNT2;CCNT2	NM_058241;NM_001241	TSS1500;TSS1500				2:135675222-135677149	Unclassified	-0.72659	-0.915063	-8.7025	1.921e-14	5.04654e-12	22.403
cg27181554	chr16	1992734	+	cg27181554	NA	NA	NA	NA	NA	NA	chr16:1992668-1993646	Island	SEPX1	NM_016332	Body			16:1932735-1933647	16:1992264-1993818	Promoter_Associated	-0.725684	-0.87069	-7.4088	1.87154e-11	2.00758e-09	15.7103
cg12509004	chr7	129691220	+	cg12509004	NA	NA	NA	NA	NA	NA	chr7:129690960-129691326	Island	ZC3HC1;ZC3HC1	NM_016478;NM_016478	1stExon;5'UTR		TRUE	7:129478122-129478562	7:129690558-129691560	Promoter_Associated	-0.724557	-1.21816	-9.57125	1.65519e-16	8.07532e-14	27.0318
cg18579396	chr17	41623924	-	cg18579396	NA	NA	NA	NA	NA	NA	chr17:41622604-41624165	Island	ETV4;ETV4	NM_001986;NM_001079675	TSS1500;TSS200			17:38978084-38979469	17:41623541-41623957	Promoter_Associated	-0.722983	-2.18198	-9.13041	1.86448e-15	6.576e-13	24.6738
cg00937271	chr4	13529551	-	cg00937271	NA	NA	NA	NA	NA	NA	chr4:13529254-13529865	Island						4:13138307-13138982			-0.722588	-1.79678	-10.7095	3.0329e-19	3.53196e-16	33.1674
cg00730653	chr3	13920053	+	cg00730653	rs7619928	0.011899	NA	NA	NA	NA	chr3:13919939-13922335	Island	WNT7A	NM_004625	Body	DMR		3:13894408-13897503			-0.721301	-2.51446	-6.83462	3.52852e-10	2.51264e-08	12.8606
cg20420867	chr1	160175396	-	cg20420867	NA	NA	NA	NA	NA	NA	chr1:160175132-160175702	Island	PEA15	NM_003768	5'UTR			1:158441732-158442326			-0.720317	-0.587257	-10.4633	1.18892e-18	1.16144e-15	31.8377
cg22603710	chr3	134514098	+	cg22603710	NA	NA	NA	NA	NA	NA	chr3:134514085-134515980	Island	EPHB1	NM_004441	TSS200	CDMR		3:135996374-135999273	3:134513047-134514254	Unclassified	-0.720274	-0.7665	-10.6582	4.03148e-19	4.55237e-16	32.8904
cg26780677	chr11	64546109	-	cg26780677	rs3741398	0.205233	NA	NA	NA	NA	chr11:64545666-64546684	Island	SF1;SF1;SF1;SF1;SF1;SF1;SF1;SF1	NM_201997;NM_004630;NM_201998;NM_201995;NM_004630;NM_201995;NM_201998;NM_201997	5'UTR;1stExon;5'UTR;1stExon;5'UTR;5'UTR;1stExon;1stExon			11:64301696-64303248	11:64545015-64546901	Promoter_Associated	-0.720089	-1.26747	-5.49841	2.15994e-07	5.11422e-06	6.66227
cg27525037	chr1	182361500	-	cg27525037	rs4652706	0.189263	NA	NA	NA	NA	chr1:182359697-182361563	Island	GLUL;GLUL;GLUL	NM_001033044;NM_001033056;NM_002065	TSS200;TSS1500;TSS200			1:180626225-180628186			-0.719456	-1.13921	-7.32279	2.92172e-11	2.96882e-09	15.2777
cg15604682	chr7	102105781	+	cg15604682	rs118047026	0.019531	NA	NA	NA	NA	chr7:102105123-102105782	Island	ALKBH4;LRWD1	NM_017621;NM_152892	TSS1500;Body			7:101891826-101892845	7:102104718-102105992	Promoter_Associated	-0.718852	-1.27187	-11.0622	4.27967e-20	6.51354e-17	35.0729
cg03297593	chr15	48470205	-	cg03297593	NA	NA	NA	NA	NA	NA	chr15:48470007-48470628	Island	MYEF2	NM_016132	Body	DMR		15:46257239-46257905	15:48469733-48471103	Promoter_Associated	-0.718541	-1.25866	-9.33397	6.10661e-16	2.50016e-13	25.7607
cg20563759	chr5	149109601	+	cg20563759	NA	NA	NA	NA	NA	NA	chr5:149109570-149111750	Island	PPARGC1B	NM_133263	TSS1500			5:149089650-149092157			-0.718439	-1.48922	-10.0722	1.03954e-17	7.40127e-15	29.7268
cg10881360	chr1	24069720	-	cg10881360	NA	NA	NA	NA	NA	NA	chr1:24069695-24070615	Island	TCEB3	NM_003198	TSS200			1:23942099-23943314	1:24069269-24071028	Promoter_Associated	-0.717687	-1.57132	-10.317	2.6779e-18	2.28636e-15	31.0473
cg04231958	chr12	109915151	+	cg04231958	rs28384416	0.034309	NA	NA	NA	NA	chr12:109915131-109915638	Island	UBE3B;KCTD10;KCTD10;UBE3B	NM_183415;NM_031954;NM_031954;NM_130466	TSS1500;1stExon;5'UTR;TSS1500			12:108399114-108400225	12:109914680-109916275	Promoter_Associated	-0.717612	-2.60805	-8.5165	5.25765e-14	1.21349e-11	21.423
cg12262069	chr3	5028410	-	cg12262069	NA	NA	NA	NA	NA	NA	chr3:5028409-5028903	Island				CDMR			3:5028135-5029104	Unclassified	-0.717475	-2.12853	-9.65415	1.04797e-16	5.43031e-14	27.4769
cg17771610	chr13	45011050	-	cg17771610	NA	NA	NA	NA	NA	NA	chr13:45011151-45011395	N_Shore	TSC22D1;TSC22D1	NM_006022;NM_183422	TSS200;Body			13:43908850-43909395	13:45010790-45011595	Promoter_Associated	-0.717278	-2.632	-10.3664	2.03577e-18	1.83527e-15	31.3142
cg22794795	chr12	113623087	+	cg22794795	NA	NA	NA	NA	NA	NA	chr12:113622761-113623931	Island	C12orf52;DDX54;DDX54	NM_032848;NM_024072;NM_001111322	TSS1500;1stExon;1stExon			12:112107111-112108303	12:113622444-113624625	Unclassified	-0.717269	-2.84147	-9.50073	2.44076e-16	1.12421e-13	26.6536
cg07791578	chr6	24358308	-	cg07791578	NA	NA	NA	NA	NA	NA	chr6:24357719-24358309	Island	KAAG1;KAAG1;DCDC2	NM_181337;NM_181337;NM_016356	1stExon;3'UTR;TSS200			6:24465734-24466288	6:24357571-24358797	Unclassified_Cell_type_specific	-0.71647	-1.66255	-10.8567	1.33952e-19	1.75291e-16	33.9627
cg18480233	chr2	36584699	-	cg18480233	NA	NA	NA	NA	NA	NA	chr2:36584500-36584982	Island	CRIM1	NM_016441	Body			2:36435842-36438435	2:36584496-36585457	Unclassified	-0.716318	-0.916101	-8.85575	8.35186e-15	2.46371e-12	23.2139
cg05301818	chr8	125385252	-	cg05301818	NA	NA	NA	NA	NA	NA	chr8:125383817-125385437	Island	TMEM65	NM_194291	TSS1500			8:125452860-125454593	8:125384812-125385271	Promoter_Associated	-0.716149	-0.644356	-9.865	3.27101e-17	1.97135e-14	28.6107
cg00001245	chr3	15106710	-	cg00001245	NA	NA	NA	NA	NA	NA	chr3:15106459-15106971	Island	MRPS25;MRPS25	NM_022497;NM_022497	1stExon;5'UTR			3:15080979-15081945	3:15105831-15107388	Promoter_Associated	-0.715939	-2.99852	-10.2845	3.2059e-18	2.66143e-15	30.8721
cg17615061	chr6	31620208	+	cg17615061	NA	NA	NA	NA	NA	NA	chr6:31619856-31620525	Island	BAT3;BAT3;BAT3;BAT3;BAT3;BAT3;BAT3	NM_080702;NM_001098534;NM_004639;NM_080703;NM_080702;NM_080703;NM_004639	1stExon;TSS200;5'UTR;1stExon;5'UTR;5'UTR;1stExon			6:31727741-31728594	6:31619524-31621189	Promoter_Associated	-0.715456	-2.17325	-6.54811	1.47411e-09	8.43393e-08	11.4755
cg17836132	chr15	51201076	+	cg17836132	NA	NA	NA	NA	NA	NA	chr15:51200258-51201270	Island	AP4E1	NM_007347	1stExon			15:48987419-48988649			-0.715307	-2.09508	-9.56923	1.6737e-16	8.14672e-14	27.021
cg25837738	chr7	148725785	+	cg25837738	NA	NA	NA	NA	NA	NA	chr7:148725047-148726161	Island	PDIA4	NM_004911	TSS200			7:148355928-148357129	7:148724913-148726592	Promoter_Associated	-0.714344	-1.78103	-10.4444	1.32091e-18	1.27263e-15	31.7353
cg03512643	chr14	74486160	-	cg03512643	NA	NA	NA	NA	NA	NA	chr14:74485325-74486356	Island	C14orf45;ENTPD5;C14orf45	NM_025057;NM_001249;NM_025057	1stExon;TSS200;5'UTR			14:73555079-73556078	14:74484834-74486773	Promoter_Associated	-0.713853	-2.52459	-8.4434	7.79941e-14	1.71173e-11	21.0392
cg14753321	chr5	176784914	+	cg14753321	NA	NA	NA	NA	NA	NA		OpenSea	RGS14;RGS14	NM_006480;NM_006480	5'UTR;1stExon			5:176717363-176717629	5:176784418-176785470	Promoter_Associated	-0.71331	-2.4639	-9.33983	5.91297e-16	2.43036e-13	25.792
cg02181963	chr13	111358803	+	cg02181963	NA	NA	NA	NA	NA	NA	chr13:111358080-111358894	Island	CARS2	NM_024537	TSS1500			13:110156082-110156864	13:111357549-111359120	Promoter_Associated	-0.71249	-1.51695	-10.8843	1.14919e-19	1.53249e-16	34.1118
cg22228783	chr18	74844034	+	cg22228783	rs7234131	0.065538	NA	NA	NA	NA	chr18:74843360-74845426	Island	MBP;MBP	NM_001025101;NM_001025100	5'UTR;5'UTR			18:72972014-72974414	18:74843693-74845302	Promoter_Associated	-0.710215	-2.90025	-8.66855	2.30932e-14	5.89345e-12	22.2238
cg07113562	chr10	52834093	+	cg07113562	NA	NA	NA	NA	NA	NA	chr10:52833539-52834752	Island	PRKG1;PRKG1	NM_001098512;NM_006258	Body;TSS200			10:52503463-52504827			-0.710157	-1.44499	-9.46989	2.89235e-16	1.30222e-13	26.4883
cg02325540	chr10	94834557	-	cg02325540	NA	NA	NA	NA	NA	NA	chr10:94833272-94835256	Island	CYP26A1;CYP26A1	NM_000783;NM_057157	Body;Body	DMR		10:94823032-94825246			-0.709181	-1.49877	-10.0707	1.04843e-17	7.43932e-15	29.7185
cg02287918	chr21	30396957	+	cg02287918	NA	NA	NA	NA	NA	NA	chr21:30396848-30397410	Island	USP16;USP16;USP16;USP16;USP16;USP16	NM_006447;NM_001001992;NM_001032410;NM_001001992;NM_001032410;NM_006447	5'UTR;5'UTR;5'UTR;1stExon;1stExon;1stExon			21:29318634-29319323	21:30396468-30397866	Promoter_Associated	-0.708912	-2.77115	-8.06625	5.88694e-13	9.89156e-11	19.0727
cg11352190	chr12	45270000	-	cg11352190	NA	NA	NA	NA	NA	NA	chr12:45269830-45270835	Island	NELL2;NELL2;NELL2;NELL2;NELL2;NELL2	NM_001145110;NM_001145108;NM_001145107;NM_001145108;NM_001145109;NM_006159	Body;5'UTR;Body;1stExon;TSS1500;5'UTR			12:43556098-43557102			-0.708514	-2.3788	-10.3664	2.03596e-18	1.83527e-15	31.3141
cg20040772	chr7	100026353	+	cg20040772	rs73403315	0.018756	NA	NA	NA	NA	chr7:100025804-100028002	Island	MEPCE;ZCWPW1	NM_019606;NM_017984	TSS1500;TSS200			7:99863535-99864517	7:100025714-100027642	Promoter_Associated	-0.7085	-2.64318	-8.01853	7.58932e-13	1.23375e-10	18.8256
cg20697630	chr1	20960374	-	cg20697630	NA	NA	NA	NA	NA	NA	chr1:20960045-20960551	Island	PINK1	NM_032409	1stExon			1:20832399-20833138			-0.707808	-0.884836	-11.1959	2.03819e-20	3.35753e-17	35.7945
cg18745566	chr19	1725696	-	cg18745566	rs8111877	0.325117	NA	NA	NA	NA	chr19:1725415-1726154	Island				DMR		19:1676416-1677578	19:1725405-1726422	Unclassified	-0.707476	-1.24421	-9.45879	3.07451e-16	1.37587e-13	26.4289
cg19015611	chr2	71126446	+	cg19015611	NA	NA	NA	NA	NA	NA	chr2:71126720-71129209	N_Shore	VAX2	NM_012476	TSS1500	RDMR					-0.706724	0.530124	-10.2896	3.11564e-18	2.60193e-15	30.8999
cg15672331	chr15	85923765	+	cg15672331	NA	NA	NA	NA	NA	NA	chr15:85923604-85924680	Island	AKAP13;AKAP13	NM_006738;NM_007200	TSS200;TSS200			15:83724467-83725672	15:85922962-85924696	Promoter_Associated	-0.706268	-1.68717	-8.51786	5.21894e-14	1.20522e-11	21.4302
cg02038173	chr21	34852701	+	cg02038173	NA	NA	NA	NA	NA	NA	chr21:34851229-34852702	Island	TMEM50B	NM_006134	TSS1500			21:33773438-33774743	21:34852040-34852861	Promoter_Associated	-0.706206	-1.57179	-9.68619	8.78194e-17	4.63439e-14	27.649
cg05006947	chr16	58718479	-	cg05006947	NA	NA	NA	NA	NA	NA	chr16:58718309-58718703	Island	SLC38A7	NM_018231	5'UTR			16:57275953-57276269	16:58717254-58719146	Promoter_Associated	-0.704487	-1.31995	-8.66348	2.37366e-14	6.00656e-12	22.1971
cg26801816	chr8	141646455	-	cg26801816	NA	NA	NA	NA	NA	NA	chr8:141646075-141646514	Island	EIF2C2;EIF2C2	NM_001164623;NM_012154	TSS1500;TSS1500			8:141715603-141715696	8:141645892-141646515	Promoter_Associated	-0.704435	-2.18495	-10.377	1.91943e-18	1.74143e-15	31.3715
cg14167982	chr11	64684723	+	cg14167982	NA	NA	NA	NA	NA	NA	chr11:64684599-64684826	Island	ATG2A	NM_015104	TSS200			11:64440674-64441621	11:64683553-64685483	Promoter_Associated	-0.703844	-2.58264	-7.0037	1.50001e-10	1.21336e-08	13.6901
cg02405530	chr4	926135	+	cg02405530	NA	NA	NA	NA	NA	NA	chr4:925580-926488	Island	TMEM175;GAK;GAK	NM_032326;NM_005255;NM_005255	TSS200;5'UTR;1stExon			4:915581-916531	4:925363-926927	Promoter_Associated	-0.703741	-2.13553	-9.28267	8.09276e-16	3.19434e-13	25.4865
cg02635865	chr20	56885090	-	cg02635865	NA	NA	NA	NA	NA	NA	chr20:56884738-56885222	Island	RAB22A;PPP4R1L	NM_020673;NR_003505	Body;TSS1500			20:56317199-56318580	20:56883933-56885694	Promoter_Associated	-0.703403	-2.62871	-6.90959	2.41723e-10	1.82296e-08	13.2273
cg06742800	chr2	27255708	+	cg06742800	NA	NA	NA	NA	NA	NA	chr2:27255600-27256121	Island	TMEM214;TMEM214	NM_001083590;NM_017727	TSS200;TSS200			2:27109119-27109648	2:27255008-27256589	Promoter_Associated	-0.702433	-1.29327	-9.00316	3.7385e-15	1.20708e-12	23.9965
cg15839751	chr8	146126984	+	cg15839751	NA	NA	NA	NA	NA	NA	chr8:146126088-146128055	Island	ZNF250;ZNF250	NM_021061;NM_001109689	TSS200;TSS200			8:146096893-146098968	8:146126585-146128023	Promoter_Associated	-0.70166	-1.7833	-9.91109	2.53513e-17	1.58732e-14	28.8588
cg13559233	chr1	82269258	+	cg13559233	NA	NA	NA	NA	NA	NA	chr1:82265998-82269048	S_Shore	LPHN2	NM_012302	5'UTR	DMR		1:82039500-82041958	1:82267935-82269284	Unclassified	-0.701321	-0.860001	-10.4928	1.00946e-18	1.00245e-15	31.997
cg23246901	chr12	113772827	+	cg23246901	NA	NA	NA	NA	NA	NA	chr12:113772633-113772934	Island	SLC24A6;SLC24A6	NM_024959;NM_024959	1stExon;5'UTR			12:112256747-112257469	12:113771829-113773405	Promoter_Associated	-0.700252	-2.90555	-8.38521	1.06694e-13	2.23867e-11	20.7343
cg17502267	chr15	59981239	-	cg17502267	NA	NA	NA	NA	NA	NA	chr15:59981234-59981795	Island	BNIP2	NM_004330	Body			15:57768192-57769057			-0.699079	-1.1278	-10.7793	2.0581e-19	2.56538e-16	33.5447
cg00569385	chr1	151032336	+	cg00569385	NA	NA	NA	NA	NA	NA	chr1:151031767-151032352	Island	MLLT11;CDC42SE1;MLLT11;CDC42SE1	NM_006818;NM_001038707;NM_006818;NM_020239	5'UTR;TSS1500;1stExon;TSS1500			1:149298418-149298976	1:151031162-151032521	Promoter_Associated	-0.698274	-1.19188	-9.52636	2.11957e-16	9.9481e-14	26.791
cg15534212	chr5	173209194	-	cg15534212	NA	NA	NA	NA	NA	NA		OpenSea				DMR	TRUE		5:173208886-173209372	Unclassified_Cell_type_specific	-0.698189	-2.35191	-11.5238	3.30898e-21	6.61897e-18	37.5626
cg27431596	chr1	120190588	+	cg27431596	NA	NA	NA	NA	NA	NA	chr1:120190377-120191251	Island	ZNF697	NM_001080470	TSS200			1:119991350-119992774			-0.697791	-2.30802	-6.69646	7.05366e-10	4.53334e-08	12.1894
cg00767846	chr2	170655407	-	cg00767846	NA	NA	NA	NA	NA	NA	chr2:170655289-170655757	Island	SSB;SSB	NM_003142;NM_003142	5'UTR;1stExon			2:170363536-170364003	2:170654872-170656465	Promoter_Associated	-0.697143	-2.52819	-10.9599	7.55411e-20	1.09045e-16	34.52
cg03190379	chr12	49690636	-	cg03190379	NA	NA	NA	NA	NA	NA	chr12:49688873-49691360	Island	PRPH	NM_006262	Body		TRUE	12:47976066-47977703	12:49690073-49691259	Unclassified	-0.696227	-0.675015	-6.64016	9.33834e-10	5.7341e-08	11.9176
cg03909902	chr12	108154529	-	cg03909902	NA	NA	NA	NA	NA	NA	chr12:108154394-108155137	Island	PRDM4	NM_012406	5'UTR			12:106678423-106679487			-0.694746	-1.31452	-12.0778	1.54446e-22	4.26824e-19	40.5412
cg06245776	chr6	31461748	+	cg06245776	rs2395041	0.340173	NA	NA	NA	NA	chr6:31461686-31462153	Island						6:31569697-31570226	6:31461021-31462245	Promoter_Associated	-0.694746	-2.46537	-3.39964	0.000913816	0.00447657	-1.25036
cg04721582	chr2	178257292	-	cg04721582	rs143997248	0.0124	NA	NA	NA	NA	chr2:178257227-178257892	Island	LOC100130691;AGPS	NR_026966;NM_003659	Body;TSS200			2:177965498-177966096	2:178256780-178258565	Promoter_Associated	-0.69431	-2.18905	-9.90348	2.64422e-17	1.64798e-14	28.8178
cg18136681	chr1	24969531	-	cg18136681	NA	NA	NA	NA	NA	NA	chr1:24969027-24970196	Island	SRRM1	NM_005839	TSS200			1:24841615-24843311	1:24968935-24970394	Promoter_Associated	-0.694008	-2.1762	-7.43977	1.59356e-11	1.74823e-09	15.8665
cg09047471	chr8	56792345	+	cg09047471	NA	NA	NA	NA	NA	NA	chr8:56792115-56793325	Island	LYN;LYN	NM_002350;NM_001111097	TSS200;TSS200			8:56954521-56956002	8:56792137-56793171	Unclassified	-0.693148	-1.92376	-9.0358	3.12801e-15	1.03751e-12	24.17
cg11490986	chr7	143599184	-	cg11490986	NA	NA	NA	NA	NA	NA	chr7:143598867-143599426	Island	FAM115A	NM_014719	TSS200			7:143229522-143230359	7:143598267-143599593	Promoter_Associated	-0.692065	-1.86771	-7.79029	2.54237e-12	3.52811e-10	17.6501
cg21099776	chr17	17739742	-	cg21099776	NA	NA	NA	NA	NA	NA	chr17:17739511-17740525	Island	SREBF1;SREBF1	NM_004176;NM_001005291	Body;Body			17:17680200-17681265	17:17739088-17740723	Promoter_Associated	-0.691553	-1.96781	-10.6322	4.65796e-19	5.14906e-16	32.7498
cg08258788	chr8	109455865	+	cg08258788	NA	NA	NA	NA	NA	NA	chr8:109455600-109456263	Island	TTC35;TTC35	NM_014673;NM_014673	1stExon;5'UTR			8:109524751-109525439	8:109455265-109456478	Promoter_Associated	-0.690324	-1.7474	-9.80443	4.57144e-17	2.6091e-14	28.2847
cg19475689	chr2	28789802	+	cg19475689	NA	NA	NA	NA	NA	NA	chr2:28789559-28789933	Island	PLB1;PLB1	NM_001170585;NM_153021	Body;Body		TRUE	2:28643064-28643437	2:28788899-28790306	Promoter_Associated	-0.689417	-2.71962	-9.44441	3.32773e-16	1.47316e-13	26.3518
cg01629329	chr20	2633258	-	cg01629329	rs4815467	0.159817	NA	NA	NA	NA	chr20:2632678-2633690	Island	NOP56;MIR1292;NOP56;NOP56	NM_006392;NR_031699;NR_027700;NM_006392	1stExon;TSS200;Body;5'UTR			20:2580718-2582097	20:2632226-2634205	Promoter_Associated	-0.689405	-2.44902	-5.92377	3.01569e-08	1.04014e-06	8.55832
cg17426592	chr5	6712363	-	cg17426592	NA	NA	NA	NA	NA	NA	chr5:6712315-6714900	Island						5:6765223-6765710			-0.689331	-1.32562	-9.70474	7.92712e-17	4.23761e-14	27.7487
cg17381632	chr17	8279794	+	cg17381632	NA	NA	NA	NA	NA	NA	chr17:8279753-8280109	Island				RDMR		17:8220479-8220834	17:8279210-8280696	Promoter_Associated	-0.689277	-1.72556	-9.89894	2.71133e-17	1.67927e-14	28.7934
cg12810548	chr4	53579237	+	cg12810548	NA	NA	NA	NA	NA	NA	chr4:53578358-53579238	Island	SNORA26;KIAA0114	NR_003016;NR_024031	TSS200;Body			4:53273065-53273995	4:53577730-53579510	Promoter_Associated	-0.68921	-1.82035	-12.2598	5.65775e-23	1.78693e-19	41.5167
cg07867325	chr3	73159953	-	cg07867325	rs301539	0.495445	NA	NA	NA	NA	chr3:73159857-73160140	Island						3:73242521-73242830	3:73159789-73160177	NonGene_Associated	-0.689093	1.12103	-6.52704	1.63584e-09	9.20753e-08	11.3747
cg19266034	chr7	108210536	-	cg19266034	NA	NA	NA	NA	NA	NA	chr7:108209784-108210906	Island	THAP5;DNAJB9;THAP5;DNAJB9	NM_182529;NM_012328;NM_001130475;NM_012328	TSS1500;1stExon;TSS1500;5'UTR			7:107996965-107998142			-0.688566	-1.99869	-10.9008	1.04848e-19	1.41617e-16	34.201
cg01469421	chr19	57999034	-	cg01469421	NA	NA	NA	NA	NA	NA	chr19:57999025-57999613	Island	ZNF419;ZNF419;ZNF419;ZNF419;ZNF419;ZNF419;ZNF419	NM_001098493;NM_001098496;NM_024691;NM_001098495;NM_001098491;NM_001098492;NM_001098494	TSS200;TSS200;TSS200;TSS200;TSS200;TSS200;TSS200	DMR		19:62690838-62691425	19:57998539-57999425	Promoter_Associated	-0.688268	-1.51429	-14.2977	8.70572e-28	1.1428e-23	52.2581
cg22385477	chr4	186392754	-	cg22385477	NA	NA	NA	NA	NA	NA	chr4:186392574-186393184	Island	CCDC110;CCDC110	NM_152775;NM_001145411	Body;Body			4:186628935-186630178	4:186392451-186392908	Unclassified	-0.687177	-2.64473	-7.09234	9.54821e-11	8.20384e-09	14.1283
cg07562458	chr1	224622430	+	cg07562458	NA	NA	NA	NA	NA	NA	chr1:224622597-224622818	N_Shore	WDR26;WDR26	NM_001115113;NM_025160	TSS1500;TSS1500			1:222687826-222689441	1:224622221-224622690	Promoter_Associated	-0.68712	-0.717105	-12.3987	2.6331e-23	9.61802e-20	42.2595
cg17951138	chr5	92908392	+	cg17951138	NA	NA	NA	NA	NA	NA	chr5:92906239-92908875	Island	FLJ42709;FLJ42709	NR_021490;NR_021491	Body;Body	RDMR		5:92933473-92934164	5:92908386-92908675	Unclassified_Cell_type_specific	-0.686768	-0.321789	-10.7726	2.13624e-19	2.63155e-16	33.5085
cg23922134	chr2	109403538	-	cg23922134	NA	NA	NA	NA	NA	NA	chr2:109402907-109403566	Island	CCDC138	NM_144978	Body			2:108769360-108769998	2:109402746-109404149	Promoter_Associated	-0.686675	0.217613	-6.02242	1.88996e-08	7.06445e-07	9.0092
cg08169020	chr14	69256888	-	cg08169020	NA	NA	NA	NA	NA	NA	chr14:69256676-69257036	Island	ZFP36L1	NM_004926	Body	RDMR		14:68326368-68326767	14:69256886-69257024	Promoter_Associated	-0.685553	1.15786	-6.38541	3.28081e-09	1.64831e-07	10.7013
cg00437311	chr19	37178174	+	cg00437311	NA	NA	NA	NA	NA	NA	chr19:37178104-37178589	Island						19:41869889-41870725	19:37177770-37179043	Promoter_Associated	-0.685506	0.373632	-7.20975	5.23193e-11	4.89912e-09	14.7121
cg23606385	chr7	100136742	-	cg23606385	NA	NA	NA	NA	NA	NA	chr7:100136448-100136919	Island	AGFG2	NM_006076	TSS200			7:99974110-99975408	7:100136110-100137270	Promoter_Associated	-0.685265	-1.09869	-8.32933	1.44084e-13	2.90286e-11	20.442
cg18835582	chr7	155258315	-	cg18835582	rs61364968	0.013254	NA	NA	NA	NA	chr7:155258827-155261403	N_Shore						7:154950998-154951201			-0.684468	-1.95362	-8.66307	2.37897e-14	6.01527e-12	22.1949
cg22355463	chr4	146857475	+	cg22355463	NA	NA	NA	NA	NA	NA	chr4:146857334-146859082	Island	ZNF827	NM_178835	Body			4:147076463-147076926	4:146857310-146857726	Promoter_Associated	-0.683985	-0.927854	-9.48397	2.67667e-16	1.22082e-13	26.5638
cg10373256	chr22	32871209	-	cg10373256	NA	NA	NA	NA	NA	NA	chr22:32870550-32871364	Island	FBXO7;FBXO7	NM_001033024;NM_012179	TSS200;Body			22:31200551-31201439	22:32869285-32871235	Promoter_Associated	-0.683629	-2.7256	-7.99285	8.69959e-13	1.39109e-10	18.6928
cg19016110	chr17	36981717	-	cg19016110	rs73295184	0.028362	NA	NA	NA	NA	chr17:36981373-36981750	Island	CCDC49	NM_017748	TSS200			17:34234705-34235353	17:36981043-36982061	Promoter_Associated	-0.683478	-2.17756	-9.61268	1.31723e-16	6.67451e-14	27.2542
cg03290677	chr10	135122746	-	cg03290677	NA	NA	NA	NA	NA	NA	chr10:135122851-135123109	N_Shore	ZNF511;TUBGCP2	NM_145806;NM_006659	Body;TSS200			10:134971943-134973099	10:135121154-135123070	Promoter_Associated	-0.683076	-1.93023	-6.15437	1.00566e-08	4.19087e-07	9.61844
cg13256891	chr4	100009986	-	cg13256891	NA	NA	NA	NA	NA	NA	chr4:100009736-100010129	Island	ADH5	NM_000671	TSS200			4:100228460-100229152	4:100009159-100010631	Promoter_Associated	-0.682512	-2.60335	-8.36112	1.21454e-13	2.50089e-11	20.6082
cg01988500	chr16	3030808	+	cg01988500	NA	NA	NA	NA	NA	NA	chr16:3029752-3030954	Island	PKMYT1;PKMYT1	NM_182687;NM_004203	TSS1500;TSS1500			16:2969767-2970938	16:3030078-3031067	Promoter_Associated	-0.681644	-1.71364	-9.11993	1.97452e-15	6.91765e-13	24.618
cg01645753	chr15	83316734	+	cg01645753	NA	NA	NA	NA	NA	NA	chr15:83315116-83317541	Island	CPEB1	NM_030594	TSS200	DMR		15:81112212-81114551	15:83315862-83317582	Unclassified	-0.680967	-2.44202	-7.47704	1.31274e-11	1.48036e-09	16.0548
cg22920300	chr3	181441364	-	cg22920300	NA	NA	NA	NA	NA	NA	chr3:181444409-181445000	N_Shelf	SOX2OT	NR_004053	Body	CDMR		3:182924017-182924086			-0.679964	-1.48092	-3.87679	0.000172325	0.0011286	0.302946
cg27454894	chr16	88878596	-	cg27454894	NA	NA	NA	NA	NA	NA	chr16:88877712-88878936	Island	APRT;APRT	NM_001030018;NM_000485	TSS1500;TSS1500			16:87405250-87406429	16:88877300-88879134	Promoter_Associated	-0.67978	-1.878	-10.6044	5.43424e-19	5.8682e-16	32.5998
cg03518179	chr1	156470915	-	cg03518179	NA	NA	NA	NA	NA	NA	chr1:156469617-156471060	Island	MEF2D	NM_005920	TSS1500			1:154736258-154737684	1:156469665-156471662	Promoter_Associated	-0.679766	-2.65748	-8.02591	7.29735e-13	1.19507e-10	18.8638
cg09989681	chr11	1892043	+	cg09989681	NA	NA	NA	NA	NA	NA	chr11:1892037-1892556	Island	LSP1;LSP1;LSP1;LSP1	NM_001013253;NM_001013255;NM_001013254;NM_002339	5'UTR;TSS200;TSS200;Body			11:1848614-1849132	11:1891168-1893018	Unclassified	-0.679358	1.82312	-7.21807	5.01292e-11	4.72564e-09	14.7536
cg09112371	chr6	33240090	-	cg09112371	NA	NA	NA	NA	NA	NA	chr6:33239326-33240099	Island	VPS52;RPS18	NM_022553;NM_022551	TSS1500;Body			6:33347313-33348127			-0.679136	-0.711819	-8.54619	4.47847e-14	1.05215e-11	21.5792
cg14957430	chr2	64995219	-	cg14957430	NA	NA	NA	NA	NA	NA	chr2:64994988-64995561	Island						2:64848493-64849050	2:64993974-64995914	Promoter_Associated	-0.679006	-1.41491	-9.65408	1.04841e-16	5.43031e-14	27.4765
cg06145708	chr11	124824151	-	cg06145708	NA	NA	NA	NA	NA	NA	chr11:124823793-124824329	Island	CCDC15;CCDC15	NM_025004;NM_025004	5'UTR;1stExon	DMR		11:124328948-124329534	11:124823503-124824824	Promoter_Associated	-0.67848	-2.33422	-10.2652	3.56845e-18	2.89938e-15	30.7678
cg04048796	chr4	57301372	-	cg04048796	NA	NA	NA	NA	NA	NA	chr4:57301340-57302670	Island	PAICS;PPAT;PAICS;PAICS	NM_001079524;NM_002703;NM_006452;NM_001079525	TSS1500;Body;TSS1500;TSS1500			4:56995833-56997427	4:57301133-57302856	Promoter_Associated	-0.678466	-2.33153	-10.7598	2.2945e-19	2.81824e-16	33.4389
cg17456994	chr10	6130864	-	cg17456994	NA	NA	NA	NA	NA	NA	chr10:6130786-6131774	Island	RBM17;RBM17	NM_032905;NM_001145547	TSS200;TSS1500			10:6170711-6172012	10:6130253-6131643	Promoter_Associated	-0.678443	-1.76344	-8.41362	9.15639e-14	1.9674e-11	20.8831
cg25857710	chr3	139654740	+	cg25857710	rs9878008	0.22947	NA	NA	NA	NA	chr3:139653430-139655115	Island	CLSTN2	NM_022131	Body	DMR	TRUE	3:141136121-141137805			-0.677541	-1.56503	-9.01397	3.52424e-15	1.14598e-12	24.0539
cg17524637	chr4	10458454	-	cg17524637	NA	NA	NA	NA	NA	NA	chr4:10458129-10459353	Island	ZNF518B	NM_053042	5'UTR	DMR		4:10067138-10068870			-0.677311	-1.69433	-11.5845	2.36299e-21	4.98797e-18	37.89
cg24552015	chr11	1892038	+	cg24552015	NA	NA	NA	NA	NA	NA	chr11:1892037-1892556	Island	LSP1;LSP1;LSP1;LSP1	NM_001013253;NM_001013255;NM_001013254;NM_002339	5'UTR;TSS200;TSS200;Body			11:1848614-1849132	11:1891168-1893018	Unclassified	-0.677244	2.23023	-7.94283	1.13456e-12	1.74446e-10	18.4346
cg20720553	chr15	101792477	+	cg20720553	NA	NA	NA	NA	NA	NA	chr15:101791151-101792714	Island	CHSY1	NM_014918	TSS1500			15:99608675-99610237	15:101792092-101792525	Promoter_Associated	-0.677242	-1.43471	-9.31196	6.89085e-16	2.7673e-13	25.643
cg21708767	chr2	25565514	+	cg21708767	NA	NA	NA	NA	NA	NA	chr2:25565091-25565604	Island	DNMT3A;DNMT3A;DNMT3A	NM_022552;NM_175629;NM_175630	TSS1500;TSS200;TSS200			2:25416436-25419085	2:25564093-25565627	Unclassified	-0.676029	-2.5182	-8.85879	8.21492e-15	2.42672e-12	23.23
cg03729941	chr3	173114761	-	cg03729941	rs3752769	0.420981	NA	NA	NA	NA	chr3:173115404-173115775	N_Shore	NLGN1	NM_014932	TSS1500	DMR					-0.675418	-1.14073	-10.2065	4.93936e-18	3.82108e-15	30.4513
cg26326168	chr12	133405726	-	cg26326168	NA	NA	NA	NA	NA	NA	chr12:133404789-133405985	Island	GOLGA3	NM_005895	TSS1500			12:131914788-131916239	12:133404500-133406284	Promoter_Associated	-0.674243	-2.54098	-9.54233	1.94106e-16	9.26555e-14	26.8767
cg10909163	chr13	41635251	+	cg10909163	NA	NA	NA	NA	NA	NA	chr13:41634172-41636120	Island	WBP4	NM_007187	TSS1500			13:40532883-40534209	13:41634371-41636297	Promoter_Associated	-0.674158	-2.33299	-8.97556	4.34642e-15	1.3707e-12	23.8498
cg09121543	chr17	61774794	+	cg09121543	rs61622091	0.011436	NA	NA	NA	NA	chr17:61776890-61778733	N_Shelf	LIMD2	NM_030576	3'UTR				17:61774755-61775059	Promoter_Associated	-0.674012	0.143117	-8.03489	6.95682e-13	1.14871e-10	18.9103
cg22256027	chr4	4863016	-	cg22256027	NA	NA	NA	NA	NA	NA	chr4:4864456-4864834	N_Shore	MSX1	NM_002448	Body	DMR	TRUE	4:4912023-4914030	4:4861098-4863378	Unclassified	-0.673942	-1.35467	-8.81744	1.0288e-14	2.94389e-12	23.0109
cg08805160	chr11	8704501	-	cg08805160	NA	NA	NA	NA	NA	NA	chr11:8703783-8704616	Island	RPL27A;SNORA3	NM_000990;NR_002580	Body;TSS1500			11:8660401-8661432	11:8703698-8704958	Unclassified	-0.673763	-2.56327	-7.91927	1.28556e-12	1.93902e-10	18.3131
cg13582782	chr10	27793181	-	cg13582782	NA	NA	NA	NA	NA	NA	chr10:27793049-27793764	Island	RAB18	NM_021252	TSS200			10:27833090-27833848	10:27792420-27793766	Promoter_Associated	-0.673385	-1.90146	-9.72162	7.22212e-17	3.91452e-14	27.8394
cg17144760	chr11	27384507	+	cg17144760	NA	NA	NA	NA	NA	NA	chr11:27384359-27384870	Island	CCDC34;CCDC34	NM_030771;NM_080654	1stExon;1stExon			11:27340994-27341633	11:27384109-27385254	Promoter_Associated	-0.673232	-1.70045	-10.9853	6.55891e-20	9.63343e-17	34.6575
cg20476223	chr20	62681003	-	cg20476223	NA	NA	NA	NA	NA	NA	chr20:62681074-62681332	N_Shore	SOX18	NM_018419	TSS200			20:62149869-62151741	20:62679774-62681645	Unclassified_Cell_type_specific	-0.673103	-2.12693	-7.50621	1.12767e-11	1.29993e-09	16.2024
cg06699275	chr11	68518961	-	cg06699275	NA	NA	NA	NA	NA	NA	chr11:68518754-68518968	Island	MTL5;MTL5;MTL5;MTL5	NM_004923;NM_001039656;NM_004923;NM_001039656	1stExon;1stExon;5'UTR;5'UTR			11:68273965-68275722	11:68517487-68519396	Unclassified	-0.672831	-1.59132	-5.68973	8.99467e-08	2.53036e-06	7.50512
cg20151668	chr10	27150052	+	cg20151668	rs1409128	0.437435	NA	NA	NA	NA	chr10:27149166-27150229	Island	ABI1;ABI1;ABI1;ABI1	NM_005470;NM_001012752;NM_001012751;NM_001012750	TSS200;TSS200;TSS200;TSS200			10:27189155-27190235	10:27149424-27150603	Promoter_Associated	-0.672829	-1.57162	-8.10671	4.74475e-13	8.22574e-11	19.2825
cg16471084	chr6	11537861	-	cg16471084	rs6936962	0.146267	NA	NA	NA	NA	chr6:11537537-11538929	Island	TMEM170B	NM_001100829	TSS1500			6:11645524-11646915	6:11537425-11538134	Promoter_Associated	-0.672738	-0.798091	-7.44036	1.58864e-11	1.74375e-09	15.8695
cg08375754	chr19	40724375	+	cg08375754	NA	NA	NA	NA	NA	NA	chr19:40723104-40724389	Island	TTC9B	NM_152479	TSS200	DMR		19:45415669-45416229	19:40723807-40724477	Unclassified_Cell_type_specific	-0.671991	-0.721137	-9.23728	1.03815e-15	3.96086e-13	25.244
cg16629158	chr2	122042988	+	cg16629158	NA	NA	NA	NA	NA	NA	chr2:122042066-122043093	Island	TFCP2L1	NM_014553	TSS1500			2:121758537-121759601	2:122042806-122043013	Unclassified_Cell_type_specific	-0.671649	-1.35618	-10.7355	2.6258e-19	3.14246e-16	33.3077
cg17246714	chr3	55519186	-	cg17246714	rs187314455	0.0101	NA	NA	NA	NA	chr3:55519089-55519623	Island	WNT5A	NM_003392	Body			3:55494034-55494857	3:55518577-55520238	Unclassified	-0.671298	-1.2191	-8.2418	2.30433e-13	4.36415e-11	19.9851
cg17074213	chr1	92351695	+	cg17074213	NA	NA	NA	NA	NA	NA	chr1:92350913-92352085	Island	TGFBR3;TGFBR3	NM_003243;NM_003243	1stExon;5'UTR			1:92123502-92124673	1:92351374-92351810	Promoter_Associated	-0.670756	-0.580196	-8.97794	4.29042e-15	1.3561e-12	23.8624
cg00513467	chr9	21335551	+	cg00513467	NA	NA	NA	NA	NA	NA	chr9:21335125-21335560	Island	KLHL9	NM_018847	TSS200			9:21324957-21325560	9:21334662-21335876	Unclassified	-0.670653	-2.34682	-12.2981	4.58337e-23	1.47495e-19	41.7212
cg03369465	chr6	33291367	+	cg03369465	NA	NA	NA	NA	NA	NA	chr6:33290370-33291087	S_Shore	DAXX;DAXX;DAXX;DAXX	NM_001141970;NR_024517;NM_001350;NM_001141969	TSS1500;TSS1500;TSS1500;TSS1500			6:33398379-33399346	6:33290313-33291433	Promoter_Associated	-0.670364	-2.54331	-6.88531	2.73275e-10	2.02564e-08	13.1084
cg03907612	chr6	41703314	+	cg03907612	NA	NA	NA	NA	NA	NA	chr6:41701881-41703481	Island	TFEB;TFEB	NM_001167827;NM_007162	5'UTR;TSS1500			6:41809860-41811437	6:41703204-41703569	Promoter_Associated	-0.669865	-0.923567	-11.1284	2.96427e-20	4.73454e-17	35.4301
cg07409897	chr20	13619336	+	cg07409897	NA	NA	NA	NA	NA	NA	chr20:13619285-13619770	Island	TASP1	NM_017714	5'UTR			20:13567177-13567795	20:13619084-13620161	Promoter_Associated	-0.669533	-2.42006	-8.26401	2.04575e-13	3.94195e-11	20.1009
cg25732426	chr21	46294058	+	cg25732426	NA	NA	NA	NA	NA	NA	chr21:46292709-46294744	Island	PTTG1IP	NM_004339	TSS1500			21:45117172-45118785	21:46293496-46294061	Promoter_Associated	-0.668776	-2.64948	-9.57664	1.60676e-16	7.86647e-14	27.0608
cg19223106	chr19	58898630	-	cg19223106	NA	NA	NA	NA	NA	NA	chr19:58897721-58898878	Island	RPS5	NM_001009	TSS200			19:63589555-63590991	19:58897314-58898900	Promoter_Associated	-0.668274	-2.02804	-7.08836	9.74438e-11	8.35629e-09	14.1086
cg03113475	chr19	12833063	+	cg03113475	NA	NA	NA	NA	NA	NA	chr19:12833104-12833574	N_Shore	TNPO2;TNPO2;TNPO2;TNPO2	NM_001136196;NM_013433;NM_001136195;NM_013433	5'UTR;1stExon;5'UTR;5'UTR			19:12693612-12694348	19:12832505-12834056	Promoter_Associated	-0.668257	-1.70977	-9.83929	3.77043e-17	2.22135e-14	28.4723
cg01272058	chr19	40926777	-	cg01272058	NA	NA	NA	NA	NA	NA	chr19:40926640-40927368	Island						19:45618481-45619163	19:40926416-40927842	Promoter_Associated	-0.666934	-2.08076	-9.66131	1.00737e-16	5.25662e-14	27.5154
cg16014422	chr14	23067084	-	cg16014422	rs114422910	0.071204	NA	NA	NA	NA	chr14:23067443-23067773	N_Shore	ABHD4	NM_022060	TSS200			14:22136921-22137600	14:23066347-23068129	Promoter_Associated	-0.666532	-2.26792	-13.2471	2.52961e-25	1.58596e-21	46.7664
cg21292957	chr21	34602922	+	cg21292957	rs12482556	0.385627	NA	NA	NA	NA	chr21:34602241-34603265	Island	IFNAR2;IFNAR2;IFNAR2	NM_207585;NM_207584;NM_000874	5'UTR;5'UTR;5'UTR			21:33523897-33525086	21:34601684-34603680	Promoter_Associated	-0.666411	-2.46021	-9.8358	3.84384e-17	2.25511e-14	28.4535
cg25090499	chr13	26043165	+	cg25090499	rs7317185	0.209936	NA	NA	NA	NA	chr13:26042693-26043486	Island	ATP8A2	NM_016529	Body			13:24940499-24941486			-0.666216	-1.77517	-7.46213	1.41867e-11	1.57988e-09	15.9794
cg18514344	chr10	95242156	-	cg18514344	NA	NA	NA	NA	NA	NA		OpenSea	MYOF;MYOF	NM_133337;NM_013451	TSS200;TSS200			10:95231976-95232161	10:95241886-95242680	Promoter_Associated	-0.66551	-2.75426	-6.98838	1.62141e-10	1.29462e-08	13.6146
cg07223312	chr18	44702757	+	cg07223312	NA	NA	NA	NA	NA	NA	chr18:44702571-44702840	Island	IER3IP1	NM_016097	TSS200			18:42956421-42956803	18:44702074-44703050	Promoter_Associated	-0.665004	-1.10886	-7.83549	2.00268e-12	2.86214e-10	17.8821
cg20957095	chr11	58345705	+	cg20957095	rs59856964	0.011894	NA	NA	NA	NA	chr11:58345673-58347321	Island	ZFP91;LPXN;ZFP91-CNTF	NM_053023;NM_001143995;NR_024091	TSS1500;TSS200;TSS1500			11:58101993-58104095	11:58345383-58345830	Promoter_Associated	-0.664344	-2.18174	-7.3801	2.17187e-11	2.28636e-09	15.5658
cg02928991	chr17	46687865	-	cg02928991	NA	NA	NA	NA	NA	NA	chr17:46687527-46688730	Island	HOXB7	NM_004502	Body			17:44042566-44043182	17:46687679-46687889	Unclassified	-0.664333	-0.282854	-8.38469	1.06996e-13	2.24276e-11	20.7316
cg09070522	chr4	57774717	-	cg09070522	NA	NA	NA	NA	NA	NA	chr4:57773867-57775602	Island	REST	NM_005612	5'UTR			4:57468431-57470468	4:57774558-57775013	Promoter_Associated	-0.664083	-1.68662	-9.4552	3.13592e-16	1.39691e-13	26.4096
cg21115516	chr19	9251333	-	cg21115516	NA	NA	NA	NA	NA	NA	chr19:9251139-9251438	Island	ZNF317	NM_020933	5'UTR			19:9111958-9112583	19:9250699-9251631	NonGene_Associated	-0.663673	-2.22583	-8.55568	4.25449e-14	1.00742e-11	21.6291
cg22508569	chr3	127771381	+	cg22508569	NA	NA	NA	NA	NA	NA	chr3:127770741-127771624	Island	SEC61A1;SEC61A1	NM_013336;NM_013336	5'UTR;1stExon			3:129253396-129254314	3:127770239-127772053	Promoter_Associated	-0.663522	-1.67379	-10.1258	7.72684e-18	5.71438e-15	30.0156
cg01045986	chr18	29671767	-	cg01045986	rs80353901	0.33806	NA	NA	NA	NA	chr18:29671757-29673314	Island	RNF138;RNF138	NM_198128;NM_016271	TSS1500;TSS200			18:27925756-27927363			-0.663007	-1.66539	-8.1182	4.46271e-13	7.78175e-11	19.3421
cg26323130	chr2	149632683	-	cg26323130	NA	NA	NA	NA	NA	NA	chr2:149632682-149633882	Island	KIF5C	NM_004522	TSS200	DMR		2:149349153-149350607	2:149632630-149632887	Unclassified	-0.662609	-1.41846	-8.92631	5.68621e-15	1.74348e-12	23.5882
cg27582527	chr1	15734285	+	cg27582527	rs12562216	0.128484	NA	NA	NA	NA	chr1:15736033-15737228	N_Shore							1:15734177-15734297	Unclassified_Cell_type_specific	-0.662416	1.71325	-6.80914	4.01108e-10	2.80959e-08	12.7364
cg09815927	chr17	655848	+	cg09815927	NA	NA	NA	NA	NA	NA	chr17:655026-656707	Island	ELP2P;GEMIN4	NR_024120;NM_015721	TSS200;TSS1500			17:601553-603457	17:654305-656780	Promoter_Associated	-0.661977	-1.85197	-8.20461	2.81213e-13	5.21075e-11	19.7914
cg06942197	chr17	38804076	+	cg06942197	NA	NA	NA	NA	NA	NA	chr17:38803944-38804703	Island	SMARCE1;SMARCE1	NM_003079;NM_003079	1stExon;5'UTR			17:36057165-36058406	17:38803633-38805503	Promoter_Associated_Cell_type_specific	-0.661555	-0.337361	-9.51157	2.2994e-16	1.06847e-13	26.7117
cg03761846	chr11	93474852	-	cg03761846	rs631116	0.139198	NA	NA	NA	NA	chr11:93474085-93475075	Island	C11orf54;TAF1D;C11orf54	NM_014039;NM_024116;NM_014039	1stExon;TSS200;5'UTR			11:93113950-93114537	11:93473631-93475441	Promoter_Associated	-0.661526	-2.4687	-6.63699	9.48632e-10	5.81437e-08	11.9023
cg25616684	chr1	38478508	+	cg25616684	NA	NA	NA	NA	NA	NA	chr1:38478082-38478727	Island	UTP11L	NM_016037	1stExon			1:38250670-38251282	1:38477967-38478967	Promoter_Associated	-0.661476	-2.4982	-8.78023	1.25953e-14	3.49691e-12	22.8139
cg18721249	chr7	116166456	-	cg18721249	NA	NA	NA	NA	NA	NA	chr7:116164703-116166735	Island	CAV1	NM_001753	Body	DMR		7:115951843-115954094	7:116166102-116167024	Promoter_Associated	-0.660786	-2.71765	-7.94948	1.09526e-12	1.69459e-10	18.4689
cg26503153	chr13	108870610	-	cg26503153	NA	NA	NA	NA	NA	NA	chr13:108870502-108871328	Island	LIG4;ABHD13;LIG4	NM_001098268;NM_032859;NM_001098268	1stExon;TSS200;5'UTR			13:107668450-107669303	13:108870102-108871863	Promoter_Associated	-0.660713	-1.18305	-9.15798	1.60321e-15	5.7708e-13	24.8208
cg12040534	chr17	17942854	-	cg12040534	NA	NA	NA	NA	NA	NA	chr17:17942198-17943495	Island	ATPAF2;C17orf39	NM_145691;NM_024052	TSS1500;1stExon			17:17882843-17884175	17:17942144-17942879	Promoter_Associated	-0.660659	-1.86102	-9.89496	2.77169e-17	1.70967e-14	28.7719
cg07917836	chr17	72869660	+	cg07917836	NA	NA	NA	NA	NA	NA	chr17:72868922-72869703	Island	FDXR;FDXR	NM_024417;NM_004110	TSS1500;TSS1500			17:70380256-70381438	17:72868458-72870310	Promoter_Associated	-0.660518	-1.22951	-9.77975	5.23913e-17	2.95803e-14	28.152
cg23393031	chr19	1249905	-	cg23393031	NA	NA	NA	NA	NA	NA	chr19:1248183-1251179	Island	MIDN	NM_177401	5'UTR			19:1199224-1202179	19:1248764-1249920	Promoter_Associated	-0.660401	-2.05594	-8.92237	5.80978e-15	1.77619e-12	23.5672
cg16855422	chr11	63997982	-	cg16855422	NA	NA	NA	NA	NA	NA	chr11:63997662-63998412	Island	DNAJC4	NM_005528	5'UTR			11:63754001-63755015	11:63997514-63998579	Promoter_Associated	-0.660016	-0.888958	-7.96767	9.94431e-13	1.55984e-10	18.5628
cg26891576	chr17	41277541	+	cg26891576	NA	NA	NA	NA	NA	NA	chr17:41278134-41278460	N_Shore	NBR2;BRCA1;BRCA1;BRCA1;BRCA1;BRCA1;BRCA1	NR_003108;NM_007298;NM_007297;NM_007299;NM_007300;NR_027676;NM_007294	TSS200;TSS1500;TSS200;TSS200;TSS200;TSS1500;TSS200			17:38530585-38531313	17:41277171-41278081	Promoter_Associated	-0.65989	-1.92349	-9.44094	3.39186e-16	1.4935e-13	26.3332
cg01340435	chr15	44487547	-	cg01340435	rs186218970	0.0174	NA	NA	NA	NA	chr15:44486741-44487860	Island	FRMD5	NM_032892	TSS200			15:42274034-42275152	15:44487356-44487926	Unclassified	-0.659427	-2.75569	-7.38007	2.17225e-11	2.28636e-09	15.5656
cg18574725	chr17	34900600	-	cg18574725	NA	NA	NA	NA	NA	NA	chr17:34900150-34901450	Island	GGNBP2	NM_024835	TSS1500			17:31974170-31976140	17:34900557-34900923	Promoter_Associated	-0.65838	-1.91006	-9.83754	3.8071e-17	2.23668e-14	28.4629
cg12771053	chr1	155145617	+	cg12771053	NA	NA	NA	NA	NA	NA	chr1:155145342-155145938	Island	TRIM46;KRTCAP2	NM_025058;NM_173852	TSS1500;Body			1:153411967-153412674	1:155145075-155147223	Promoter_Associated	-0.658071	-1.63791	-11.101	3.45202e-20	5.3906e-17	35.282
cg02837703	chr11	67236413	-	cg02837703	NA	NA	NA	NA	NA	NA	chr11:67236264-67236953	Island	TMEM134;TMEM134;TMEM134	NM_025124;NM_001078651;NM_001078650	Body;Body;Body			11:66992928-66993662	11:67235884-67237213	Promoter_Associated	-0.657983	-1.73444	-9.38051	4.72871e-16	1.98437e-13	26.0097
cg22517316	chr8	42128500	-	cg22517316	NA	NA	NA	NA	NA	NA	chr8:42128689-42129141	N_Shore	IKBKB	NM_001556	TSS1500			8:42247649-42248443	8:42128224-42129879	Promoter_Associated	-0.65753	-2.53497	-9.52805	2.09986e-16	9.89986e-14	26.8001
cg22322834	chr12	50135138	+	cg22322834	NA	NA	NA	NA	NA	NA	chr12:50135029-50136043	Island	TMBIM6;TMBIM6	NM_003217;NM_001098576	TSS200;TSS1500			12:48421279-48422301	12:50134864-50136182	Promoter_Associated	-0.657435	-1.97812	-8.79754	1.14639e-14	3.22761e-12	22.9056
cg03149093	chr19	12035973	+	cg03149093	NA	NA	NA	NA	NA	NA	chr19:12035899-12036433	Island	ZNF700;ZNF700	NM_144566;NM_144566	5'UTR;1stExon			19:11896794-11897433	19:12035245-12036382	Promoter_Associated	-0.656906	-1.65051	-12.0513	1.7877e-22	4.84483e-19	40.3991
cg24605553	chr13	25946972	+	cg24605553	NA	NA	NA	NA	NA	NA	chr13:25945993-25946953	S_Shore	ATP8A2	NM_016529	Body	CDMR	TRUE	13:24843760-24845136	13:25946906-25946981	Unclassified_Cell_type_specific	-0.656746	0.344484	-6.74262	5.59992e-10	3.72144e-08	12.413
cg07403865	chr3	187455953	+	cg07403865	rs11924264	0.000455	NA	NA	NA	NA	chr3:187456250-187456580	N_Shore	BCL6	NM_001706	5'UTR			3:188938315-188938648			-0.656095	-1.5378	-6.17894	8.93554e-09	3.80178e-07	9.73263
cg14607904	chr6	170862125	-	cg14607904	NA	NA	NA	NA	NA	NA	chr6:170862124-170862480	Island	PSMB1;TBP	NM_002793;NM_003194	Body;TSS1500			6:170703953-170704432	6:170862012-170863676	Promoter_Associated	-0.65596	-1.474	-9.38749	4.55076e-16	1.92315e-13	26.047
cg02736602	chr1	197744226	-	cg02736602	NA	NA	NA	NA	NA	NA	chr1:197743931-197744788	Island	DENND1B;DENND1B	NM_001142795;NM_144977	Body;Body			1:196010504-196011381			-0.655608	-1.11894	-9.39763	4.3039e-16	1.83358e-13	26.1013
cg05541258	chr6	27870728	+	cg05541258	rs9468252	0.117907	NA	NA	NA	NA		OpenSea						6:27978674-27978741	6:27870139-27871082	Promoter_Associated	-0.655181	-0.806868	-8.54415	4.52808e-14	1.06025e-11	21.5684
cg18739800	chr6	27806020	+	cg18739800	NA	NA	NA	NA	NA	NA	chr6:27805843-27806853	Island	HIST1H2BN;HIST1H2AK	NM_003520;NM_003510	TSS1500;1stExon			6:27913702-27914092	6:27805976-27806546	Promoter_Associated	-0.654623	-1.32953	-9.09539	2.25824e-15	7.81388e-13	24.4873
cg07626433	chr4	141071632	-	cg07626433	NA	NA	NA	NA	NA	NA	chr4:141071523-141071820	Island	MAML3	NM_018717	Body			4:141290974-141294087			-0.654438	-1.92756	-9.1087	2.09967e-15	7.32556e-13	24.5582
cg07992044	chr11	68096049	+	cg07992044	NA	NA	NA	NA	NA	NA		OpenSea	LRP5	NM_002335	Body		TRUE	11:67852551-67852834	11:68095959-68096232	Unclassified_Cell_type_specific	-0.654165	-2.76614	-7.21146	5.18619e-11	4.86062e-09	14.7206
cg11596580	chr12	3600764	+	cg11596580	NA	NA	NA	NA	NA	NA	chr12:3599966-3603008	Island	PRMT8;PRMT8	NM_019854;NM_019854	1stExon;5'UTR	CDMR		12:3470299-3471250			-0.654156	-0.550889	-9.61112	1.32865e-16	6.70815e-14	27.2458
cg07681156	chr19	56154921	-	cg07681156	NA	NA	NA	NA	NA	NA	chr19:56154791-56155117	Island	ZNF581	NM_016535	TSS200			19:60846529-60847184	19:56154437-56155112	Promoter_Associated	-0.654111	-2.1755	-10.3015	2.91682e-18	2.44561e-15	30.9641
cg13215078	chr11	66188441	+	cg13215078	NA	NA	NA	NA	NA	NA	chr11:66188130-66189397	Island	NPAS4	NM_178864	TSS200			11:65944019-65946033	11:66188381-66188739	Unclassified_Cell_type_specific	-0.653782	-1.3173	-7.12698	7.99869e-11	7.05133e-09	14.3001
cg27113440	chr11	22214386	-	cg27113440	NA	NA	NA	NA	NA	NA	chr11:22214172-22215320	Island	ANO5;ANO5	NM_001142649;NM_213599	TSS1500;TSS1500	DMR		11:22170758-22171984			-0.65377	-0.212649	-9.06034	2.73537e-15	9.20698e-13	24.3006
cg05913197	chr6	166796386	+	cg05913197	rs1546854	0.168997	NA	NA	NA	NA	chr6:166795368-166797301	Island	BRP44L;BRP44L	NM_016098;NM_016098	5'UTR;1stExon			6:166715394-166717258	6:166796374-166796807	Promoter_Associated	-0.653725	-1.0503	-9.14597	1.71215e-15	6.10021e-13	24.7568
cg11817978	chr15	75494295	-	cg11817978	rs143188727	0.0334	NA	NA	NA	NA	chr15:75493982-75495331	Island	C15orf39;C15orf39	NM_015492;NM_015492	1stExon;5'UTR			15:73280983-73282509	15:75494025-75494704	Promoter_Associated	-0.653409	-2.7241	-8.83076	9.56873e-15	2.76633e-12	23.0815
cg20884636	chr2	172290779	-	cg20884636	NA	NA	NA	NA	NA	NA	chr2:172290364-172291201	Island	DCAF17;DCAF17;METTL8;DCAF17;DCAF17;DCAF17	NM_001164821;NM_001164821;NM_024770;NR_028482;NM_025000;NM_025000	5'UTR;1stExon;5'UTR;Body;1stExon;5'UTR			2:171998502-171999542	2:172289803-172291512	Promoter_Associated	-0.653304	-1.88993	-10.3086	2.80413e-18	2.37482e-15	31.0024
cg11567041	chr10	12391824	+	cg11567041	NA	NA	NA	NA	NA	NA	chr10:12390802-12392589	Island	CAMK1D;CAMK1D	NM_153498;NM_020397	1stExon;1stExon			10:12430708-12432640	10:12391512-12391839	Promoter_Associated	-0.653225	-1.79297	-8.92802	5.63335e-15	1.72854e-12	23.5973
cg06045579	chr16	87425660	+	cg06045579	rs113908918	0.0238	NA	NA	NA	NA	chr16:87425137-87426677	Island	FBXO31;MAP1LC3B	NR_024568;NM_022818	Body;TSS200			16:85982669-85984497	16:87425362-87425996	Promoter_Associated	-0.652805	-0.0714219	-7.13118	7.82841e-11	6.92302e-09	14.321
cg13909320	chr9	125026858	-	cg13909320	NA	NA	NA	NA	NA	NA	chr9:125026828-125027250	Island	MRRF;MRRF;RBM18;RBM18;RBM18	NM_199177;NM_138777;NR_027126;NR_027125;NM_033117	TSS1500;TSS1500;Body;Body;5'UTR			9:124066606-124067222	9:125026424-125028006	Unclassified	-0.652727	-1.5426	-7.4929	1.20868e-11	1.38006e-09	16.135
cg12540903	chr19	18263360	+	cg12540903	rs77298622	0.010522	NA	NA	NA	NA	chr19:18263187-18264641	Island	PIK3R2	NM_005027	TSS1500			19:18124191-18125839	19:18263022-18264833	Promoter_Associated	-0.65219	-1.24459	-8.68355	2.12894e-14	5.51691e-12	22.303
cg26011210	chr12	122125276	-	cg26011210	NA	NA	NA	NA	NA	NA	chr12:122124839-122125216	S_Shore							12:122124629-122125329	Promoter_Associated	-0.651531	-0.879256	-11.416	6.01135e-21	1.1478e-17	36.9821
cg26706201	chr11	57103334	+	cg26706201	rs71484443	0.066667	NA	NA	NA	NA	chr11:57102841-57103430	Island	SSRP1;SSRP1	NM_003146;NM_003146	1stExon;5'UTR			11:56859466-56860039	11:57102138-57103954	Promoter_Associated	-0.650805	-1.98689	-8.43944	7.96739e-14	1.74132e-11	21.0185
cg11442381	chr3	52312806	-	cg11442381	NA	NA	NA	NA	NA	NA	chr3:52312069-52313057	Island	WDR82	NM_025222	TSS200			3:52287127-52288079	3:52311367-52313128	Unclassified	-0.650636	-1.1306	-6.65419	8.70839e-10	5.41617e-08	11.9852
cg14450231	chr5	172199425	+	cg14450231	NA	NA	NA	NA	NA	NA	chr5:172197482-172199606	Island	DUSP1	NM_004417	TSS1500			5:172131619-172132274	5:172198628-172199895	Promoter_Associated	-0.65011	-1.6044	-9.71779	7.37642e-17	3.97604e-14	27.8188
cg10477989	chr11	68039601	+	cg10477989	NA	NA	NA	NA	NA	NA	chr11:68039300-68039880	Island	C11orf24	NM_022338	TSS200			11:67795877-67796514	11:68038475-68040133	Promoter_Associated	-0.649605	-1.45329	-10.0548	1.14474e-17	8.03977e-15	29.6329
cg16182055	chr5	137879011	+	cg16182055	NA	NA	NA	NA	NA	NA	chr5:137878264-137879425	Island	ETF1	NM_004730	TSS200			5:137906089-137907377	5:137877818-137880020	Promoter_Associated	-0.649555	-2.64992	-9.11995	1.97434e-15	6.91765e-13	24.6181
cg09010904	chr3	51573036	-	cg09010904	NA	NA	NA	NA	NA	NA	chr3:51572595-51573273	Island						3:51547597-51548295			-0.649536	-1.46467	-11.0992	3.48523e-20	5.42229e-17	35.2726
cg17524151	chr16	475494	-	cg17524151	NA	NA	NA	NA	NA	NA	chr16:474922-476815	Island	RAB11FIP3	NM_014700	TSS200			16:414914-417121	16:475071-476110	Promoter_Associated	-0.649294	-1.61256	-10.0024	1.52976e-17	1.03812e-14	29.3506
cg17079137	chr17	27070735	+	cg17079137	NA	NA	NA	NA	NA	NA	chr17:27070538-27071570	Island	TRAF4	NM_004295	TSS1500			17:24094707-24095808	17:27070637-27071186	Promoter_Associated	-0.648698	-1.43091	-9.89243	2.81083e-17	1.72369e-14	28.7583
cg26132612	chr3	40518669	+	cg26132612	rs187419752	0.0101	NA	NA	NA	NA	chr3:40518517-40518848	Island	ZNF619;ZNF619;ZNF619;ZNF619;ZNF619;ZNF619;ZNF619;ZNF619;ZNF619;ZNF619;ZNF619	NM_001145094;NR_026746;NM_001145083;NM_001145082;NM_001145083;NM_173656;NM_001145093;NM_001145082;NM_001145093;NM_173656;NM_001145094	1stExon;Body;1stExon;5'UTR;5'UTR;1stExon;1stExon;1stExon;5'UTR;5'UTR;5'UTR			3:40493522-40493935	3:40517994-40519639	Promoter_Associated_Cell_type_specific	-0.648465	-1.10649	-8.5294	4.90355e-14	1.13801e-11	21.4909
cg01801101	chr7	2738925	-	cg01801101	rs77129018	0.012163	NA	NA	NA	NA	chr7:2739968-2740417	N_Shore	AMZ1	NM_133463	5'UTR			7:2705381-2705535	7:2738401-2739835	Unclassified	-0.647188	-1.94619	-13.4634	7.8092e-26	5.37765e-22	47.9055
cg26949087	chr2	26467503	-	cg26949087	NA	NA	NA	NA	NA	NA	chr2:26467102-26467946	Island	HADHB;HADHA;HADHA	NM_000183;NM_000182;NM_000182	TSS200;1stExon;5'UTR			2:26320424-26321900	2:26466991-26468040	Promoter_Associated	-0.647165	-1.49738	-8.02943	7.16203e-13	1.1775e-10	18.882
cg00376283	chr12	123451042	-	cg00376283	rs61955196	0.464808	NA	NA	NA	NA	chr12:123450868-123451207	Island	ABCB9;ABCB9;ABCB9;ABCB9;ABCB9	NM_203444;NM_019624;NM_019624;NM_019625;NM_019625	5'UTR;1stExon;5'UTR;5'UTR;1stExon			12:122016575-122017102	12:123450817-123451397	Promoter_Associated	-0.646137	-1.67958	-5.81079	5.12529e-08	1.6013e-06	8.04695
cg21225608	chr4	52709259	-	cg21225608	NA	NA	NA	NA	NA	NA	chr4:52708767-52709538	Island	DCUN1D4;DCUN1D4	NM_015115;NM_001040402	TSS200;TSS200			4:52403112-52404972	4:52708735-52709986	Promoter_Associated	-0.645526	-2.45272	-9.0358	3.12806e-15	1.03751e-12	24.17
cg04571327	chr6	97345972	+	cg04571327	rs12524027	0.034492	NA	NA	NA	NA	chr6:97345266-97345973	Island	NDUFAF4	NM_014165	TSS1500			6:97451988-97452732	6:97345048-97346446	Promoter_Associated	-0.645033	-1.84308	-9.73209	6.81664e-17	3.71391e-14	27.8957
cg26330133	chr20	35089838	+	cg26330133	NA	NA	NA	NA	NA	NA	chr20:35089448-35089998	Island	DLGAP4;DLGAP4;DLGAP4	NM_183006;NM_001042486;NM_014902	TSS1500;TSS200;Body			20:34522486-34523721	20:35088981-35090798	Promoter_Associated	-0.64484	-1.33965	-6.96265	1.84763e-10	1.44989e-08	13.4879
cg04358685	chr3	12598421	-	cg04358685	NA	NA	NA	NA	NA	NA	chr3:12598391-12599051	Island	MKRN2	NM_014160	TSS200			3:12573280-12574002	3:12597906-12599647	Promoter_Associated	-0.644601	-0.0658351	-12.9074	1.61545e-24	7.79991e-21	44.9684
cg17562763	chr11	67398026	-	cg17562763	NA	NA	NA	NA	NA	NA	chr11:67396844-67398294	Island	NUDT8	NM_181843	TSS1500			11:67153074-67155130	11:67395593-67398846	Promoter_Associated	-0.644287	-1.41045	-10.0574	1.12802e-17	7.96373e-15	29.6473
cg20573562	chr11	18034664	-	cg20573562	NA	NA	NA	NA	NA	NA	chr11:18034129-18035268	Island	SERGEF	NM_012139	TSS200			11:17990401-17991844	11:18034395-18035142	Promoter_Associated	-0.64421	-2.72815	-8.32491	1.47544e-13	2.96261e-11	20.4189
cg03238298	chr18	32073112	+	cg03238298	NA	NA	NA	NA	NA	NA	chr18:32073444-32074292	N_Shore	DTNA;DTNA;DTNA	NM_032975;NM_032979;NM_001392	TSS200;TSS200;TSS200						-0.643254	-1.70455	-7.11795	8.37693e-11	7.34777e-09	14.2553
cg00814733	chr12	4382051	-	cg00814733	NA	NA	NA	NA	NA	NA	chr12:4378366-4382222	Island	CCND2	NM_001759	TSS1500		TRUE	12:4251562-4252623			-0.643096	-1.92022	-9.29435	7.59029e-16	3.0051e-13	25.5489
cg27228074	chr10	104678015	-	cg27228074	NA	NA	NA	NA	NA	NA	chr10:104677315-104679312	Island	CNNM2;CNNM2;CNNM2	NM_199076;NM_017649;NM_199077	TSS200;TSS200;TSS200			10:104667306-104669666	10:104677155-104678818	Promoter_Associated	-0.643044	-2.6525	-7.24096	4.45612e-11	4.27462e-09	14.8679
cg00598335	chr8	11627530	-	cg00598335	NA	NA	NA	NA	NA	NA	chr8:11627091-11627668	Island	NEIL2;NEIL2;NEIL2;NEIL2;NEIL2	NM_001135747;NM_001135746;NM_001135748;NM_145043;NM_145043	5'UTR;5'UTR;5'UTR;5'UTR;1stExon			8:11664421-11665384	8:11626759-11628404	Promoter_Associated	-0.642232	-0.218045	-7.4191	1.77416e-11	1.91929e-09	15.7622
cg08715805	chr2	45870883	-	cg08715805	NA	NA	NA	NA	NA	NA	chr2:45870696-45871051	Island						2:45724209-45724555	2:45869700-45871649	Unclassified	-0.641831	-2.4727	-9.44243	3.36409e-16	1.4858e-13	26.3412
cg11723795	chr14	91975931	+	cg11723795	NA	NA	NA	NA	NA	NA	chr14:91975670-91977326	Island	SMEK1	NM_032560	Body			14:91045304-91047079	14:91975923-91977322	Unclassified	-0.641712	-1.94865	-5.14323	1.0509e-06	1.79903e-05	5.14392
cg22721468	chr1	249120642	-	cg22721468	rs115160731	0.012163	NA	NA	NA	NA	chr1:249120450-249120731	Island	SH3BP5L	NM_030645	TSS1500			1:247087074-247087380	1:249119642-249121217	Promoter_Associated	-0.641671	-2.59159	-6.84962	3.27181e-10	2.35943e-08	12.9338
cg22793136	chr12	94543560	+	cg22793136	NA	NA	NA	NA	NA	NA	chr12:94541727-94544000	Island	PLXNC1	NM_005761	1stExon	DMR		12:93065859-93068602	12:94543340-94543629	Promoter_Associated	-0.640449	-1.83679	-10.3241	2.57378e-18	2.21548e-15	31.0859
cg15742519	chr2	190627263	-	cg15742519	NA	NA	NA	NA	NA	NA		OpenSea	OSGEPL1	NM_022353	5'UTR				2:190627019-190628238	Promoter_Associated	-0.640309	-1.48618	-9.82134	4.1637e-17	2.41577e-14	28.3757
cg23274123	chr1	229478617	-	cg23274123	NA	NA	NA	NA	NA	NA	chr1:229478014-229478935	Island	C1orf96	NM_145257	5'UTR			1:227544122-227545751			-0.639968	-0.261638	-6.62153	1.02442e-09	6.21135e-08	11.8279
cg20518154	chr20	39318705	+	cg20518154	NA	NA	NA	NA	NA	NA	chr20:39316550-39319987	Island	MAFB	NM_005461	TSS1500	DMR		20:38749362-38752944	20:39318258-39320111	Unclassified	-0.639475	-1.0962	-11.2789	1.28619e-20	2.22339e-17	36.2423
cg14363494	chr6	33176234	-	cg14363494	rs9469381	0.0403	NA	NA	NA	NA	chr6:33175561-33176387	Island	RING1	NM_002931	TSS200			6:33283570-33284592	6:33175424-33176941	Promoter_Associated	-0.639293	-1.37388	-6.10075	1.30062e-08	5.19238e-07	9.37001
cg23326901	chr5	141737017	+	cg23326901	NA	NA	NA	NA	NA	NA	chr5:141736249-141736980	S_Shore					TRUE	5:141716897-141717305	5:141736031-141737838	Unclassified	-0.639275	-2.6079	-7.99607	8.55178e-13	1.37006e-10	18.7095
cg08050352	chr16	46864715	+	cg08050352	NA	NA	NA	NA	NA	NA	chr16:46864453-46865561	Island	C16orf87	NM_001001436	Body			16:45422003-45423001	16:46864635-46865624	Promoter_Associated	-0.639215	-1.27553	-8.64393	2.63894e-14	6.59444e-12	22.0939
cg07678449	chr4	171011395	+	cg07678449	NA	NA	NA	NA	NA	NA	chr4:171010943-171011503	Island	AADAT;AADAT	NM_016228;NM_182662	TSS1500;TSS200			4:171247212-171248194	4:171010217-171011964	Unclassified	-0.639109	-2.01122	-8.23643	2.37161e-13	4.47341e-11	19.9571
cg20598768	chr1	154193039	-	cg20598768	NA	NA	NA	NA	NA	NA	chr1:154192843-154193852	Island	C1orf43;C1orf43;UBAP2L;UBAP2L;C1orf43;C1orf43;C1orf43;C1orf43	NM_015449;NM_138740;NM_014847;NM_001127320;NM_001098616;NM_001098616;NM_015449;NM_138740	1stExon;1stExon;TSS1500;5'UTR;5'UTR;1stExon;5'UTR;5'UTR			1:152459265-152460606	1:154192514-154194318	Promoter_Associated	-0.638839	-1.11949	-9.46202	3.0204e-16	1.35696e-13	26.4462
cg05622441	chr16	69419962	+	cg05622441	NA	NA	NA	NA	NA	NA	chr16:69419316-69420086	Island	TERF2	NM_005652	TSS200			16:67976839-67977552	16:69418692-69420235	Promoter_Associated	-0.638134	-1.12504	-10.5479	7.43635e-19	7.63752e-16	32.2945
cg10487770	chr5	57879443	-	cg10487770	rs17712820	0.000457	NA	NA	NA	NA	chr5:57878725-57879177	S_Shore	RAB3C	NM_138453	Body	CDMR		5:57915146-57915201			-0.637793	-1.39365	-6.47702	2.09327e-09	1.1324e-07	11.1361
cg18432864	chr11	116969101	+	cg18432864	NA	NA	NA	NA	NA	NA	chr11:116968849-116969512	Island	SIK3	NM_025164	TSS200			11:116473749-116474762			-0.637782	-1.20202	-9.98316	1.70159e-17	1.13818e-14	29.247
cg15400169	chr12	120639619	+	cg15400169	NA	NA	NA	NA	NA	NA	chr12:120638588-120639116	S_Shore	RPLP0;RPLP0	NM_001002;NM_053275	TSS1500;TSS1500						-0.636819	-1.81544	-9.08612	2.37577e-15	8.14011e-13	24.4379
cg13849552	chr18	42260056	-	cg13849552	NA	NA	NA	NA	NA	NA	chr18:42258983-42260795	Island	SETBP1;SETBP1	NM_001130110;NM_015559	TSS200;TSS1500			18:40513972-40514793	18:42259936-42260316	Unclassified_Cell_type_specific	-0.636743	-0.552672	-6.85027	3.26112e-10	2.35293e-08	12.937
cg16259330	chr11	13299070	+	cg16259330	NA	NA	NA	NA	NA	NA	chr11:13298796-13300735	Island	ARNTL;ARNTL;ARNTL	NM_001030272;NM_001178;NM_001030273	TSS1500;TSS1500;TSS1500			11:13255037-13257298	11:13298802-13299478	Promoter_Associated	-0.636742	-2.33393	-8.17526	3.29029e-13	5.99103e-11	19.6386
cg26224915	chr11	14665366	-	cg26224915	NA	NA	NA	NA	NA	NA	chr11:14665053-14666674	Island	PDE3B;PSMA1;PDE3B	NM_000922;NM_148976;NM_000922	1stExon;TSS200;5'UTR			11:14621513-14623227	11:14665162-14665469	Promoter_Associated_Cell_type_specific	-0.636658	-1.89892	-9.03901	3.07368e-15	1.02472e-12	24.1871
cg27473538	chr4	15780522	+	cg27473538	rs6834674	0.239051	NA	NA	NA	NA	chr4:15779998-15780729	Island	CD38	NM_001775	Body	DMR	TRUE	4:15389216-15389827	4:15779632-15781494	Promoter_Associated	-0.636437	-1.54286	-9.66955	9.62618e-17	5.04191e-14	27.5596
cg11437374	chr5	169010780	-	cg11437374	NA	NA	NA	NA	NA	NA	chr5:169010593-169011175	Island	CCDC99;CCDC99	NM_017785;NM_017785	1stExon;5'UTR			5:168943172-168943753	5:169010188-169011128	Promoter_Associated	-0.635576	-1.67508	-8.38281	1.08082e-13	2.25878e-11	20.7217
cg13642545	chr19	45251903	-	cg13642545	NA	NA	NA	NA	NA	NA	chr19:45251975-45252330	N_Shore	BCL3	NM_005178	TSS200			19:49943539-49944143	19:45251674-45251946	Promoter_Associated	-0.635496	-1.41131	-8.40306	9.69222e-14	2.06458e-11	20.8278
cg20382932	chr2	71357258	+	cg20382932	NA	NA	NA	NA	NA	NA	chr2:71357187-71357952	Island	MCEE;MPHOSPH10	NM_032601;NM_005791	Body;TSS200			2:71210385-71211460	2:71356823-71358338	Promoter_Associated	-0.635444	-2.6019	-8.42947	8.40728e-14	1.82135e-11	20.9662
cg14519123	chr15	66544965	+	cg14519123	NA	NA	NA	NA	NA	NA	chr15:66544432-66546134	Island	MEGF11	NM_032445	5'UTR			15:64331306-64332065	15:66544689-66545341	Unclassified	-0.634945	-1.80612	-9.25006	9.67876e-16	3.72317e-13	25.3122
cg00124160	chr7	142490954	-	cg00124160	NA	NA	NA	NA	NA	NA	chr7:142494563-142495248	N_Shelf						7:142190913-142191018	7:142490861-142491452	Promoter_Associated	-0.634796	-2.71969	-7.06526	1.09639e-10	9.2167e-09	13.9942
cg11388258	chr1	151484008	-	cg11388258	rs11584880	0.0417	NA	NA	NA	NA	chr1:151483573-151483902	S_Shore	CGN	NM_020770	5'UTR			1:149749991-149750954			-0.634531	-1.27466	-8.39571	1.00831e-13	2.137e-11	20.7893
cg19654869	chr6	27656290	-	cg19654869	rs10946943	0.152219	NA	NA	NA	NA	chr6:27655343-27655707	S_Shore						6:27763971-27764270	6:27654837-27656294	Promoter_Associated	-0.634435	-1.01621	-8.39108	1.03377e-13	2.18106e-11	20.7651
cg24485820	chr12	117536718	+	cg24485820	NA	NA	NA	NA	NA	NA	chr12:117536290-117537421	Island	TESC;TESC;TESC	NR_031766;NM_017899;NM_001168325	Body;Body;Body			12:116020674-116021788			-0.63435	-1.93737	-8.30964	1.60151e-13	3.18984e-11	20.3391
cg19021985	chr8	22398190	+	cg19021985	NA	NA	NA	NA	NA	NA		OpenSea	PPP3CC	NM_005605	Body		TRUE		8:22397842-22398304	Unclassified_Cell_type_specific	-0.634149	-2.13087	-7.09472	9.43291e-11	8.13139e-09	14.1401
cg24105280	chr12	6797846	+	cg24105280	NA	NA	NA	NA	NA	NA	chr12:6798113-6798922	N_Shore	ZNF384;ZNF384;ZNF384;ZNF384;ZNF384;ZNF384;ZNF384	NM_001039918;NM_001039919;NM_133476;NM_001039916;NM_001135734;NM_001039917;NM_001039920	5'UTR;5'UTR;5'UTR;TSS200;5'UTR;5'UTR;5'UTR				12:6797568-6799144	Unclassified	-0.632927	-1.75147	-8.03431	6.97816e-13	1.15178e-10	18.9073
cg01010870	chr1	21059268	+	cg01010870	NA	NA	NA	NA	NA	NA	chr1:21058006-21059366	Island	SH2D5;SH2D5	NM_001103161;NM_001103160	TSS200;TSS200			1:20930607-20932005			-0.632779	-1.18053	-3.97602	0.000119558	0.000835819	0.646044
cg13402217	chr1	151584375	+	cg13402217	NA	NA	NA	NA	NA	NA	chr1:151584374-151585205	Island	SNX27	NM_030918	TSS1500			1:149850999-149852172	1:151583940-151585757	Promoter_Associated	-0.632541	-0.557928	-8.55575	4.25283e-14	1.00742e-11	21.6295
cg25303761	chr1	31256028	-	cg25303761	NA	NA	NA	NA	NA	NA		OpenSea					TRUE		1:31254883-31256722	Unclassified	-0.631873	-0.284341	-3.14477	0.00209059	0.00885399	-2.0113
cg22282877	chr19	52800469	+	cg22282877	rs67621412	0.268037	NA	NA	NA	NA	chr19:52800399-52800871	Island	ZNF480;ZNF480	NM_144684;NM_144684	5'UTR;1stExon			19:57492012-57492768	19:52799665-52801106	Promoter_Associated	-0.63177	-2.13843	-8.56023	4.15115e-14	9.85725e-12	21.653
cg17217296	chr1	159046937	+	cg17217296	NA	NA	NA	NA	NA	NA		OpenSea	AIM2	NM_004833	TSS1500				1:159046463-159047507	Promoter_Associated	-0.631438	1.34841	-3.17065	0.00192614	0.00827892	-1.93632
cg27524515	chr8	38239417	-	cg27524515	NA	NA	NA	NA	NA	NA	chr8:38239342-38240670	Island	WHSC1L1;WHSC1L1;WHSC1L1;WHSC1L1	NM_023034;NM_023034;NM_017778;NM_017778	1stExon;5'UTR;5'UTR;1stExon			8:38358374-38359986			-0.631203	-1.32173	-7.45695	1.45741e-11	1.61874e-09	15.9532
cg23524709	chr19	4636345	-	cg23524709	NA	NA	NA	NA	NA	NA	chr19:4636207-4636567	Island						19:4587025-4587515	19:4635482-4636978	Unclassified	-0.631084	-1.28781	-7.07696	1.03282e-10	8.76462e-09	14.0521
cg22090640	chr19	45909743	-	cg22090640	NA	NA	NA	NA	NA	NA	chr19:45909062-45910124	Island	CD3EAP;CD3EAP;PPP1R13L;PPP1R13L	NM_012099;NM_012099;NM_001142502;NM_006663	5'UTR;1stExon;TSS200;TSS1500			19:50601417-50602255	19:45909101-45910052	Promoter_Associated	-0.630496	-2.26673	-9.72273	7.17784e-17	3.89554e-14	27.8454
cg22145576	chr8	144897413	+	cg22145576	NA	NA	NA	NA	NA	NA	chr8:144897283-144898354	Island	SCRIB;SCRIB	NM_015356;NM_182706	1stExon;1stExon			8:144969285-144971023			-0.629841	-1.47844	-10.3808	1.87918e-18	1.71604e-15	31.3921
cg13477354	chr1	101705539	+	cg13477354	NA	NA	NA	NA	NA	NA	chr1:101701785-101702068	S_Shelf	S1PR1	NM_001400	Body			1:101477470-101478193	1:101703211-101705552	Promoter_Associated	-0.629809	2.73941	-8.23676	2.36743e-13	4.46753e-11	19.9588
cg09345512	chr10	125852693	-	cg09345512	rs149349730	0.0343	NA	NA	NA	NA	chr10:125851151-125853233	Island				DMR		10:125841171-125843223	10:125852506-125853113	Unclassified_Cell_type_specific	-0.629633	-1.86363	-9.99458	1.59743e-17	1.07708e-14	29.3085
cg23620279	chr10	79793495	-	cg23620279	NA	NA	NA	NA	NA	NA	chr10:79793494-79793952	Island	RPS24;RPS24;RPS24;RPS24;RPS24;RPS24	NM_001142285;NM_001142282;NM_001142284;NM_001026;NM_001142283;NM_033022	TSS200;TSS200;TSS200;TSS200;TSS200;TSS200			10:79463501-79464080	10:79793168-79794406	Promoter_Associated	-0.629243	-1.87983	-9.37861	4.77831e-16	2.00119e-13	25.9995
cg07596482	chr17	42633968	+	cg07596482	NA	NA	NA	NA	NA	NA	chr17:42634829-42636851	N_Shore	FZD2	NM_001466	TSS1500			17:39989396-39989682	17:42633933-42634258	Promoter_Associated	-0.629169	-1.24955	-9.30852	7.02247e-16	2.8121e-13	25.6246
cg15001132	chr13	25875890	-	cg15001132	rs117039588	0.02474	NA	NA	NA	NA	chr13:25874994-25876200	Island	NUPL1;NUPL1;NUPL1;NUPL1	NM_014089;NM_014089;NM_001008564;NM_001008564	5'UTR;1stExon;5'UTR;1stExon			13:24773622-24774336	13:25875018-25876154	Promoter_Associated	-0.629125	-2.48084	-8.02758	7.23254e-13	1.18584e-10	18.8725
cg26008469	chr1	77685062	-	cg26008469	rs12723684	0.178917	NA	NA	NA	NA	chr1:77684996-77685252	Island	PIGK	NM_005482	1stExon			1:77457498-77457826	1:77684640-77685476	Promoter_Associated	-0.628753	-2.48145	-9.98653	1.67022e-17	1.12077e-14	29.2651
cg11564042	chr3	150479915	-	cg11564042	NA	NA	NA	NA	NA	NA	chr3:150479734-150481888	Island	SIAH2	NM_005067	Body			3:151962437-151962651			-0.628742	-1.16334	-9.10879	2.09866e-15	7.32556e-13	24.5586
cg10950050	chr1	62902319	-	cg10950050	NA	NA	NA	NA	NA	NA	chr1:62901651-62903667	Island	USP1;USP1;USP1	NM_001017416;NM_003368;NM_001017415	5'UTR;TSS200;5'UTR			1:62674215-62676023	1:62901893-62902751	Promoter_Associated	-0.628539	-0.865112	-8.01591	7.69573e-13	1.24863e-10	18.8121
cg20871904	chr4	69215305	-	cg20871904	NA	NA	NA	NA	NA	NA	chr4:69215304-69215921	Island	YTHDC1;YTHDC1	NM_001031732;NM_133370	Body;Body			4:68897783-68898516	4:69214844-69216277	Promoter_Associated	-0.628206	-2.08616	-9.54057	1.95998e-16	9.33467e-14	26.8673
cg06757784	chr15	66994613	-	cg06757784	NA	NA	NA	NA	NA	NA	chr15:66993543-66996571	Island	SMAD6;SMAD6	NM_005585;NR_027654	TSS200;TSS200			15:64781276-64782046			-0.628161	-2.19519	-9.32279	6.49329e-16	2.62522e-13	25.7009
cg21523908	chr1	177140609	-	cg21523908	NA	NA	NA	NA	NA	NA	chr1:177140120-177140323	S_Shore	FAM5B	NM_021165	TSS200		TRUE	1:175406751-175407259			-0.627889	-0.445587	-13.1244	4.93807e-25	2.84151e-21	46.1179
cg10198271	chr20	55966838	-	cg10198271	NA	NA	NA	NA	NA	NA	chr20:55966212-55966964	Island	RBM38;RBM38	NM_017495;NM_183425	1stExon;1stExon			20:55399550-55400685			-0.627782	-1.07287	-7.78379	2.6311e-12	3.63683e-10	17.6167
cg06177599	chr1	11898576	-	cg06177599	NA	NA	NA	NA	NA	NA	chr1:11898393-11898732	Island	CLCN6	NM_001286	Body			1:11820992-11821536			-0.627695	1.90236	-9.62252	1.2477e-16	6.36063e-14	27.307
cg16154073	chr3	32433121	-	cg16154073	NA	NA	NA	NA	NA	NA	chr3:32433104-32434162	Island	CMTM7;CMTM7	NM_181472;NM_138410	TSS200;TSS200			3:32408065-32409059	3:32432824-32434688	Promoter_Associated_Cell_type_specific	-0.627621	-1.70885	-8.79864	1.13958e-14	3.21705e-12	22.9114
cg27001534	chr5	443220	-	cg27001534	NA	NA	NA	NA	NA	NA	chr5:442820-443604	Island	C5orf55;C5orf55;EXOC3	NM_138464;NM_138464;NM_007277	5'UTR;1stExon;TSS200			5:495585-496604	5:442455-444365	Promoter_Associated_Cell_type_specific	-0.6272	-0.0799491	-6.51919	1.70046e-09	9.51971e-08	11.3372
cg26228123	chr14	73392919	+	cg26228123	rs28372931	0.188955	NA	NA	NA	NA	chr14:73392696-73393616	Island	DCAF4;DCAF4;DCAF4;DCAF4;DCAF4	NM_181340;NM_001163508;NM_015604;NM_181341;NM_001163509	TSS200;TSS200;TSS200;TSS200;TSS200			14:72462360-72463696	14:73392441-73394031	Promoter_Associated	-0.627157	-1.35114	-6.52131	1.68277e-09	9.43881e-08	11.3473
cg06714758	chr12	57881796	-	cg06714758	NA	NA	NA	NA	NA	NA	chr12:57881750-57882035	Island	MARS	NM_004990	TSS200			12:56167938-56168302	12:57881478-57882138	Promoter_Associated	-0.626602	-1.63059	-9.05184	2.86547e-15	9.58346e-13	24.2554
cg12929040	chr8	56792373	-	cg12929040	NA	NA	NA	NA	NA	NA	chr8:56792115-56793325	Island	LYN;LYN	NM_002350;NM_001111097	TSS200;TSS200			8:56954521-56956002	8:56792137-56793171	Unclassified	-0.626414	-1.487	-9.38536	4.60419e-16	1.94182e-13	26.0357
cg16709874	chr1	211433282	+	cg16709874	NA	NA	NA	NA	NA	NA	chr1:211432105-211434134	Island	RCOR3;RCOR3;RCOR3;RCOR3	NM_001136224;NM_001136225;NM_001136223;NM_018254	Body;Body;Body;TSS200			1:209498606-209499940			-0.626187	-0.11038	-7.01571	1.41114e-10	1.14945e-08	13.7493
cg01112927	chr2	71357293	+	cg01112927	NA	NA	NA	NA	NA	NA	chr2:71357187-71357952	Island	MCEE;MPHOSPH10	NM_032601;NM_005791	Body;TSS200			2:71210385-71211460	2:71356823-71358338	Promoter_Associated	-0.625772	-2.38252	-7.71425	3.79449e-12	4.99977e-10	17.2608
cg26125787	chr4	164415830	-	cg26125787	rs2276978	0.125058	NA	NA	NA	NA	chr4:164415409-164416186	Island	C4orf43;C4orf43	NM_018352;NM_018352	1stExon;5'UTR			4:164634890-164635873	4:164415267-164416669	Promoter_Associated	-0.625725	-2.82919	-6.44453	2.45568e-09	1.29185e-07	10.9815
cg24903006	chr17	38347968	-	cg24903006	NA	NA	NA	NA	NA	NA	chr17:38347533-38347765	S_Shore	RAPGEFL1	NM_016339	Body		TRUE	17:35600985-35601551	17:38346579-38348542	Unclassified	-0.62553	-1.28938	-9.92518	2.34517e-17	1.4861e-14	28.9346
cg07667813	chr19	7985168	+	cg07667813	NA	NA	NA	NA	NA	NA	chr19:7985065-7985390	Island	SNAPC2;SNAPC2	NR_030717;NM_003083	TSS1500;TSS200			19:7890945-7892095	19:7984526-7986332	Promoter_Associated	-0.625428	-1.84822	-8.14568	3.85368e-13	6.8651e-11	19.4848
cg16391678	chr16	30485597	+	cg16391678	NA	NA	NA	NA	NA	NA	chr16:30485382-30485721	Island	ITGAL;ITGAL	NM_002209;NM_001114380	Body;Body			16:30392948-30393312			-0.62536	1.96395	-5.76975	6.20623e-08	1.87407e-06	7.86254
cg03800150	chr7	150216489	-	cg03800150	NA	NA	NA	NA	NA	NA		OpenSea	GIMAP7	NM_153236	5'UTR				7:150216118-150216641	Promoter_Associated_Cell_type_specific	-0.625127	1.84841	-6.84948	3.27415e-10	2.36072e-08	12.9331
cg06391046	chr16	81478765	+	cg06391046	NA	NA	NA	NA	NA	NA	chr16:81478214-81479350	Island	CMIP	NM_198390	TSS200			16:80035331-80036851			-0.624726	-0.288981	-8.9578	4.78884e-15	1.49341e-12	23.7554
cg01900965	chr4	2471727	-	cg01900965	NA	NA	NA	NA	NA	NA	chr4:2470219-2471728	Island	RNF4	NM_002938	5'UTR						-0.624482	-0.906805	-8.02798	7.21736e-13	1.18382e-10	18.8745
cg08770590	chr10	112064742	+	cg08770590	NA	NA	NA	NA	NA	NA	chr10:112064137-112064859	Island	SMNDC1	NM_005871	TSS200			10:112054047-112054877	10:112064094-112065470	Promoter_Associated	-0.624156	-2.6829	-7.22128	4.9309e-11	4.65878e-09	14.7696
cg12832228	chr8	28244096	+	cg12832228	NA	NA	NA	NA	NA	NA	chr8:28243684-28244283	Island	ZNF395	NM_018660	TSS200			8:28298679-28300226	8:28243682-28244123	Promoter_Associated	-0.623903	-1.10289	-8.59043	3.52556e-14	8.51617e-12	21.812
cg00833448	chr2	217236872	+	cg00833448	NA	NA	NA	NA	NA	NA	chr2:217236025-217237129	Island	MARCHF4	NM_020814	TSS200			2:216945117-216945376	2:217236662-217237816	Unclassified_Cell_type_specific	-0.623202	-2.61634	-10.7221	2.82721e-19	3.35483e-16	33.2357
cg06307169	chr17	38296698	+	cg06307169	NA	NA	NA	NA	NA	NA		OpenSea	CASC3;CASC3	NM_007359;NM_007359	5'UTR;1stExon			17:35549908-35550608	17:38295898-38297707	Promoter_Associated	-0.62301	-1.73942	-7.52069	1.04568e-11	1.21981e-09	16.2757
cg22045371	chr2	61244308	+	cg22045371	rs78941345	0.0156	NA	NA	NA	NA		OpenSea	PEX13;PUS10	NM_002618;NM_144709	TSS1500;5'UTR			2:61097492-61098779	2:61243971-61245613	Promoter_Associated	-0.622998	-1.54102	-8.67313	2.25272e-14	5.77357e-12	22.248
cg26214747	chr5	111497064	-	cg26214747	NA	NA	NA	NA	NA	NA	chr5:111496407-111497040	S_Shore	NCRNA00219;SNORA13	NR_015370;NR_002922	Body;TSS200				5:111495336-111497207	Promoter_Associated	-0.622876	-1.71794	-8.93729	5.35581e-15	1.65131e-12	23.6464
cg14335767	chr8	124286570	-	cg14335767	NA	NA	NA	NA	NA	NA	chr8:124286209-124287666	Island	ZHX1;ZHX1	NM_001017926;NM_007222	TSS200;TSS200			8:124355209-124356847	8:124286305-124287475	Promoter_Associated	-0.622148	-2.61166	-8.27249	1.95485e-13	3.78765e-11	20.1451
cg18594562	chr20	57797677	+	cg18594562	NA	NA	NA	NA	NA	NA	chr20:57797223-57797441	S_Shore	ZNF831	NM_178457	Body		TRUE		20:57795803-57798956	Unclassified	-0.621201	-1.50715	-9.53097	2.06643e-16	9.77515e-14	26.8158
cg01949614	chr16	1359397	-	cg01949614	NA	NA	NA	NA	NA	NA	chr16:1358729-1360232	Island	UBE2I;UBE2I;UBE2I;UBE2I;UBE2I	NM_194260;NM_194259;NM_194260;NM_194261;NM_003345	5'UTR;TSS1500;1stExon;5'UTR;TSS1500			16:1298769-1300323	16:1358729-1359906	Promoter_Associated	-0.62101	-1.59953	-8.45144	7.46847e-14	1.64412e-11	21.0814
cg26591930	chr11	70672986	-	cg26591930	NA	NA	NA	NA	NA	NA	chr11:70672834-70673055	Island	SHANK2	NM_012309	Body			11:70350277-70350679			-0.620628	-1.31359	-4.35022	2.85152e-05	0.000258068	1.99839
cg03517226	chr16	89408322	+	cg03517226	NA	NA	NA	NA	NA	NA	chr16:89408237-89408465	Island	ANKRD11	NM_013275	5'UTR			16:87935746-87935921	16:89408025-89408364	Unclassified_Cell_type_specific	-0.620559	2.18539	-7.93605	1.17614e-12	1.79852e-10	18.3996
cg06972182	chr14	56047764	+	cg06972182	rs7141976	0.158135	NA	NA	NA	NA	chr14:56046634-56047986	Island	C14orf33;KTN1;KTN1;KTN1;KTN1	NR_027123;NM_001079521;NM_182926;NM_004986;NM_001079522	TSS1500;5'UTR;5'UTR;5'UTR;5'UTR			14:55116268-55117730			-0.620324	-1.51959	-10.8428	1.44671e-19	1.88146e-16	33.8878
cg15986590	chr19	1862404	-	cg15986590	NA	NA	NA	NA	NA	NA	chr19:1862256-1862600	Island	KLF16	NM_031918	Body			19:1812326-1815984			-0.62025	-2.36057	-9.76306	5.74503e-17	3.1964e-14	28.0622
cg13227691	chr12	72233472	+	cg13227691	NA	NA	NA	NA	NA	NA	chr12:72233323-72233635	Island	TBC1D15;TBC1D15;TBC1D15;TBC1D15	NM_022771;NM_001146214;NR_027449;NM_001146213	TSS200;TSS200;TSS200;TSS200			12:70519507-70520116	12:72233167-72234229	Promoter_Associated	-0.619906	-2.07093	-8.87515	7.51461e-15	2.23681e-12	23.3167
cg21786873	chr4	4250096	-	cg21786873	NA	NA	NA	NA	NA	NA	chr4:4249766-4250270	Island	TMEM128	NM_032927	TSS200	RDMR		4:4300620-4301256	4:4248959-4250715	Promoter_Associated	-0.619419	-1.40718	-10.4152	1.55268e-18	1.45586e-15	31.5779
cg10204695	chr1	111991555	-	cg10204695	NA	NA	NA	NA	NA	NA	chr1:111991304-111992202	Island	WDR77;ATP5F1	NM_024102;NM_001688	Body;TSS200			1:111792770-111793497	1:111991062-111992403	Unclassified	-0.619142	-1.5192	-9.48275	2.69474e-16	1.22507e-13	26.5573
cg04621676	chr1	9599380	+	cg04621676	NA	NA	NA	NA	NA	NA	chr1:9599350-9600444	Island	SLC25A33	NM_032315	TSS200			1:9521843-9523160	1:9598978-9600807	Promoter_Associated	-0.618883	-1.38655	-6.39667	3.10501e-09	1.57562e-07	10.7546
cg08749455	chr11	72492538	-	cg08749455	NA	NA	NA	NA	NA	NA	chr11:72492281-72492644	Island	STARD10	NM_006645	5'UTR			11:72169912-72170674	11:72491904-72493848	Unclassified	-0.618826	-1.22847	-7.57527	7.86378e-12	9.51134e-10	16.5526
cg12222525	chr1	109506178	-	cg12222525	NA	NA	NA	NA	NA	NA	chr1:109505681-109506214	Island	CLCC1;CLCC1	NM_001048210;NM_015127	TSS200;TSS200			1:109307220-109307737	1:109505511-109506410	Promoter_Associated	-0.617799	-2.40437	-7.47104	1.35439e-11	1.51958e-09	16.0244
cg00772714	chr1	15479360	+	cg00772714	rs183962858	0.1163	NA	NA	NA	NA	chr1:15479219-15481471	Island	TMEM51;TMEM51;TMEM51;TMEM51;C1orf126	NM_018022;NM_001136216;NM_001136217;NM_001136218;NR_027136	TSS1500;5'UTR;5'UTR;TSS1500;TSS1500			1:15351548-15354012	1:15477898-15479779	Unclassified	-0.617471	-1.50514	-9.03675	3.11187e-15	1.03416e-12	24.1751
cg23375783	chr17	73008576	+	cg23375783	NA	NA	NA	NA	NA	NA	chr17:73008562-73009170	Island	ICT1	NM_001545	TSS1500			17:70520030-70520876	17:73008097-73009379	Promoter_Associated	-0.616978	-1.65441	-9.33227	6.16388e-16	2.52115e-13	25.7516
cg13435101	chr6	74171350	+	cg13435101	rs12198468	0.090111	NA	NA	NA	NA	chr6:74171349-74171869	Island	MTO1;MTO1;MTO1	NM_133645;NM_001123226;NM_012123	TSS200;TSS200;TSS200			6:74228071-74228744	6:74171253-74172152	Promoter_Associated	-0.616908	-2.13299	-6.28512	5.34774e-09	2.477e-07	10.2288
cg13952954	chr19	59066605	+	cg13952954	NA	NA	NA	NA	NA	NA	chr19:59066151-59066662	Island	CHMP2A;CHMP2A	NM_198426;NM_014453	TSS1500;TSS200			19:63757729-63758418	19:59066141-59066923	Promoter_Associated	-0.616805	-1.83039	-8.1919	3.0101e-13	5.53908e-11	19.7252
cg04000159	chr8	54755598	+	cg04000159	NA	NA	NA	NA	NA	NA	chr8:54755576-54756109	Island	ATP6V1H;ATP6V1H;ATP6V1H;ATP6V1H;ATP6V1H	NM_213619;NM_213619;NM_213620;NM_015941;NM_015941	1stExon;5'UTR;TSS200;1stExon;5'UTR			8:54917711-54918662	8:54754901-54756579	Promoter_Associated	-0.616477	-1.94281	-6.48653	1.99754e-09	1.08846e-07	11.1814
cg10625758	chr17	73851514	-	cg10625758	NA	NA	NA	NA	NA	NA	chr17:73851260-73852222	Island	WBP2	NM_012478	TSS200			17:71362868-71363960	17:73850948-73852656	Promoter_Associated	-0.616057	-1.75791	-10.939	8.48088e-20	1.19134e-16	34.4074
cg18477191	chr8	87526650	+	cg18477191	NA	NA	NA	NA	NA	NA	chr8:87526560-87527272	Island	CPNE3	NM_003909	TSS200			8:87595677-87596374	8:87526286-87527613	Promoter_Associated	-0.615875	-1.4058	-7.87379	1.63561e-12	2.39729e-10	18.0789
cg12872693	chr3	179168798	-	cg12872693	NA	NA	NA	NA	NA	NA	chr3:179168735-179169593	Island	GNB4	NM_021629	5'UTR			3:180651430-180652321	3:179168705-179169855	Promoter_Associated_Cell_type_specific	-0.615453	-1.80497	-9.95744	1.96187e-17	1.27374e-14	29.1084
cg19360788	chr13	39261045	+	cg19360788	rs2496421	0.041133	NA	NA	NA	NA	chr13:39261236-39262299	N_Shore	FREM2	NM_207361	TSS200	DMR		13:38158726-38160421			-0.614969	-1.82021	-8.28974	1.78207e-13	3.49152e-11	20.2352
cg19403653	chr3	158519645	-	cg19403653	NA	NA	NA	NA	NA	NA	chr3:158519509-158520329	Island	MFSD1;MFSD1	NM_022736;NM_001167903	TSS200;TSS200			3:160002137-160003086	3:158519229-158520445	Promoter_Associated	-0.614424	-2.60258	-9.08152	2.43624e-15	8.3337e-13	24.4134
cg27556913	chr4	1341059	-	cg27556913	NA	NA	NA	NA	NA	NA	chr4:1340107-1341471	Island	KIAA1530	NM_020894	TSS200			4:1330029-1331777	4:1340425-1341184	Promoter_Associated	-0.614221	-2.38376	-8.97254	4.41864e-15	1.39035e-12	23.8337
cg10506160	chr16	11762778	-	cg10506160	NA	NA	NA	NA	NA	NA	chr16:11762563-11763246	Island	SNN	NM_003498	5'UTR			16:11669283-11670747	16:11761782-11763561	Promoter_Associated	-0.613592	-1.77169	-8.58304	3.66943e-14	8.83829e-12	21.7731
cg18971241	chr14	76045025	-	cg18971241	rs191422112	0.2294	NA	NA	NA	NA	chr14:76044590-76045102	Island	FLVCR2;FLVCR2	NM_017791;NM_017791	1stExon;5'UTR			14:75113943-75115327	14:76043960-76045663	Promoter_Associated	-0.612999	-2.71323	-8.73336	1.62471e-14	4.36928e-12	22.5661
cg10632328	chr17	78389079	-	cg10632328	NA	NA	NA	NA	NA	NA	chr17:78388437-78389722	Island	FLJ35220;LOC100294362;FLJ35220;FLJ35220	NM_173627;NR_029376;NM_001164637;NM_001164638	Body;TSS200;Body;Body			17:76002631-76004317	17:78388199-78389590	Promoter_Associated	-0.612529	0.479836	-6.14367	1.05871e-08	4.37251e-07	9.56877
cg04975846	chr16	88923880	+	cg04975846	NA	NA	NA	NA	NA	NA	chr16:88922671-88923976	Island	TRAPPC2L;GALNS	NM_016209;NM_000512	Body;TSS1500			16:87450183-87451505	16:88923225-88925446	Promoter_Associated	-0.612469	-0.987678	-8.09098	5.16005e-13	8.81836e-11	19.2009
cg17519479	chr10	1222037	+	cg17519479	rs141553928	0.0288	NA	NA	NA	NA	chr10:1219146-1219427	S_Shelf									-0.612413	2.31511	-7.40237	1.93504e-11	2.06777e-09	15.6779
cg18777999	chr3	115377360	-	cg18777999	NA	NA	NA	NA	NA	NA	chr3:115377267-115377787	Island	GAP43;GAP43	NM_002045;NM_001130064	Body;5'UTR			3:116859985-116860594	3:115376906-115378391	Promoter_Associated_Cell_type_specific	-0.611817	-1.884	-8.25814	2.1112e-13	4.0532e-11	20.0703
cg15667495	chr17	40719620	+	cg15667495	NA	NA	NA	NA	NA	NA	chr17:40718686-40719633	Island	MLX;MLX;MLX	NM_198205;NM_198204;NM_170607	Body;Body;Body				17:40718443-40720042	Promoter_Associated	-0.61172	-1.71172	-10.6531	4.1471e-19	4.65788e-16	32.8629
cg25188239	chr20	48532311	-	cg25188239	rs56327845	0.043403	NA	NA	NA	NA	chr20:48531603-48532316	Island	SPATA2	NM_006038	TSS1500			20:47965011-47966017	20:48531776-48532506	Promoter_Associated	-0.611508	-1.47345	-7.42023	1.76374e-11	1.909e-09	15.7679
cg27212541	chr3	49507385	-	cg27212541	NA	NA	NA	NA	NA	NA	chr3:49507384-49508290	Island	DAG1;DAG1	NM_004393;NM_001165928	TSS200;TSS200			3:49482142-49483294	3:49507098-49508254	Promoter_Associated	-0.611157	-1.56219	-7.88994	1.50163e-12	2.2242e-10	18.162
cg08081407	chr3	57583693	+	cg08081407	NA	NA	NA	NA	NA	NA	chr3:57583020-57583611	S_Shore	ARF4	NM_001660	TSS1500			3:57557278-57558777	3:57582064-57583895	Promoter_Associated	-0.610682	-1.19394	-14.5781	1.95046e-28	3.27728e-24	53.7041
cg16858463	chr3	48130806	-	cg16858463	NA	NA	NA	NA	NA	NA	chr3:48129925-48130896	Island	MAP4;MAP4;MAP4	NM_030885;NM_002375;NM_001134364	TSS200;TSS200;TSS200			3:48104879-48105907	3:48130240-48130940	Promoter_Associated	-0.610672	-0.996403	-8.25303	2.16975e-13	4.14289e-11	20.0437
cg07161888	chr16	53537348	-	cg07161888	NA	NA	NA	NA	NA	NA	chr16:53536501-53537685	Island	AKTIP;AKTIP	NM_022476;NM_001012398	TSS200;TSS200			16:52093919-52095243	16:53536897-53537736	Promoter_Associated	-0.610618	-1.82015	-9.6492	1.07696e-16	5.56449e-14	27.4503
cg02306127	chr19	37157922	-	cg02306127	NA	NA	NA	NA	NA	NA	chr19:37157632-37158119	Island	ZNF461	NM_153257	TSS200	DMR		19:41849473-41849943	19:37157284-37158216	Promoter_Associated	-0.610236	-2.32047	-8.09768	4.97893e-13	8.56457e-11	19.2356
cg19098793	chr7	1609793	-	cg19098793	NA	NA	NA	NA	NA	NA	chr7:1609568-1610037	Island	KIAA1908;KIAA1908;PSMG3;KIAA1908;PSMG3	NR_027329;NR_027328;NM_032302;NR_021487;NM_001134340	Body;Body;TSS200;Body;TSS200			7:1575952-1576767	7:1609291-1610352	Promoter_Associated	-0.610213	-1.87181	-7.69266	4.25043e-12	5.52001e-10	17.1505
cg19752896	chr19	46174395	-	cg19752896	NA	NA	NA	NA	NA	NA	chr19:46174372-46174575	Island	GIPR	NM_000164	Body			19:50865752-50866318	19:46173671-46174504	Unclassified	-0.609015	-1.36293	-8.58751	3.58161e-14	8.64162e-12	21.7967
cg07494646	chr22	37415349	+	cg07494646	rs58029343	0.0746	NA	NA	NA	NA	chr22:37414319-37416111	Island	MPST;TST;MPST;MPST;MPST	NM_001013436;NM_003312;NR_024038;NM_001130517;NM_021126	TSS1500;5'UTR;TSS1500;TSS1500;TSS1500			22:35744266-35746050	22:37415210-37416492	Promoter_Associated	-0.608944	-1.85868	-7.33255	2.77801e-11	2.83859e-09	15.3267
cg24950336	chr3	113464879	+	cg24950336	NA	NA	NA	NA	NA	NA	chr3:113464437-113465159	Island	ATP6V1A;NAA50;NAA50	NM_001690;NM_025146;NM_025146	TSS1500;5'UTR;1stExon			3:114946782-114948040	3:113463775-113464888	Promoter_Associated	-0.608552	-1.05991	-7.4755	1.32331e-11	1.49068e-09	16.047
cg11327809	chr8	101965577	-	cg11327809	NA	NA	NA	NA	NA	NA	chr8:101962644-101965427	S_Shore	YWHAZ;YWHAZ;YWHAZ;YWHAZ	NM_003406;NM_003406;NM_145690;NM_001135699	1stExon;5'UTR;TSS1500;TSS1500			8:102034705-102034802	8:101965290-101965661	Promoter_Associated	-0.608385	-1.32688	-10.9444	8.23021e-20	1.16798e-16	34.4366
cg24748867	chr2	223185320	-	cg24748867	rs6732304	0.201632	NA	NA	NA	NA	chr2:223183013-223185468	Island						2:222891267-222893741			-0.607898	-2.12537	-8.21799	2.61781e-13	4.88732e-11	19.861
cg11728497	chr12	12871887	-	cg11728497	NA	NA	NA	NA	NA	NA	chr12:12869798-12871248	S_Shore	CDKN1B	NM_004064	3'UTR	RDMR		12:12763093-12763210			-0.607807	-1.76422	-8.34425	1.32981e-13	2.70642e-11	20.52
cg07478791	chr1	31886160	-	cg07478791	NA	NA	NA	NA	NA	NA	chr1:31885794-31887010	Island	SERINC2	NM_178865	Body			1:31658382-31659585	1:31885578-31886669	Unclassified_Cell_type_specific	-0.60775	-1.64416	-9.20539	1.23647e-15	4.64577e-13	25.0737
cg02228815	chr15	31685131	+	cg02228815	rs71474659	0.017824	NA	NA	NA	NA	chr15:31683984-31685824	Island						15:29471103-29473083			-0.607472	-1.48399	-11.4025	6.47932e-21	1.22051e-17	36.9092
cg09706180	chr15	50647709	-	cg09706180	NA	NA	NA	NA	NA	NA	chr15:50646437-50647742	Island	GABPB1;GABPB1;FLJ10038;GABPB1;GABPB1;LOC100129387;GABPB1	NM_002041;NM_181427;NR_026891;NM_016654;NM_016655;NR_024490;NM_005254	TSS200;TSS200;TSS1500;TSS200;TSS200;Body;TSS200			15:48434875-48435149	15:50647333-50647725	Promoter_Associated	-0.607028	-1.07887	-7.82572	2.10875e-12	2.98957e-10	17.8319
cg24428042	chr10	11784408	-	cg24428042	NA	NA	NA	NA	NA	NA	chr10:11784407-11784937	Island	ECHDC3;ECHDC3	NM_024693;NM_024693	1stExon;5'UTR			10:11823980-11825312	10:11783840-11785182	Unclassified	-0.60668	-1.5316	-5.59165	1.41222e-07	3.64432e-06	7.07092
cg07001901	chr16	81813363	-	cg07001901	NA	NA	NA	NA	NA	NA	chr16:81812710-81813707	Island	PLCG2	NM_002661	5'UTR		TRUE	16:80370166-80371312			-0.606529	-2.66101	-7.13841	7.54378e-11	6.70234e-09	14.357
cg13999099	chr5	55290899	+	cg13999099	NA	NA	NA	NA	NA	NA	chr5:55290335-55291389	Island	IL6ST;IL6ST	NM_002184;NM_175767	TSS200;TSS200			5:55326051-55327120	5:55289744-55291727	Promoter_Associated	-0.606476	-2.08521	-7.79831	2.43704e-12	3.39202e-10	17.6912
cg07682041	chr5	170763967	-	cg07682041	NA	NA	NA	NA	NA	NA		OpenSea				DMR	TRUE	5:170696546-170696581	5:170762878-170764727	Unclassified	-0.605707	-0.975109	-7.80342	2.37227e-12	3.31726e-10	17.7174
cg16785698	chr4	186456103	+	cg16785698	NA	NA	NA	NA	NA	NA	chr4:186455983-186456864	Island	PDLIM3;PDLIM3	NM_001114107;NM_014476	Body;Body	DMR		4:186692960-186693117			-0.605105	-1.11821	-8.37574	1.12274e-13	2.33361e-11	20.6847
cg13985868	chr9	116102304	+	cg13985868	NA	NA	NA	NA	NA	NA	chr9:116102409-116102717	N_Shore	WDR31;WDR31	NM_001012361;NM_145241	5'UTR;5'UTR				9:116102222-116103177	Promoter_Associated	-0.605054	-1.99769	-8.42863	8.44535e-14	1.82865e-11	20.9618
cg19197830	chr2	170681574	+	cg19197830	NA	NA	NA	NA	NA	NA	chr2:170681219-170681587	Island	METTL5	NM_014168	TSS1500			2:170389466-170389833	2:170680606-170681834	Promoter_Associated	-0.605051	-1.58821	-9.18627	1.37304e-15	5.07271e-13	24.9717
cg16719517	chr21	37442385	+	cg16719517	NA	NA	NA	NA	NA	NA	chr21:37442140-37442778	Island	CBR1;CBR1	NM_001757;NM_001757	1stExon;5'UTR			21:36364066-36364588	21:37441890-37442843	Unclassified	-0.604812	-2.55294	-4.95187	2.40298e-06	3.49554e-05	4.35257
cg13939664	chr10	101989336	-	cg13939664	NA	NA	NA	NA	NA	NA	chr10:101989127-101989533	Island	CHUK;CHUK	NM_001278;NM_001278	5'UTR;1stExon			10:101979118-101979501	10:101988521-101989797	Promoter_Associated	-0.604804	-2.40872	-7.64121	5.56801e-12	6.99229e-10	16.8881
cg15849282	chr3	38537770	-	cg15849282	NA	NA	NA	NA	NA	NA	chr3:38537682-38538071	Island	EXOG;EXOG;EXOG;EXOG	NM_001145464;NM_005107;NM_005107;NM_001145464	5'UTR;1stExon;5'UTR;1stExon			3:38512687-38513274	3:38536970-38538612	Promoter_Associated	-0.604112	-2.1707	-8.45466	7.33976e-14	1.62272e-11	21.0984
cg14793835	chr3	28283034	+	cg14793835	NA	NA	NA	NA	NA	NA	chr3:28282826-28283457	Island	CMC1	NM_182523	TSS200			3:28257850-28258461	3:28282241-28283960	Promoter_Associated	-0.603587	-1.9316	-7.65868	5.08048e-12	6.44704e-10	16.9772
cg14473974	chr9	139439826	-	cg14473974	NA	NA	NA	NA	NA	NA	chr9:139439041-139441532	Island	NOTCH1	NM_017617	Body			9:138558298-138561293	9:139439635-139440052	Promoter_Associated	-0.603223	-1.76499	-8.49681	5.84731e-14	1.32914e-11	21.3196
cg05898482	chr7	152373203	+	cg05898482	rs3218384	0.15633	NA	NA	NA	NA	chr7:152372980-152373421	Island	XRCC2;XRCC2	NM_005431;NM_005431	1stExon;5'UTR			7:152003778-152004354	7:152372072-152373720	Promoter_Associated	-0.602967	-1.20789	-6.36301	3.66012e-09	1.80251e-07	10.5955
cg23098018	chr1	9775755	+	cg23098018	NA	NA	NA	NA	NA	NA	chr1:9775708-9775997	Island	PIK3CD	NM_005026	Body		TRUE	1:9698296-9698721	1:9775529-9776102	Promoter_Associated_Cell_type_specific	-0.602611	1.97921	-7.14581	7.26329e-11	6.48469e-09	14.3937
cg07882382	chr3	12526215	+	cg07882382	NA	NA	NA	NA	NA	NA	chr3:12525749-12526346	Island	TSEN2;TSEN2;TSEN2;TSEN2;TSEN2;TSEN2;TSEN2	NM_001145395;NM_001145392;NM_001145395;NM_025265;NM_001145393;NM_025265;NM_001145394	5'UTR;5'UTR;1stExon;5'UTR;5'UTR;1stExon;5'UTR			3:12500641-12501487	3:12525229-12526485	Promoter_Associated	-0.602605	-2.58054	-8.66802	2.31596e-14	5.89966e-12	22.221
cg04397065	chr17	33469239	+	cg04397065	rs1471615	0.01496	NA	NA	NA	NA	chr17:33468896-33469418	Island	NLE1;NLE1;NLE1	NM_001014445;NM_001014445;NM_018096	5'UTR;1stExon;Body			17:30492808-30493531	17:33468622-33469647	Promoter_Associated	-0.6026	-2.56555	-6.94253	2.04606e-10	1.58195e-08	13.389
cg13284007	chr3	53381865	-	cg13284007	rs28384437	0.010417	NA	NA	NA	NA	chr3:53381345-53381936	Island	DCP1A	NM_018403	TSS1500			3:53356127-53356976	3:53380481-53382228	Promoter_Associated	-0.602274	-1.41662	-10.9858	6.54315e-20	9.63343e-17	34.6598
cg23849311	chr20	24451890	-	cg23849311	NA	NA	NA	NA	NA	NA	chr20:24449844-24452037	Island	TMEM90B	NM_024893	5'UTR	CDMR		20:24397617-24400037			-0.602149	-1.62664	-7.54603	9.1616e-12	1.08744e-09	16.4042
cg18881247	chr2	157189314	+	cg18881247	NA	NA	NA	NA	NA	NA	chr2:157189057-157191437	Island	NR4A2	NM_006186	TSS200			2:156897211-156897653	2:157188907-157189427	Promoter_Associated	-0.602148	-2.39216	-8.39422	1.01644e-13	2.15209e-11	20.7815
cg13089137	chr2	64068705	+	cg13089137	NA	NA	NA	NA	NA	NA	chr2:64067892-64068906	Island	UGP2;UGP2	NM_006759;NM_001001521	TSS1500;5'UTR			2:63921361-63922587	2:64067487-64069136	Promoter_Associated	-0.60143	-2.22178	-8.9202	5.87874e-15	1.79596e-12	23.5557
cg23453437	chr7	148892747	-	cg23453437	NA	NA	NA	NA	NA	NA	chr7:148892424-148892837	Island	ZNF282	NM_003575	1stExon			7:148523385-148524189	7:148892128-148893069	Promoter_Associated	-0.601269	-1.816	-7.78346	2.63557e-12	3.6418e-10	17.6151
cg05224827	chr14	50999389	+	cg05224827	NA	NA	NA	NA	NA	NA	chr14:50998577-50999711	Island	MAP4K5;ATL1;MAP4K5	NM_198794;NM_001127713;NM_006575	TSS200;TSS1500;TSS200			14:50068251-50069461	14:50999210-51000144	Promoter_Associated	-0.601158	-2.23426	-8.65551	2.47846e-14	6.24167e-12	22.155
cg16146432	chr3	167967220	-	cg16146432	rs28395217	0.049864	NA	NA	NA	NA	chr3:167967246-167968130	N_Shore	C3orf50	NR_021485	TSS200			3:169449281-169450798			-0.600453	-1.9738	-10.0813	9.88436e-18	7.08544e-15	29.7759
cg24412469	chr1	200590040	+	cg24412469	NA	NA	NA	NA	NA	NA	chr1:200589552-200590124	Island	KIF14	NM_014875	TSS200			1:198856176-198856766	1:200589415-200590462	Promoter_Associated	-0.600198	-1.5585	-7.80086	2.40457e-12	3.35619e-10	17.7043
cg16727201	chr18	12254556	+	cg16727201	NA	NA	NA	NA	NA	NA	chr18:12254147-12255089	Island	CIDEA;CIDEA	NM_001279;NM_198289	Body;TSS200	DMR	TRUE	18:12243567-12245089			-0.599602	-0.453171	-6.86311	3.05673e-10	2.22804e-08	12.9998
cg00040446	chr1	40367965	+	cg00040446	NA	NA	NA	NA	NA	NA	chr1:40366595-40368213	Island	MYCL1;MYCL1;MYCL1	NM_005376;NM_001033081;NM_001033082	TSS1500;TSS1500;TSS1500			1:40139216-40140800	1:40366596-40368554	Unclassified	-0.599403	-1.6707	-10.4963	9.90105e-19	9.87904e-16	32.0159
cg18554811	chr13	48877691	-	cg18554811	NA	NA	NA	NA	NA	NA	chr13:48877459-48878501	Island	RB1	NM_000321	TSS200			13:47775461-47776491	13:48877111-48879080	Promoter_Associated	-0.599189	-2.3508	-7.56354	8.3611e-12	1.00348e-09	16.493
cg17104026	chr20	43598376	+	cg17104026	NA	NA	NA	NA	NA	NA	chr20:43594894-43595244	S_Shelf	STK4	NM_006282	Body						-0.598378	-2.26431	-10.5252	8.43387e-19	8.5574e-16	32.172
cg22976360	chr2	70528671	-	cg22976360	NA	NA	NA	NA	NA	NA	chr2:70528608-70529337	Island	FAM136A	NM_032822	Body			2:70382046-70382830	2:70528155-70529543	Promoter_Associated	-0.598332	-1.78258	-7.83539	2.00381e-12	2.86214e-10	17.8815
cg17861791	chr1	113162073	+	cg17861791	NA	NA	NA	NA	NA	NA	chr1:113161591-113162571	Island	ST7L;ST7L;CAPZA1;ST7L;ST7L	NM_138727;NM_138728;NM_006135;NM_138729;NM_017744	TSS200;TSS200;TSS200;TSS200;TSS200			1:112962819-112963727	1:113161941-113162080	Promoter_Associated	-0.59827	-1.28839	-10.0847	9.69978e-18	6.965e-15	29.7942
cg04167064	chr1	46932305	-	cg04167064	rs140473607	0.0705	NA	NA	NA	NA	chr1:46932130-46932892	Island					TRUE	1:46704650-46705431	1:46931908-46932918	Unclassified_Cell_type_specific	-0.597903	-1.94146	-9.18357	1.39355e-15	5.13492e-13	24.9573
cg26482052	chr2	66660462	-	cg26482052	NA	NA	NA	NA	NA	NA	chr2:66660452-66660794	Island						2:66513957-66514361	2:66660152-66660901	Unclassified	-0.59776	-0.727787	-6.6659	8.21488e-10	5.15272e-08	12.0417
cg14728310	chr19	9879317	+	cg14728310	rs111302538	0.022395	NA	NA	NA	NA	chr19:9879152-9879736	Island	ZNF846;ZNF846	NM_001077624;NM_001077624	1stExon;5'UTR			19:9739920-9740736	19:9878570-9879975	Promoter_Associated	-0.597517	-1.26158	-8.72221	1.72608e-14	4.60358e-12	22.5072
cg03902565	chr5	43603176	-	cg03902565	NA	NA	NA	NA	NA	NA	chr5:43602977-43603650	Island	NNT;NNT	NM_182977;NM_012343	TSS200;5'UTR			5:43638505-43640082			-0.597337	-2.44684	-7.34773	2.5683e-11	2.64814e-09	15.4029
cg21347644	chr2	149401942	-	cg21347644	rs77705416	0.012598	NA	NA	NA	NA	chr2:149401671-149403498	Island	EPC2	NM_015630	TSS1500			2:149118180-149119554	2:149401773-149402666	Promoter_Associated	-0.596887	0.120917	-7.81441	2.23857e-12	3.15869e-10	17.7738
cg01040523	chr13	37004617	-	cg01040523	NA	NA	NA	NA	NA	NA	chr13:37005581-37006453	N_Shore	CCNA1;CCNA1	NM_001111047;NM_001111046	TSS1500;TSS1500			13:35902589-35903036			-0.596132	-2.1445	-5.79484	5.52135e-08	1.69938e-06	7.97521
cg07972541	chr16	28961971	+	cg07972541	NA	NA	NA	NA	NA	NA	chr16:28961913-28962791	Island	NFATC2IP	NM_032815	TSS1500			16:28869415-28870250	16:28961781-28963165	Promoter_Associated	-0.595974	-2.1393	-9.25799	9.26675e-16	3.58437e-13	25.3546
cg12050434	chr12	43030949	-	cg12050434	NA	NA	NA	NA	NA	NA		OpenSea						12:41317182-41317322			-0.595861	0.290775	-9.2739	8.49177e-16	3.33061e-13	25.4396
cg11754314	chr11	67121010	-	cg11754314	NA	NA	NA	NA	NA	NA	chr11:67120856-67121228	Island	POLD4;LOC100130987;POLD4	NM_021173;NR_024469;NM_021173	1stExon;Body;5'UTR			11:66877356-66877822	11:67120301-67122651	Promoter_Associated	-0.595445	-1.31375	-8.42455	8.63289e-14	1.86541e-11	20.9404
cg15917704	chr5	156569687	+	cg15917704	NA	NA	NA	NA	NA	NA	chr5:156569576-156570067	Island	MED7;MED7;MED7	NM_001100816;NM_001100816;NM_004270	1stExon;5'UTR;5'UTR			5:156502107-156502576	5:156569537-156570457	Promoter_Associated	-0.594743	-2.1436	-8.24956	2.21048e-13	4.21299e-11	20.0256
cg04481722	chr22	18893717	-	cg04481722	rs114972953	0.013032	NA	NA	NA	NA	chr22:18893251-18894291	Island	DGCR6	NM_005675	TSS200			22:17273141-17274417	22:18893210-18894551	Promoter_Associated	-0.594713	-1.54088	-6.51742	1.71535e-09	9.58955e-08	11.3288
cg27053636	chr16	58163123	+	cg27053636	NA	NA	NA	NA	NA	NA	chr16:58162754-58163682	Island	C16orf80;C16orf80	NM_013242;NM_013242	1stExon;5'UTR			16:56720145-56721201	16:58162614-58163863	Promoter_Associated	-0.594525	-2.2366	-8.40043	9.83044e-14	2.08978e-11	20.814
cg12989128	chr20	42875933	-	cg12989128	NA	NA	NA	NA	NA	NA	chr20:42875764-42876184	Island	GDAP1L1;GDAP1L1	NM_024034;NM_024034	5'UTR;1stExon			20:42309255-42309908			-0.594446	-1.17319	-7.09311	9.51095e-11	8.18487e-09	14.1321
cg00029053	chr2	10830014	-	cg00029053	NA	NA	NA	NA	NA	NA	chr2:10829724-10830241	Island	NOL10;NOL10	NM_024894;NM_024894	1stExon;5'UTR			2:10747098-10747692	2:10829610-10830366	Promoter_Associated_Cell_type_specific	-0.594313	-2.41371	-9.21503	1.17284e-15	4.43048e-13	25.1252
cg03668386	chr17	71189054	+	cg03668386	rs7503166	0.4396	NA	NA	NA	NA	chr17:71188407-71189458	Island	COG1	NM_018714	TSS200			17:68700169-68701251			-0.593978	0.125978	-5.56968	1.56149e-07	3.94907e-06	6.97426
cg19619065	chr5	159849010	-	cg19619065	NA	NA	NA	NA	NA	NA	chr5:159848779-159849113	Island	PTTG1	NM_004219	5'UTR			5:159781309-159781691	5:159848521-159849076	Promoter_Associated_Cell_type_specific	-0.593783	-0.99346	-8.33222	1.41861e-13	2.86081e-11	20.4571
cg10680836	chr6	30029120	-	cg10680836	rs7770557	0.161228	NA	NA	NA	NA	chr6:30028936-30029195	Island	NCRNA00171;ZNRD1;ZNRD1;ZNRD1;ZNRD1	NR_026751;NM_170783;NM_014596;NM_170783;NM_014596	TSS200;1stExon;1stExon;5'UTR;5'UTR			6:30136713-30137470	6:30028228-30029841	Promoter_Associated	-0.593524	-1.36281	-9.18896	1.35293e-15	5.0116e-13	24.9861
cg09844907	chr16	15489619	-	cg09844907	NA	NA	NA	NA	NA	NA	chr16:15489526-15490075	Island	MPV17L;MPV17L;MPV17L;MPV17L	NM_173803;NM_173803;NM_001128423;NM_001128423	1stExon;5'UTR;1stExon;5'UTR			16:15397059-15397565			-0.593515	-0.331039	-10.9385	8.50831e-20	1.19134e-16	34.4043
cg25261059	chr19	44031185	+	cg25261059	NA	NA	NA	NA	NA	NA	chr19:44031127-44031504	Island	ETHE1	NM_014297	Body			19:48722968-48723344	19:44030124-44031735	Promoter_Associated	-0.593402	0.375535	-9.66822	9.69723e-17	5.0728e-14	27.5525
cg08843538	chr2	210288784	-	cg08843538	NA	NA	NA	NA	NA	NA	chr2:210288413-210288798	Island	MAP2;MAP2	NM_001039538;NM_001039538	1stExon;5'UTR			2:209996659-209997496	2:210288080-210289238	Unclassified_Cell_type_specific	-0.59324	-0.822044	-8.7977	1.14539e-14	3.22693e-12	22.9064
cg00628877	chr5	130506676	-	cg00628877	NA	NA	NA	NA	NA	NA	chr5:130506330-130506786	Island	LYRM7;LYRM7	NM_181705;NM_181705	1stExon;5'UTR			5:130534239-130534685	5:130506137-130507314	Promoter_Associated	-0.59287	-1.31007	-8.43753	8.04988e-14	1.75387e-11	21.0085
cg18553762	chr2	234763269	+	cg18553762	NA	NA	NA	NA	NA	NA	chr2:234762496-234763579	Island	HJURP	NM_018410	TSS200			2:234427236-234428303	2:234762805-234763761	Promoter_Associated	-0.592822	-2.21975	-8.62982	2.84857e-14	7.02922e-12	22.0195
cg23802518	chr10	80827482	+	cg23802518	rs7087678	0.126651	NA	NA	NA	NA	chr10:80827070-80830537	Island	ZMIZ1;LOC283050;LOC283050;LOC283050	NM_020338;NR_024431;NR_024429;NR_015429	TSS1500;TSS1500;TSS1500;TSS1500			10:80496693-80498243			-0.592095	-1.8331	-6.69086	7.25343e-10	4.63972e-08	12.1623
cg08930741	chr1	59369549	-	cg08930741	NA	NA	NA	NA	NA	NA	chr1:59369311-59369900	Island						1:59141727-59142488	1:59368709-59370029	Promoter_Associated	-0.591891	-2.71095	-8.38554	1.06508e-13	2.23589e-11	20.736
cg19643390	chr17	48712205	-	cg19643390	NA	NA	NA	NA	NA	NA	chr17:48712050-48712705	Island	ABCC3;ABCC3	NM_001144070;NM_003786	TSS200;TSS200			17:46066901-46067692	17:48712073-48712604	Unclassified_Cell_type_specific	-0.591845	-1.96192	-6.88667	2.71407e-10	2.01475e-08	13.115
cg13929079	chr12	49246153	+	cg13929079	NA	NA	NA	NA	NA	NA	chr12:49245656-49246173	Island	DDX23	NM_004818	TSS200		TRUE	12:47531765-47532481	12:49245793-49247790	Promoter_Associated	-0.591802	-1.01901	-8.74821	1.49885e-14	4.06456e-12	22.6446
cg03870497	chr7	26903972	+	cg03870497	rs137938529	0.024822	NA	NA	NA	NA	chr7:26903869-26904753	Island	SKAP2	NM_003930	Body			7:26870375-26871022	7:26903336-26904838	Promoter_Associated	-0.590586	-1.87286	-7.41579	1.80487e-11	1.946e-09	15.7455
cg09746031	chr17	40336180	-	cg09746031	NA	NA	NA	NA	NA	NA	chr17:40335946-40336609	Island	HCRT	NM_001524	Body		TRUE	17:37589329-37590113	17:40335670-40337301	Promoter_Associated	-0.590411	-2.02261	-9.95084	2.03483e-17	1.313e-14	29.0729
cg04619800	chr15	83654972	-	cg04619800	NA	NA	NA	NA	NA	NA	chr15:83654590-83655245	Island	FAM103A1	NM_031452	TSS200			15:81445595-81446359	15:83654323-83655587	Promoter_Associated	-0.590364	-2.00096	-7.76121	2.96351e-12	4.04439e-10	17.5011
cg26029736	chr2	105760375	-	cg26029736	NA	NA	NA	NA	NA	NA	chr2:105760109-105761018	Island				DMR		2:105126542-105127442			-0.590279	-1.0214	-7.06136	1.11837e-10	9.38263e-09	13.9749
cg09625276	chr4	39529229	-	cg09625276	NA	NA	NA	NA	NA	NA	chr4:39528728-39529723	Island	UGDH	NM_003359	TSS200			4:39204929-39206367	4:39528752-39529460	Promoter_Associated	-0.590149	-2.08078	-7.12755	7.97531e-11	7.03368e-09	14.303
cg07721005	chr5	87564621	+	cg07721005	NA	NA	NA	NA	NA	NA	chr5:87564608-87564881	Island	TMEM161B;TMEM161B	NM_153354;NM_153354	5'UTR;1stExon			5:87600185-87600997	5:87564042-87565427	Promoter_Associated	-0.589673	-1.66605	-8.63299	2.80003e-14	6.93811e-12	22.0363
cg12904880	chr6	30139832	-	cg12904880	NA	NA	NA	NA	NA	NA	chr6:30139718-30140263	Island	TRIM15	NM_033229	Body		TRUE	6:30247613-30248242	6:30137754-30140152	Unclassified	-0.589643	-1.03494	-7.78948	2.55328e-12	3.54208e-10	17.6459
cg17728503	chr2	190526181	+	cg17728503	rs1132360	0.387179	NA	NA	NA	NA	chr2:190526058-190526419	Island	ASNSD1;ASNSD1	NM_019048;NM_019048	5'UTR;1stExon			2:190234285-190234684	2:190525672-190526712	Unclassified	-0.589272	-2.36642	-7.06637	1.09017e-10	9.1717e-09	13.9997
cg26926904	chr4	186317539	+	cg26926904	NA	NA	NA	NA	NA	NA	chr4:186317143-186318255	Island	ANKRD37	NM_181726	TSS1500			4:186554057-186555394	4:186317465-186318111	Promoter_Associated	-0.589109	-1.65272	-9.12152	1.95742e-15	6.86919e-13	24.6265
cg16316472	chr4	77997182	+	cg16316472	NA	NA	NA	NA	NA	NA	chr4:77996421-77997571	Island	CCNI	NM_006835	TSS200			4:78216117-78216644	4:77996995-77997703	Promoter_Associated	-0.588664	-0.863354	-6.19256	8.36798e-09	3.598e-07	9.79603
cg10427864	chr6	33422516	-	cg10427864	NA	NA	NA	NA	NA	NA	chr6:33422046-33422530	Island	ZBTB9;ZBTB9	NM_152735;NM_152735	5'UTR;1stExon	RDMR		6:33529880-33530508	6:33420954-33422707	Promoter_Associated	-0.588566	-2.2052	-7.58396	7.51442e-12	9.14673e-10	16.5968
cg00817100	chr1	229543254	-	cg00817100	NA	NA	NA	NA	NA	NA	chr1:229542943-229543770	Island				DMR		1:227609540-227610506			-0.588201	-0.886148	-8.5445	4.51937e-14	1.0588e-11	21.5703
cg11207300	chr12	95867190	+	cg11207300	NA	NA	NA	NA	NA	NA	chr12:95867584-95868019	N_Shore	METAP2	NM_006838	TSS1500				12:95866790-95868170	Promoter_Associated	-0.588161	-1.94853	-9.43354	3.53268e-16	1.53777e-13	26.2936
cg08664810	chr1	92949973	+	cg08664810	NA	NA	NA	NA	NA	NA	chr1:92945907-92952609	Island	GFI1;GFI1;GFI1	NM_001127216;NM_005263;NM_001127215	5'UTR;5'UTR;TSS1500		TRUE	1:92720000-92724204			-0.588093	-1.53253	-7.25336	4.18036e-11	4.05173e-09	14.9299
cg08935299	chr12	123011730	+	cg08935299	NA	NA	NA	NA	NA	NA	chr12:123011261-123011765	Island	KNTC1;RSRC2;RSRC2;RSRC2	NM_014708;NM_198262;NM_023012;NM_198261	TSS200;TSS200;TSS200;TSS200			12:121577089-121578082	12:123011017-123012421	Promoter_Associated	-0.588045	-1.58172	-7.96662	1.00001e-12	1.56684e-10	18.5574
cg17720231	chr1	159915374	+	cg17720231	NA	NA	NA	NA	NA	NA	chr1:159915368-159915797	Island	IGSF9;IGSF9;IGSF9;IGSF9	NM_020789;NM_001135050;NM_001135050;NM_020789	1stExon;1stExon;5'UTR;5'UTR		TRUE	1:158181993-158182415	1:159914583-159916197	Unclassified	-0.587737	0.844176	-7.97375	9.62861e-13	1.51794e-10	18.5942
cg03205007	chr2	55845736	-	cg03205007	NA	NA	NA	NA	NA	NA	chr2:55844267-55845065	S_Shore	SMEK2;SMEK2	NM_001122964;NM_020463	TSS1500;TSS1500			2:55699191-55699241	2:55845606-55846213	Promoter_Associated	-0.587101	-2.0372	-6.67735	7.75933e-10	4.91697e-08	12.097
cg15880762	chr15	49447649	+	cg15880762	NA	NA	NA	NA	NA	NA	chr15:49447339-49447576	S_Shore	GALK2;COPS2;COPS2	NM_001001556;NM_001143887;NM_004236	TSS1500;Body;Body			15:47234532-47235471	15:49447217-49448672	Promoter_Associated	-0.587097	-1.47053	-7.80655	2.33343e-12	3.27494e-10	17.7335
cg23326607	chr11	330945	-	cg23326607	NA	NA	NA	NA	NA	NA	chr11:330785-331110	Island						11:320830-321190			-0.587066	1.78589	-8.12073	4.40269e-13	7.70267e-11	19.3553
cg08265500	chr8	21999416	+	cg08265500	NA	NA	NA	NA	NA	NA	chr8:21998711-21999544	Island	REEP4;REEP4	NM_025232;NM_025232	1stExon;5'UTR			8:22054689-22055569	8:21999118-21999642	Promoter_Associated	-0.586608	-2.52671	-9.336	6.0389e-16	2.47969e-13	25.7715
cg11857665	chr1	234745902	+	cg11857665	NA	NA	NA	NA	NA	NA	chr1:234744276-234747024	Island	IRF2BP2;IRF2BP2	NM_001077397;NM_182972	TSS1500;TSS1500			1:232810769-232812806	1:234745780-234746165	Promoter_Associated	-0.586473	-1.30478	-6.76163	5.09135e-10	3.43289e-08	12.5052
cg16872847	chr19	39893195	-	cg16872847	NA	NA	NA	NA	NA	NA	chr19:39893181-39893613	Island				RDMR		19:44584913-44585434	19:39893024-39893617	Promoter_Associated	-0.586329	-1.96691	-9.65258	1.05708e-16	5.46849e-14	27.4685
cg10213762	chr6	169284319	+	cg10213762	rs4708529	0.423358	NA	NA	NA	NA	chr6:169284752-169284955	N_Shore						6:169026198-169026272			-0.586052	2.49398	-5.20818	7.90415e-07	1.43523e-05	5.41687
cg26742995	chr17	43339594	-	cg26742995	NA	NA	NA	NA	NA	NA	chr17:43339124-43339832	Island	LOC100133991;LOC100133991;C17orf46	NR_024435;NR_024434;NM_152343	Body;Body;TSS200		TRUE	17:40694908-40695592	17:43338903-43339923	Promoter_Associated	-0.585648	-1.17533	-10.2658	3.55586e-18	2.89475e-15	30.7712
cg05581701	chr16	56666323	+	cg05581701	NA	NA	NA	NA	NA	NA	chr16:56665945-56666641	Island	MT1M	NM_176870	TSS1500			16:55223474-55224142			-0.58534	-0.665659	-9.58182	1.56153e-16	7.70788e-14	27.0886
cg13077517	chr20	2082435	-	cg13077517	NA	NA	NA	NA	NA	NA	chr20:2082284-2084070	Island	STK35	NM_080836	TSS200			20:2030294-2032025	20:2082381-2083674	Promoter_Associated	-0.585209	-1.7024	-8.05083	6.39071e-13	1.06401e-10	18.9928
cg26265468	chr19	20189702	+	cg26265468	NA	NA	NA	NA	NA	NA		OpenSea	ZNF90	NM_007138	Body	DMR			19:20189621-20189736	Promoter_Associated_Cell_type_specific	-0.584701	-1.67127	-6.50248	1.84653e-09	1.0194e-07	11.2575
cg26934362	chr5	1519265	+	cg26934362	NA	NA	NA	NA	NA	NA	chr5:1523025-1524588	N_Shelf	LPCAT1	NM_024830	Body				5:1519260-1519336	Unclassified_Cell_type_specific	-0.584396	1.21488	-6.9357	2.11808e-10	1.62924e-08	13.3554
cg09836344	chr4	1243392	+	cg09836344	rs1680033	0.25457	NA	NA	NA	NA	chr4:1241412-1244111	Island	C4orf42;CTBP1;CTBP1	NM_052861;NM_001328;NM_001012614	TSS1500;TSS1500;TSS1500			4:1231413-1234043	4:1241716-1243451	Promoter_Associated	-0.584182	-1.26579	-5.11797	1.17337e-06	1.96557e-05	5.03835
cg09093783	chr5	158636444	-	cg09093783	NA	NA	NA	NA	NA	NA	chr5:158636218-158636949	Island						5:158567704-158569516	5:158636406-158636776	Promoter_Associated	-0.583543	-2.0759	-8.15356	3.69477e-13	6.62415e-11	19.5258
cg19422652	chr12	53574585	-	cg19422652	NA	NA	NA	NA	NA	NA	chr12:53574025-53575150	Island	ZNF740;CSAD;ZNF740	NM_001004304;NM_015989;NM_001004304	5'UTR;TSS200;1stExon			12:51860236-51861403	12:53573608-53575311	Promoter_Associated	-0.583345	-1.82455	-8.63053	2.83758e-14	7.00743e-12	22.0233
cg19881050	chr20	32700182	+	cg19881050	NA	NA	NA	NA	NA	NA	chr20:32699257-32700281	Island	EIF2S2	NM_003908	TSS200			20:32162919-32164384	20:32699967-32700410	Promoter_Associated	-0.582941	-2.20494	-8.82342	9.95867e-15	2.86134e-12	23.0426
cg15684290	chr8	6263623	-	cg15684290	NA	NA	NA	NA	NA	NA	chr8:6263582-6264293	Island	MCPH1	NM_024596	TSS1500			8:6250771-6251861	8:6263089-6265061	Promoter_Associated	-0.58202	-1.86763	-6.61048	1.08223e-09	6.52421e-08	11.7747
cg02551910	chr10	12110991	+	cg02551910	NA	NA	NA	NA	NA	NA	chr10:12110700-12111303	Island	DHTKD1;DHTKD1	NM_018706;NM_018706	5'UTR;1stExon			10:12150671-12151309	10:12110438-12111741	Promoter_Associated	-0.581927	-1.85833	-10.427	1.45437e-18	1.38219e-15	31.6416
cg20494553	chr4	71554112	-	cg20494553	NA	NA	NA	NA	NA	NA	chr4:71553854-71554473	Island	UTP3	NM_020368	TSS200			4:71772479-71773701	4:71553381-71555007	Promoter_Associated	-0.581639	-1.09967	-10.3174	2.67078e-18	2.28493e-15	31.0499
cg02184673	chr11	123066560	+	cg02184673	NA	NA	NA	NA	NA	NA	chr11:123066517-123066986	Island	ASAM	NM_024769	TSS1500			11:122571223-122572280	11:123066029-123066634	Unclassified_Cell_type_specific	-0.58147	-1.76153	-7.31974	2.96817e-11	3.01238e-09	15.2624
cg10590909	chr10	70286987	+	cg10590909	NA	NA	NA	NA	NA	NA	chr10:70286960-70287396	Island	SLC25A16	NM_152707	Body				10:70286518-70287659	Promoter_Associated	-0.581463	-1.86443	-7.84686	1.88588e-12	2.71113e-10	17.9405
cg07940793	chr17	79603854	+	cg07940793	NA	NA	NA	NA	NA	NA	chr17:79603627-79603886	Island	NPLOC4	NM_017921	Body			17:77214101-77214711	17:79603472-79604468	Promoter_Associated	-0.581455	-1.78324	-8.95687	4.81329e-15	1.49992e-12	23.7504
cg27230038	chr2	31456804	-	cg27230038	NA	NA	NA	NA	NA	NA	chr2:31456740-31457653	Island	EHD3	NM_014600	TSS200	DMR		2:31310293-31311121	2:31456238-31457775	Promoter_Associated	-0.581321	-1.62555	-7.90809	1.36396e-12	2.04042e-10	18.2555
cg21104965	chr6	117869453	+	cg21104965	rs210621	0.000276	NA	NA	NA	NA	chr6:117869097-117869530	Island	DCBLD1	NM_173674	Body		TRUE	6:117975518-117976223	6:117868633-117869633	Promoter_Associated	-0.581075	1.53727	-7.66076	5.02531e-12	6.39295e-10	16.9878
cg02239805	chr7	114562316	+	cg02239805	NA	NA	NA	NA	NA	NA	chr7:114562170-114563193	Island	MDFIC;MDFIC;MDFIC;MDFIC;MDFIC;MDFIC	NM_001166345;NM_001166345;NM_001166346;NM_001166346;NM_199072;NM_199072	5'UTR;1stExon;1stExon;5'UTR;5'UTR;1stExon			7:114349273-114350154	7:114562198-114562676	Promoter_Associated	-0.580912	-1.99093	-7.54988	8.97956e-12	1.06976e-09	16.4237
cg15233062	chr12	54447349	+	cg15233062	NA	NA	NA	NA	NA	NA	chr12:54447744-54448091	N_Shore	HOXC4;HOXC4	NM_014620;NM_153633	5'UTR;TSS1500				12:54446153-54447426	Unclassified	-0.58085	-0.722696	-9.82518	4.07621e-17	2.36828e-14	28.3964
cg09997638	chr19	17530742	+	cg09997638	NA	NA	NA	NA	NA	NA	chr19:17530650-17531535	Island	FAM125A	NM_138401	TSS200			19:17391590-17392535	19:17530286-17531771	Promoter_Associated	-0.580506	-0.918639	-9.58778	1.51109e-16	7.48533e-14	27.1205
cg15820397	chr19	17622945	-	cg15820397	NA	NA	NA	NA	NA	NA	chr19:17622317-17623316	Island	PGLS	NM_012088	Body			19:17483221-17484316	19:17622016-17623901	Promoter_Associated	-0.580348	-1.59077	-10.6126	5.19363e-19	5.65196e-16	32.6439
cg03385846	chr16	77756558	-	cg03385846	NA	NA	NA	NA	NA	NA	chr16:77756416-77756681	Island	NUDT7;NUDT7	NM_001105663;NR_024154	Body;Body			16:76313714-76314346	16:77755999-77757357	Promoter_Associated	-0.579984	-2.22178	-9.00863	3.62844e-15	1.17606e-12	24.0255
cg10368533	chr12	22778127	+	cg10368533	NA	NA	NA	NA	NA	NA	chr12:22777988-22778301	Island	ETNK1;ETNK1	NM_001039481;NM_018638	1stExon;1stExon			12:22668899-22670297	12:22777860-22778179	Promoter_Associated	-0.579727	-2.45575	-7.84435	1.91112e-12	2.74459e-10	17.9276
cg02916409	chr16	2510063	-	cg02916409	NA	NA	NA	NA	NA	NA	chr16:2509816-2510482	Island	C16orf59	NM_025108	TSS200			16:2449701-2450565	16:2509185-2510875	Promoter_Associated	-0.579676	-0.0720415	-7.60543	6.71592e-12	8.28035e-10	16.706
cg12550496	chr6	169284344	-	cg12550496	rs4708528	0.330741	NA	NA	NA	NA	chr6:169284752-169284955	N_Shore						6:169026198-169026272			-0.579523	2.46829	-5.23765	6.94121e-07	1.29652e-05	5.54142
cg06240896	chr7	100136768	-	cg06240896	NA	NA	NA	NA	NA	NA	chr7:100136448-100136919	Island	AGFG2	NM_006076	TSS200			7:99974110-99975408	7:100136110-100137270	Promoter_Associated	-0.579511	-1.43697	-7.52791	1.00702e-11	1.17962e-09	16.3123
cg12090413	chr18	47807928	+	cg12090413	rs73434059	0.01234	NA	NA	NA	NA	chr18:47807857-47809365	Island	MBD1;MBD1;MBD1;MBD1;MBD1;MBD1;MBD1;MBD1;MBD1;MBD1	NM_015847;NM_002384;NM_002384;NM_015846;NM_015844;NM_015844;NM_015845;NM_015846;NM_015845;NM_015847	1stExon;1stExon;5'UTR;1stExon;1stExon;5'UTR;5'UTR;5'UTR;1stExon;5'UTR			18:46061592-46062692	18:47807311-47808696	Promoter_Associated	-0.579496	-1.84382	-6.54873	1.46959e-09	8.41267e-08	11.4785
cg23891596	chr19	50169132	+	cg23891596	NA	NA	NA	NA	NA	NA	chr19:50168835-50169342	Island	IRF3;BCL2L12;BCL2L12	NM_001571;NM_001040668;NM_138639	TSS200;1stExon;1stExon			19:54860891-54861216	19:50168747-50169395	Promoter_Associated	-0.57938	-1.74974	-8.70534	1.89164e-14	4.97875e-12	22.418
cg21156815	chr8	22526736	+	cg21156815	NA	NA	NA	NA	NA	NA	chr8:22526298-22526757	Island	BIN3	NM_018688	TSS200			8:22582244-22582702	8:22526063-22527683	Promoter_Associated	-0.579335	-1.45966	-7.27823	3.67756e-11	3.62206e-09	15.0544
cg11760500	chr11	128385880	+	cg11760500	rs11221335	0.134551	NA	NA	NA	NA		OpenSea	ETS1;ETS1;ETS1	NM_001143820;NM_001162422;NM_005238	Body;Body;Body		TRUE				-0.579329	1.72113	-5.90721	3.26055e-08	1.10947e-06	8.48302
cg01962105	chr6	30181212	+	cg01962105	NA	NA	NA	NA	NA	NA	chr6:30180933-30182187	Island	TRIM26	NM_003449	TSS200			6:30288913-30289616	6:30180872-30181439	Promoter_Associated	-0.579288	-1.61699	-8.91724	5.97453e-15	1.82125e-12	23.54
cg27557143	chr19	19754301	+	cg27557143	NA	NA	NA	NA	NA	NA	chr19:19754284-19754507	Island	GMIP	NM_016573	Body				19:19753845-19755891	Promoter_Associated	-0.579033	-2.26788	-7.14914	7.14064e-11	6.39149e-09	14.4103
cg22278056	chr19	44439434	+	cg22278056	NA	NA	NA	NA	NA	NA	chr19:44439200-44439612	Island						19:49130928-49131452	19:44438780-44440262	Unclassified	-0.578915	-1.91244	-8.13482	4.08386e-13	7.21398e-11	19.4284
cg01204305	chr3	49756497	-	cg01204305	NA	NA	NA	NA	NA	NA	chr3:49755763-49757317	Island	AMIGO3;RNF123	NM_198722;NM_022064	1stExon;Body			3:49730543-49732321	3:49756080-49757514	Promoter_Associated	-0.578892	-0.0824028	-11.9792	2.66125e-22	6.94346e-19	40.0125
cg17838705	chr1	112298602	-	cg17838705	rs115027355	0.012288	NA	NA	NA	NA	chr1:112298041-112298992	Island	DDX20;C1orf183	NM_007204;NM_198926	1stExon;TSS200			1:112099322-112100510	1:112297932-112298606	Promoter_Associated	-0.578352	-2.07568	-8.02179	7.45894e-13	1.21584e-10	18.8425
cg09132388	chr7	150217030	-	cg09132388	NA	NA	NA	NA	NA	NA		OpenSea	GIMAP7	NM_153236	5'UTR						-0.578235	2.05129	-5.92291	3.02791e-08	1.04341e-06	8.55442
cg15865771	chr17	12920709	+	cg15865771	NA	NA	NA	NA	NA	NA	chr17:12920956-12921566	N_Shore	ELAC2;ELAC2;ELAC2	NM_018127;NM_001165962;NM_173717	Body;Body;Body				17:12920584-12921896	Promoter_Associated	-0.578174	-1.63171	-7.37893	2.18514e-11	2.29808e-09	15.5598
cg20854551	chr18	61603789	+	cg20854551	rs77708872	0.023458	NA	NA	NA	NA	chr18:61603400-61604244	Island				DMR	TRUE	18:59754384-59755472	18:61603445-61603801	Unclassified	-0.577857	-2.26847	-9.88717	2.89364e-17	1.76417e-14	28.73
cg23051879	chr1	165667556	-	cg23051879	rs4646882	0.185185	NA	NA	NA	NA	chr1:165667544-165667817	Island	ALDH9A1	NM_000696	Body			1:163933992-163934654	1:165667058-165668297	Promoter_Associated	-0.577849	-2.06325	-9.14833	1.6902e-15	6.0366e-13	24.7694
cg26348243	chr6	31540461	-	cg26348243	rs746868	0.345445	NA	NA	NA	NA		OpenSea	LTA;LTA	NM_001159740;NM_000595	5'UTR;5'UTR				6:31539764-31540869	Promoter_Associated	-0.577684	1.06679	-7.41601	1.80287e-11	1.94484e-09	15.7466
cg06007320	chr2	198569882	+	cg06007320	NA	NA	NA	NA	NA	NA	chr2:198569911-198570948	N_Shore	MARS2	NM_138395	TSS1500			2:198278127-198279375	2:198569244-198570871	Promoter_Associated	-0.577573	-2.39391	-7.80063	2.40745e-12	3.35751e-10	17.7031
cg09990790	chr4	73934953	-	cg09990790	NA	NA	NA	NA	NA	NA	chr4:73934944-73935650	Island	COX18	NM_173827	Body			4:74153809-74154556	4:73934289-73936148	Unclassified	-0.577319	-1.96898	-7.51615	1.07075e-11	1.24387e-09	16.2527
cg07050831	chr7	139025240	+	cg07050831	NA	NA	NA	NA	NA	NA	chr7:139024930-139026298	Island	C7orf55	NM_197964	TSS1500			7:138675486-138675933	7:139024441-139026641	NonGene_Associated	-0.577302	-2.50106	-7.8197	2.17688e-12	3.07785e-10	17.801
cg16434372	chr6	166797387	-	cg16434372	NA	NA	NA	NA	NA	NA	chr6:166795368-166797301	S_Shore	BRP44L	NM_016098	TSS1500						-0.577146	-1.66372	-7.57913	7.70658e-12	9.35894e-10	16.5723
cg25444236	chr13	96329629	-	cg25444236	NA	NA	NA	NA	NA	NA	chr13:96328868-96329946	Island	DNAJC3	NM_006260	Body			13:95126558-95128054			-0.577126	-0.732263	-7.20414	5.38486e-11	5.02329e-09	14.6842
cg01585784	chr2	120517537	+	cg01585784	NA	NA	NA	NA	NA	NA	chr2:120517066-120518010	Island	PTPN4;PTPN4	NM_002830;NM_002830	5'UTR;1stExon			2:120233409-120234544	2:120516834-120517938	Promoter_Associated	-0.576932	-1.27445	-5.61766	1.25351e-07	3.31124e-06	7.18563
cg20013855	chr1	178062503	+	cg20013855	NA	NA	NA	NA	NA	NA	chr1:178062712-178063846	N_Shore	LOC100302401;RASAL2	NR_027982;NM_170692	Body;TSS1500						-0.576861	-1.33553	-8.25465	2.15108e-13	4.11098e-11	20.0521
cg06697094	chr17	54911185	+	cg06697094	NA	NA	NA	NA	NA	NA	chr17:54910496-54912470	Island	DGKE	NM_003647	TSS1500			17:52265456-52267519	17:54911166-54911658	Promoter_Associated	-0.576719	-0.0958946	-6.76586	4.9845e-10	3.36946e-08	12.5258
cg23839631	chr13	52703373	+	cg23839631	NA	NA	NA	NA	NA	NA	chr13:52702773-52703387	Island	NEK5	NM_199289	TSS200			13:51600716-51601461	13:52701719-52703540	NonGene_Associated	-0.576539	-1.63504	-8.14483	3.8713e-13	6.89314e-11	19.4804
cg20959189	chr3	141122632	+	cg20959189	NA	NA	NA	NA	NA	NA	chr3:141120983-141121678	S_Shore	ZBTB38	NM_001080412	5'UTR	CDMR			3:141122580-141122745	Unclassified_Cell_type_specific	-0.576129	1.8111	-6.37064	3.52638e-09	1.74826e-07	10.6315
cg11867599	chr4	128887130	+	cg11867599	NA	NA	NA	NA	NA	NA	chr4:128886004-128886971	S_Shore	MFSD8;C4orf29;MFSD8	NM_152778;NM_001039717;NM_152778	5'UTR;5'UTR;1stExon			4:129104038-129106590	4:128885879-128887485	Promoter_Associated	-0.575989	-2.21171	-11.6769	1.41682e-21	3.11599e-18	38.3873
cg25211348	chr1	111769665	-	cg25211348	NA	NA	NA	NA	NA	NA		OpenSea	CHI3L2;CHI3L2	NM_001025197;NM_004000	TSS1500;TSS1500						-0.575413	2.04234	-6.6407	9.31314e-10	5.72114e-08	11.9202
cg04266864	chr17	27224823	+	cg04266864	NA	NA	NA	NA	NA	NA	chr17:27224005-27224873	Island	FLOT2;DHRS13	NM_004475;NM_144683	TSS200;3'UTR			17:24248132-24248992	17:27223549-27225345	Promoter_Associated	-0.575147	-1.68854	-9.21572	1.16838e-15	4.4176e-13	25.1289
cg16082007	chr3	134093380	-	cg16082007	NA	NA	NA	NA	NA	NA	chr3:134092257-134093741	Island	AMOTL2;AMOTL2	NM_016201;NM_016201	1stExon;5'UTR			3:135574855-135576780	3:134092357-134093900	Unclassified_Cell_type_specific	-0.575074	-1.72774	-8.47719	6.50014e-14	1.45625e-11	21.2166
cg13077316	chr21	47845737	-	cg13077316	NA	NA	NA	NA	NA	NA	chr21:47845595-47845864	Island	PCNT	NM_006031	Body			21:46669457-46670310	21:47845617-47845901	Unclassified_Cell_type_specific	-0.574541	1.43025	-6.64969	8.90556e-10	5.52163e-08	11.9635
cg21194911	chr19	44716733	+	cg21194911	NA	NA	NA	NA	NA	NA	chr19:44716461-44716908	Island	ZNF227;ZNF227	NM_182490;NM_182490	5'UTR;1stExon			19:49408389-49408748	19:44716249-44717359	Promoter_Associated	-0.574506	-1.75409	-7.12191	8.20893e-11	7.2185e-09	14.275
cg08905662	chr7	102789948	+	cg08905662	NA	NA	NA	NA	NA	NA	chr7:102789395-102790120	Island	NAPEPLD;NAPEPLD	NM_198990;NM_001122838	TSS1500;TSS1500			7:102576632-102577505	7:102789242-102790222	Promoter_Associated	-0.574501	-1.62725	-7.57608	7.83057e-12	9.47664e-10	16.5567
cg07774478	chr2	127865245	+	cg07774478	NA	NA	NA	NA	NA	NA	chr2:127863642-127865288	Island	BIN1;BIN1;BIN1;BIN1;BIN1;BIN1;BIN1;BIN1;BIN1;BIN1	NM_004305;NM_139344;NM_139347;NM_139351;NM_139345;NM_139343;NM_139348;NM_139349;NM_139350;NM_139346	TSS1500;TSS1500;TSS1500;TSS1500;TSS1500;TSS1500;TSS1500;TSS1500;TSS1500;TSS1500			2:127579838-127581719			-0.574462	-2.62132	-6.18677	8.60488e-09	3.68461e-07	9.76906
cg05270290	chr15	29562120	+	cg05270290	NA	NA	NA	NA	NA	NA	chr15:29561494-29562143	Island	NDNL2;FAM189A1	NM_138704;NM_015307	TSS200;Body			15:27348446-27349435	15:29561844-29562368	Promoter_Associated	-0.574455	-2.27197	-3.66856	0.00036357	0.00209169	-0.394933
cg02897527	chr10	88699338	-	cg02897527	NA	NA	NA	NA	NA	NA	chr10:88702315-88703322	N_Shelf	MMRN2	NM_024756	Body			10:88689318-88689375	10:88698238-88699677	Unclassified	-0.57431	-1.94558	-8.33366	1.4077e-13	2.8429e-11	20.4646
cg13338877	chr6	29974531	-	cg13338877	rs144954431	0.016	NA	NA	NA	NA	chr6:29974220-29975369	Island	HLA-J;NCRNA00171	NR_024240;NR_026751	Body;Body		TRUE	6:30082200-30083348	6:29974282-29975094	Unclassified_Cell_type_specific	-0.574108	-2.1165	-8.64774	2.58501e-14	6.46735e-12	22.114
cg18528640	chr1	155579964	-	cg18528640	NA	NA	NA	NA	NA	NA	chr1:155579732-155580328	Island	MSTO1	NM_018116	TSS200			1:153846252-153847043	1:155579297-155580137	Promoter_Associated	-0.57384	-1.40194	-10.0716	1.04292e-17	7.41276e-15	29.7236
cg19502700	chr4	113558183	+	cg19502700	NA	NA	NA	NA	NA	NA	chr4:113558032-113558681	Island	LARP7;LARP7;LARP7;C4orf21	NM_016648;NM_016648;NM_015454;NM_018392	1stExon;5'UTR;TSS1500;TSS200			4:113777482-113778168	4:113557889-113559105	Unclassified	-0.573677	-0.949503	-7.56494	8.29997e-12	9.97517e-10	16.5002
cg14213021	chr10	71930531	-	cg14213021	NA	NA	NA	NA	NA	NA	chr10:71930007-71930587	Island	SAR1A;SAR1A	NM_020150;NM_001142648	TSS1500;TSS1500			10:71599665-71600546	10:71929783-71930783	Promoter_Associated	-0.573157	-2.02423	-8.54516	4.50337e-14	1.05623e-11	21.5738
cg17392909	chr10	135187035	+	cg17392909	NA	NA	NA	NA	NA	NA	chr10:135186693-135187181	Island	ECHS1	NM_004092	TSS200			10:135036333-135037329	10:135185790-135187563	Promoter_Associated	-0.572703	0.352832	-6.76391	5.03362e-10	3.39888e-08	12.5163
cg11227645	chr1	224544764	-	cg11227645	rs56105022	0.0142	NA	NA	NA	NA	chr1:224544523-224545224	Island	CNIH4	NM_014184	Body			1:222611147-222611896	1:224544239-224546150	Promoter_Associated	-0.572279	-1.32689	-8.99621	3.88314e-15	1.24707e-12	23.9595
cg23183521	chr12	57146030	+	cg23183521	rs2277339	0.15529	NA	NA	NA	NA	chr12:57145948-57146333	Island	PRIM1	NM_000946	1stExon			12:55432081-55432600	12:57144913-57146467	Promoter_Associated	-0.572192	-1.98638	-7.32864	2.83479e-11	2.89097e-09	15.3071
cg07191189	chr2	37193690	+	cg07191189	NA	NA	NA	NA	NA	NA	chr2:37193131-37194287	Island	STRN	NM_003162	TSS200			2:37046458-37047887	2:37193656-37194264	Promoter_Associated	-0.571887	-2.54796	-7.50424	1.13931e-11	1.31191e-09	16.1924
cg14560584	chr22	46692491	-	cg14560584	NA	NA	NA	NA	NA	NA	chr22:46692210-46693349	Island	CN5H6.4;GTSE1	NR_024009;NM_016426	Body;TSS200			22:45070875-45072062	22:46692041-46693282	Promoter_Associated	-0.571826	-1.76566	-8.64899	2.56753e-14	6.44282e-12	22.1206
cg05976652	chr10	63661316	+	cg05976652	rs4509706	0.090168	NA	NA	NA	NA	chr10:63662886-63663299	N_Shore	ARID5B	NM_032199	TSS200				10:63661298-63661469	Promoter_Associated	-0.571733	-1.56405	-7.49972	1.1665e-11	1.33808e-09	16.1695
cg14011833	chr17	79633787	-	cg14011833	rs114120030	0.014335	NA	NA	NA	NA	chr17:79633256-79634230	Island	CCDC137;C17orf90;CCDC137	NM_199287;NM_001039842;NM_199287	1stExon;TSS200;5'UTR			17:77243533-77244635	17:79632717-79634208	Promoter_Associated	-0.571722	-2.12107	-7.53358	9.77684e-12	1.14975e-09	16.3411
cg05965430	chr12	49962171	-	cg05965430	NA	NA	NA	NA	NA	NA	chr12:49961630-49962219	Island	MCRS1	NM_006337	TSS1500			12:48248335-48248769	12:49961171-49962582	Promoter_Associated	-0.571701	-2.1794	-9.77388	5.41192e-17	3.05148e-14	28.1204
cg19570781	chr5	158636635	+	cg19570781	NA	NA	NA	NA	NA	NA	chr5:158636218-158636949	Island						5:158567704-158569516	5:158636406-158636776	Promoter_Associated	-0.571656	-2.47111	-6.77738	4.70481e-10	3.21301e-08	12.5818
cg13648088	chr10	124768538	-	cg13648088	NA	NA	NA	NA	NA	NA	chr10:124767758-124768897	Island	ACADSB;ACADSB;IKZF5	NM_001609;NM_001609;NM_022466	1stExon;5'UTR;TSS1500			10:124757720-124759105	10:124768161-124768826	Promoter_Associated	-0.571423	-1.76905	-8.10609	4.7606e-13	8.24302e-11	19.2792
cg19435381	chr5	41870796	-	cg19435381	NA	NA	NA	NA	NA	NA	chr5:41869663-41870876	Island	OXCT1	NM_000436	TSS200			5:41905161-41906736	5:41869237-41871226	Promoter_Associated	-0.571134	-2.59371	-7.35543	2.46792e-11	2.55341e-09	15.4417
cg00968021	chr1	70876888	+	cg00968021	NA	NA	NA	NA	NA	NA	chr1:70876622-70877091	Island	CTH;CTH	NM_153742;NM_001902	TSS200;TSS200			1:70649186-70649854	1:70876206-70877496	Promoter_Associated	-0.571087	-2.56068	-7.85536	1.80308e-12	2.61446e-10	17.9841
cg14940871	chr18	77386828	+	cg14940871	NA	NA	NA	NA	NA	NA	chr18:77386827-77387050	Island						18:75487816-75488767			-0.571069	2.11775	-6.3912	3.18909e-09	1.60935e-07	10.7287
cg12230071	chr15	65822924	-	cg12230071	NA	NA	NA	NA	NA	NA	chr15:65822685-65823540	Island	PTPLAD1;PTPLAD1	NM_016395;NM_016395	5'UTR;1stExon			15:63609696-63610520	15:65822326-65823709	Promoter_Associated	-0.571057	-1.99081	-8.00019	8.36672e-13	1.34761e-10	18.7308
cg16374333	chr1	157103641	-	cg16374333	NA	NA	NA	NA	NA	NA		OpenSea	ETV3;ETV3	NM_005240;NM_001145312	3'UTR;Body				1:157103178-157103706	Promoter_Associated_Cell_type_specific	-0.570845	1.53912	-6.65304	8.75833e-10	5.44239e-08	11.9797
cg17972213	chr1	101704898	+	cg17972213	NA	NA	NA	NA	NA	NA	chr1:101701785-101702068	S_Shelf	S1PR1	NM_001400	Body			1:101477470-101478193	1:101703211-101705552	Promoter_Associated	-0.57042	0.987783	-6.60953	1.08732e-09	6.54927e-08	11.7702
cg24763869	chr17	3572311	-	cg24763869	NA	NA	NA	NA	NA	NA	chr17:3571224-3572618	Island	TMEM93;TMEM93;TAX1BP3	NM_001014764;NM_031298;NM_014604	5'UTR;5'UTR;TSS1500			17:3518002-3519534	17:3571650-3572399	Promoter_Associated	-0.569972	-1.39993	-9.4763	2.79206e-16	1.26384e-13	26.5227
cg03905758	chr4	174451468	+	cg03905758	NA	NA	NA	NA	NA	NA	chr4:174450046-174451469	Island	HAND2;NBLA00301	NM_021973;NR_003679	TSS200;TSS200	CDMR		4:174687699-174688082	4:174450694-174451555	Unclassified_Cell_type_specific	-0.5695	-0.505411	-7.80083	2.40491e-12	3.35619e-10	17.7041
cg14492773	chr5	56469900	-	cg14492773	NA	NA	NA	NA	NA	NA	chr5:56469018-56470521	Island	GPBP1;GPBP1;GPBP1;GPBP1	NM_001127235;NM_022913;NM_022913;NM_001127235	1stExon;1stExon;5'UTR;5'UTR			5:56504776-56506628	5:56469064-56470098	Promoter_Associated	-0.568829	-0.959206	-7.26183	4.00199e-11	3.89683e-09	14.9723
cg15974085	chr18	71815641	+	cg15974085	NA	NA	NA	NA	NA	NA	chr18:71814555-71815716	Island	C18orf55;FBXO15;FBXO15	NM_014177;NM_152676;NM_001142958	TSS200;TSS1500;TSS1500			18:69966490-69966761	18:71814856-71816018	Promoter_Associated	-0.568544	-2.23495	-8.74543	1.52165e-14	4.11585e-12	22.6299
cg19517476	chr19	14591301	-	cg19517476	NA	NA	NA	NA	NA	NA	chr19:14591032-14591308	Island	GIPC1;GIPC1;GIPC1;GIPC1;GIPC1;GIPC1	NM_202470;NM_202468;NM_202494;NM_202467;NM_005716;NM_202469	Body;Body;Body;Body;Body;Body			19:14452047-14452463	19:14590683-14591386	Unclassified_Cell_type_specific	-0.568155	2.6879	-7.1917	5.74034e-11	5.29959e-09	14.6221
cg24699005	chr19	1192342	-	cg24699005	NA	NA	NA	NA	NA	NA	chr19:1194461-1194863	N_Shelf							19:1192215-1192762	Unclassified_Cell_type_specific	-0.568048	-0.342815	-4.96691	2.25319e-06	3.32148e-05	4.41409
cg02744793	chr10	35378717	-	cg02744793	NA	NA	NA	NA	NA	NA	chr10:35378834-35379632	N_Shore	CUL2	NM_003591	5'UTR			10:35418659-35419628	10:35378408-35380247	Promoter_Associated	-0.568001	-0.791856	-11.2637	1.39959e-20	2.36112e-17	36.1601
cg26884886	chr6	32097857	+	cg26884886	rs204892	0.064583	NA	NA	NA	NA	chr6:32097820-32098086	Island	FKBPL	NM_022110	5'UTR			6:32205799-32206232	6:32097645-32098377	Promoter_Associated	-0.567916	-1.74239	-8.47052	6.73812e-14	1.50555e-11	21.1816
cg16063666	chr7	86974833	+	cg16063666	NA	NA	NA	NA	NA	NA	chr7:86974740-86975088	Island	TP53TG1;CROT;CROT;CROT	NR_015381;NM_021151;NR_026585;NM_001143935	TSS200;TSS200;TSS200;TSS200			7:86812469-86813143	7:86974272-86975684	Unclassified	-0.567663	-1.96871	-6.84913	3.27988e-10	2.36412e-08	12.9314
cg00875805	chr4	140656749	+	cg00875805	NA	NA	NA	NA	NA	NA	chr4:140655962-140657135	Island	MAML3	NM_018717	Body			4:140875445-140876234	4:140655440-140657159	Unclassified_Cell_type_specific	-0.567599	-1.5713	-6.69334	7.1645e-10	4.59123e-08	12.1743
cg01853632	chr3	43147395	+	cg01853632	NA	NA	NA	NA	NA	NA	chr3:43147184-43147713	Island	C3orf39;C3orf39	NM_032806;NM_032806	5'UTR;1stExon			3:43121866-43122690	3:43146658-43148258	Promoter_Associated	-0.567554	-0.909662	-7.31878	2.98291e-11	3.02514e-09	15.2576
cg26623416	chr11	18548628	+	cg26623416	rs34178768	0.031605	NA	NA	NA	NA	chr11:18548060-18548629	Island	TSG101	NM_006292	TSS200			11:18504637-18505306	11:18547608-18549264	Promoter_Associated	-0.56752	-2.09359	-8.33235	1.41764e-13	2.86024e-11	20.4578
cg20674839	chr19	51925322	-	cg20674839	NA	NA	NA	NA	NA	NA	chr19:51924999-51925413	Island				DMR		19:56616812-56617285	19:51925047-51925987	Unclassified	-0.567374	-1.5346	-10.0994	8.94278e-18	6.47679e-15	29.8733
cg12950166	chr12	122517149	+	cg12950166	rs192516463	0.0224	NA	NA	NA	NA	chr12:122516193-122517207	Island	MLXIP	NM_014938	1stExon			12:121000410-121001829			-0.567351	-1.34388	-9.17307	1.47601e-15	5.3821e-13	24.9013
cg15664069	chr6	2989243	-	cg15664069	NA	NA	NA	NA	NA	NA	chr6:2988855-2989549	Island	DKFZP686I15217;DKFZP686I15217	NR_026855;NR_026856	Body;Body			6:2933908-2934548	6:2988656-2990594	Promoter_Associated	-0.566868	-2.34916	-6.44543	2.44487e-09	1.28777e-07	10.9858
cg16810449	chr7	98973241	+	cg16810449	rs11980995	0.180155	NA	NA	NA	NA	chr7:98971649-98973170	S_Shore	ARPC1B	NM_005720	5'UTR				7:98971502-98973415	Promoter_Associated	-0.566814	-2.33816	-7.20206	5.44284e-11	5.06837e-09	14.6738
cg18851521	chr18	268131	-	cg18851521	rs79098569	0.040365	NA	NA	NA	NA	chr18:267710-268382	Island	THOC1	NM_005131	TSS200			18:257470-258526	18:267221-269144	Promoter_Associated	-0.566638	-1.47047	-10.0875	9.55163e-18	6.87037e-15	29.8092
cg06168050	chr17	30677336	+	cg06168050	NA	NA	NA	NA	NA	NA	chr17:30677001-30677460	Island	ZNF207;ZNF207;ZNF207	NM_001098507;NM_001032293;NM_003457	1stExon;1stExon;1stExon			17:27701083-27701789	17:30676667-30678012	Unclassified	-0.566487	-1.99882	-9.0308	3.21471e-15	1.05996e-12	24.1434
cg26327118	chr6	39693366	-	cg26327118	NA	NA	NA	NA	NA	NA	chr6:39692743-39692966	S_Shore	KIF6	NM_145027	TSS200	DMR		6:39800625-39801355	6:39692487-39693446	Promoter_Associated	-0.565835	-1.8463	-9.03009	3.2272e-15	1.06324e-12	24.1396
cg00010672	chr2	55281781	-	cg00010672	NA	NA	NA	NA	NA	NA	chr2:55276555-55278044	S_Shelf							2:55281274-55281989	Unclassified	-0.565803	2.03173	-5.7073	8.29292e-08	2.36848e-06	7.58334
cg08269986	chr1	35735167	+	cg08269986	NA	NA	NA	NA	NA	NA	chr1:35734223-35734855	S_Shore	ZMYM4	NM_005095	Body			1:35507651-35507773	1:35733660-35735305	Promoter_Associated	-0.565538	-2.08607	-6.58792	1.21036e-09	7.15693e-08	11.6664
cg11932961	chr4	129733571	+	cg11932961	NA	NA	NA	NA	NA	NA	chr4:129732322-129733985	Island	PHF17;PHF17	NM_024900;NM_199320	5'UTR;5'UTR			4:129951456-129953408	4:129733051-129733773	Unclassified	-0.565385	-2.13149	-7.74449	3.23637e-12	4.36011e-10	17.4155
cg27245606	chr6	31549038	-	cg27245606	NA	NA	NA	NA	NA	NA	chr6:31548436-31549277	Island	LTB;LTB	NM_002341;NM_009588	Body;3'UTR			6:31656416-31657221	6:31547692-31549746	Promoter_Associated	-0.565352	-2.24879	-6.72423	6.13979e-10	4.02231e-08	12.3238
cg22678932	chr22	22006201	+	cg22678932	rs861844	0.068472	NA	NA	NA	NA	chr22:22006079-22007048	Island	MIR130B;MIR301B	NR_029845;NR_030622	TSS1500;TSS1500			22:20335810-20336214	22:22005683-22007109	Unclassified	-0.565065	-1.78485	-7.93683	1.17126e-12	1.79302e-10	18.4036
cg20174699	chr12	50222232	-	cg20174699	NA	NA	NA	NA	NA	NA	chr12:50221558-50222609	Island	LOC100286844;NCKAP5L;LOC100286844;LOC100286844	NR_027500;NM_001037806;NR_027501;NR_027499	TSS200;TSS200;TSS200;TSS200			12:48507845-48508876	12:50220951-50222919	Promoter_Associated	-0.565011	-1.9811	-8.66176	2.39591e-14	6.05194e-12	22.188
cg19959974	chr12	75905392	+	cg19959974	NA	NA	NA	NA	NA	NA	chr12:75905219-75905518	Island	KRR1;KRR1	NM_007043;NM_007043	1stExon;5'UTR			12:74191315-74191967	12:75905015-75905798	Unclassified	-0.564959	-1.45945	-8.0208	7.49816e-13	1.22176e-10	18.8374
cg04314247	chr1	95286125	+	cg04314247	rs72958558	0.024703	NA	NA	NA	NA	chr1:95285602-95286319	Island	SLC44A3;SLC44A3;SLC44A3	NM_152369;NM_152369;NM_001114106	5'UTR;1stExon;Body			1:95058119-95058907			-0.564951	-1.44964	-6.91678	2.33087e-10	1.76671e-08	13.2626
cg16727006	chr16	87470545	-	cg16727006	NA	NA	NA	NA	NA	NA		OpenSea	ZCCHC14	NM_015144	Body		TRUE		16:87470340-87470595	Unclassified_Cell_type_specific	-0.564711	1.39175	-7.98822	8.91616e-13	1.41923e-10	18.6689
cg18382599	chr1	43124310	-	cg18382599	NA	NA	NA	NA	NA	NA	chr1:43123977-43124422	Island	PPIH	NM_006347	Body			1:42896444-42897381	1:43123377-43124495	Promoter_Associated	-0.564696	-0.772128	-10.8252	1.59531e-19	2.04525e-16	33.7926
cg24881229	chr11	93474015	+	cg24881229	NA	NA	NA	NA	NA	NA	chr11:93474085-93475075	N_Shore	C11orf54;TAF1D	NM_014039;NM_024116	TSS1500;5'UTR				11:93473631-93475441	Promoter_Associated	-0.564617	-1.51362	-6.03037	1.8198e-08	6.84788e-07	9.04571
cg08628601	chr15	52861409	+	cg08628601	NA	NA	NA	NA	NA	NA	chr15:52860752-52861410	Island	ARPP19	NM_006628	TSS200			15:50648058-50648845	15:52860258-52862015	Promoter_Associated_Cell_type_specific	-0.564533	-1.27228	-7.23524	4.58906e-11	4.39212e-09	14.8394
cg17626301	chr6	32820201	-	cg17626301	NA	NA	NA	NA	NA	NA	chr6:32820849-32822370	N_Shore	TAP1	NM_000593	Body						-0.564069	1.45346	-5.94309	2.75278e-08	9.65019e-07	8.64631
cg05130304	chr3	44379503	+	cg05130304	NA	NA	NA	NA	NA	NA	chr3:44379532-44380310	N_Shore	C3orf23;C3orf23;C3orf23	NM_001029839;NM_173826;NM_001029840	TSS1500;TSS1500;TSS200						-0.563502	-2.15691	-8.66812	2.31464e-14	5.89966e-12	22.2216
cg07480608	chr3	15352493	-	cg07480608	rs9836450	0.470277	NA	NA	NA	NA		OpenSea	SH3BP5;SH3BP5	NM_004844;NM_001018009	Body;5'UTR		TRUE		3:15352195-15352590	Unclassified	-0.563327	1.77665	-5.73648	7.24387e-08	2.12299e-06	7.7136
cg16879549	chr17	7146439	-	cg16879549	NA	NA	NA	NA	NA	NA	chr17:7145479-7146709	Island	GABARAP	NM_007278	TSS1500			17:7087042-7087378	17:7145320-7146850	Promoter_Associated	-0.562864	-1.68122	-6.10046	1.30241e-08	5.19856e-07	9.36868
cg15823064	chr1	87794194	-	cg15823064	NA	NA	NA	NA	NA	NA	chr1:87793802-87795142	Island	LMO4;LMO4	NM_006769;NM_006769	1stExon;5'UTR			1:87566398-87567764	1:87793812-87794373	Promoter_Associated	-0.562836	-1.88947	-7.42039	1.7623e-11	1.90794e-09	15.7687
cg01948217	chr20	36932385	+	cg01948217	NA	NA	NA	NA	NA	NA		OpenSea	BPI	NM_001725	TSS200						-0.562525	-1.28175	-8.12904	4.2117e-13	7.40555e-11	19.3984
cg04841346	chr1	145096723	+	cg04841346	rs74119774	0.021938	NA	NA	NA	NA	chr1:145096393-145096784	Island	SEC22B	NM_004892	Body			1:143807732-143808107	1:145096038-145097369	Unclassified	-0.562362	-1.93195	-7.67383	4.69228e-12	6.02954e-10	17.0544
cg12098645	chr12	69326716	+	cg12098645	rs7974965	0.078627	NA	NA	NA	NA	chr12:69327021-69327532	N_Shore	CPM;CPM;CPM	NM_001005502;NM_198320;NM_001874	5'UTR;5'UTR;5'UTR			12:67612814-67613799	12:69326064-69327911	Promoter_Associated	-0.562304	-1.70884	-7.36719	2.32215e-11	2.42529e-09	15.5008
cg13493109	chr1	22108764	-	cg13493109	rs78286556	0.056858	NA	NA	NA	NA	chr1:22109129-22110261	N_Shore	USP48;USP48	NM_001032730;NM_032236	Body;Body			1:21981304-21981352	1:22108625-22110429	Promoter_Associated	-0.562182	-2.11524	-8.36592	1.18363e-13	2.44565e-11	20.6333
cg12226306	chr3	105087718	+	cg12226306	NA	NA	NA	NA	NA	NA	chr3:105088072-105088339	N_Shore	ALCAM	NM_001627	Body			3:106570266-106571237	3:105087117-105088964	Promoter_Associated	-0.561809	-1.63095	-8.22242	2.55644e-13	4.78764e-11	19.8841
cg27308707	chr10	91461150	-	cg27308707	rs11598257	0.126915	NA	NA	NA	NA	chr10:91460899-91461615	Island	KIF20B	NM_016195	TSS1500			10:91450897-91451595	10:91460679-91462058	Promoter_Associated	-0.561538	-2.13198	-8.44059	7.91825e-14	1.73371e-11	21.0245
cg19349861	chr11	133402246	-	cg19349861	NA	NA	NA	NA	NA	NA		OpenSea	OPCML;OPCML	NM_001012393;NM_001012393	5'UTR;1stExon			11:132907363-132907577			-0.561515	-1.53613	-13.8784	8.27262e-27	7.72229e-23	50.0797
cg03710481	chr6	122931605	-	cg03710481	NA	NA	NA	NA	NA	NA	chr6:122931153-122931705	Island	PKIB;PKIB;PKIB;PKIB;PKIB	NM_032471;NM_181795;NM_181794;NM_032471;NM_181795	5'UTR;1stExon;5'UTR;1stExon;5'UTR		TRUE	6:122972853-122974198	6:122931110-122932087	Unclassified	-0.561452	-2.17479	-8.08325	5.3772e-13	9.12265e-11	19.1608
cg20067598	chr11	118928341	+	cg20067598	NA	NA	NA	NA	NA	NA	chr11:118927374-118928412	Island	HYOU1;HYOU1	NM_001130991;NM_006389	TSS1500;TSS1500			11:118432585-118433622	11:118926544-118928643	Promoter_Associated	-0.561343	-2.24907	-7.07084	1.06558e-10	8.99084e-09	14.0218
cg15243630	chr3	32147959	-	cg15243630	rs13095243	0.228806	NA	NA	NA	NA	chr3:32147826-32148874	Island	GPD1L	NM_015141	TSS200			3:32122831-32123837	3:32147510-32148764	Promoter_Associated	-0.561246	-1.99611	-7.70478	3.98818e-12	5.23038e-10	17.2124
cg20999932	chr14	73712574	+	cg20999932	NA	NA	NA	NA	NA	NA	chr14:73712288-73712911	Island	PAPLN	NM_173462	Body			14:72782042-72782684	14:73712117-73713096	Unclassified	-0.560333	0.832366	-7.95856	1.04374e-12	1.62727e-10	18.5157
cg11412876	chr6	112194702	+	cg11412876	NA	NA	NA	NA	NA	NA	chr6:112193835-112194854	Island	FYN	NM_002037	TSS200			6:112300552-112301746	6:112194444-112194977	Promoter_Associated	-0.56025	-1.55603	-10.1373	7.2463e-18	5.40659e-15	30.0782
cg18724912	chr7	75357247	+	cg18724912	rs79044350	0.041133	NA	NA	NA	NA		OpenSea	HIP1	NM_005338	Body		TRUE		7:75357104-75357976	Unclassified_Cell_type_specific	-0.560072	2.19011	-7.54223	9.34548e-12	1.1077e-09	16.3849
cg20060523	chr4	142557759	-	cg20060523	NA	NA	NA	NA	NA	NA	chr4:142557388-142558323	Island	IL15;IL15;IL15;IL15	NM_000585;NM_172174;NM_172174;NM_000585	5'UTR;1stExon;5'UTR;1stExon		TRUE	4:142776802-142777518	4:142557111-142558569	Promoter_Associated	-0.560016	-1.96807	-8.16135	3.54414e-13	6.3868e-11	19.5663
cg21099470	chr4	10459141	+	cg21099470	NA	NA	NA	NA	NA	NA	chr4:10458129-10459353	Island	ZNF518B	NM_053042	TSS200			4:10067138-10068870			-0.55993	-1.39778	-9.84044	3.74659e-17	2.21041e-14	28.4785
cg20363904	chr8	22552821	-	cg20363904	NA	NA	NA	NA	NA	NA	chr8:22547486-22553427	Island						8:22603167-22609289	8:22552483-22553106	Unclassified	-0.559802	-2.48183	-8.04359	6.64194e-13	1.10278e-10	18.9553
cg14320087	chr8	74005537	-	cg14320087	rs149477098	0.0192	NA	NA	NA	NA	chr8:74005021-74005856	Island	C8orf84	NM_153225	TSS200			8:74167482-74168473			-0.559624	-1.79794	-8.16374	3.49912e-13	6.31381e-11	19.5787
cg15593337	chr11	43902276	-	cg15593337	NA	NA	NA	NA	NA	NA	chr11:43902254-43902528	Island	ALKBH3	NM_139178	TSS200			11:43858710-43859141	11:43902004-43903295	Unclassified	-0.559576	-1.74743	-7.01828	1.39279e-10	1.13604e-08	13.762
cg18603276	chr17	8023961	+	cg18603276	NA	NA	NA	NA	NA	NA	chr17:8023960-8024239	Island	HES7;HES7	NM_032580;NM_001165967	3'UTR;3'UTR			17:7964686-7964991	17:8023440-8026239	Promoter_Associated	-0.559516	-0.306751	-6.52234	1.67425e-09	9.39476e-08	11.3523
cg22761551	chr5	175875380	-	cg22761551	NA	NA	NA	NA	NA	NA	chr5:175874629-175875428	Island	FAF2;FAF2	NM_014613;NM_014613	5'UTR;1stExon			5:175806771-175808447	5:175874154-175876094	Promoter_Associated	-0.55944	-1.78692	-5.53829	1.80188e-07	4.43231e-06	6.83654
cg04244535	chr14	23236155	-	cg04244535	rs45616941	0.079909	NA	NA	NA	NA	chr14:23235774-23236578	Island	OXA1L	NM_005015	Body			14:22305615-22306349	14:23235387-23236477	Promoter_Associated	-0.558962	-1.51966	-8.41429	9.12337e-14	1.96231e-11	20.8867
cg12566780	chr7	92157604	-	cg12566780	NA	NA	NA	NA	NA	NA	chr7:92157487-92158405	Island	PEX1;C7orf64	NM_000466;NM_032120	Body;TSS1500			7:91995367-91996315	7:92157051-92158374	Promoter_Associated	-0.558623	-1.57191	-7.54027	9.44148e-12	1.11593e-09	16.375
cg20015168	chr14	57046681	-	cg20015168	NA	NA	NA	NA	NA	NA	chr14:57046472-57046804	Island	C14orf101	NM_017799	1stExon			14:56116154-56116794	14:57045928-57046695	Promoter_Associated	-0.558504	-2.10342	-7.79875	2.43143e-12	3.38534e-10	17.6935
cg07996345	chr11	47600851	-	cg07996345	NA	NA	NA	NA	NA	NA	chr11:47600129-47600927	Island	KBTBD4;KBTBD4;NDUFS3;KBTBD4	NM_018095;NR_024222;NM_004551;NM_016506	TSS1500;TSS1500;Body;TSS1500			11:47556706-47557482	11:47599752-47601264	Promoter_Associated	-0.558471	-1.70903	-8.44054	7.92019e-14	1.73371e-11	21.0243
cg04527989	chr5	71614752	-	cg04527989	NA	NA	NA	NA	NA	NA	chr5:71616007-71616345	N_Shore	PTCD2;MRPS27	NM_024754;NM_015084	TSS1500;Body						-0.558322	2.30738	-5.92611	2.98252e-08	1.03149e-06	8.56898
cg18247339	chr14	35183597	-	cg18247339	rs10149653	0.257313	NA	NA	NA	NA	chr14:35183385-35184196	Island	CFL2;CFL2;CFL2;CFL2;CFL2	NM_138638;NR_028130;NM_021914;NR_028132;NR_028131	Body;Body;TSS1500;Body;Body			14:34253114-34253966	14:35183563-35184029	Promoter_Associated	-0.558291	-2.00586	-9.25487	9.42666e-16	3.63284e-13	25.3379
cg02384859	chr15	74862662	-	cg02384859	NA	NA	NA	NA	NA	NA		OpenSea	ARID3B	NM_006465	Body		TRUE				-0.558203	2.16039	-6.81388	3.91665e-10	2.75217e-08	12.7595
cg22854549	chr19	5904785	-	cg22854549	NA	NA	NA	NA	NA	NA	chr19:5903482-5905216	Island	VMAC;NDUFA11	NM_001017921;NM_175614	TSS200;TSS1500			19:5854483-5856183	19:5903681-5905078	Promoter_Associated	-0.558075	-1.88908	-7.82667	2.09818e-12	2.97992e-10	17.8368
cg09459719	chr3	141594525	+	cg09459719	rs10935443	0.094185	NA	NA	NA	NA	chr3:141594486-141596288	Island	ATP1B3	NM_001679	TSS1500			3:143077177-143077335	3:141593935-141595586	Promoter_Associated	-0.557641	-1.52645	-6.89741	2.57066e-10	1.92279e-08	13.1677
cg18364837	chr5	148737347	-	cg18364837	NA	NA	NA	NA	NA	NA	chr5:148737346-148737764	Island	PCYOX1L	NM_024028	TSS1500		TRUE	5:148717540-148718218	5:148736840-148738287	Promoter_Associated	-0.557591	-1.29112	-8.37735	1.11303e-13	2.31571e-11	20.6932
cg12840502	chr22	30116919	+	cg12840502	NA	NA	NA	NA	NA	NA	chr22:30116081-30117160	Island	CABP7	NM_182527	Body	DMR		22:28445886-28447149	22:30115764-30117149	Unclassified_Cell_type_specific	-0.557472	-1.67139	-6.08127	1.42761e-08	5.61242e-07	9.28005
cg17472985	chr3	160117717	+	cg17472985	NA	NA	NA	NA	NA	NA	chr3:160117012-160118878	Island	SMC4;IFT80;SMC4	NM_001002800;NM_020800;NM_005496	5'UTR;TSS1500;TSS1500			3:161600128-161600953			-0.557439	-1.45892	-7.35572	2.46421e-11	2.55083e-09	15.4431
cg04873026	chr21	30365177	+	cg04873026	NA	NA	NA	NA	NA	NA	chr21:30364965-30365342	Island	RNF160	NM_015565	1stExon			21:29286766-29287213	21:30364655-30365872	Promoter_Associated	-0.556886	-1.78048	-7.51679	1.0672e-11	1.24043e-09	16.256
cg07820310	chr20	44035078	-	cg07820310	NA	NA	NA	NA	NA	NA	chr20:44034458-44035954	Island	DBNDD2;DBNDD2;DBNDD2;SYS1-DBNDD2;DBNDD2	NM_001048224;NM_001048222;NM_001048223;NR_003189;NM_001048221	TSS200;5'UTR;TSS200;Body;5'UTR			20:43467659-43469389			-0.556773	-1.55383	-6.38636	3.26553e-09	1.64181e-07	10.7058
cg22696073	chr6	32939982	+	cg22696073	NA	NA	NA	NA	NA	NA	chr6:32939275-32940954	Island	BRD2;BRD2	NM_001113182;NM_005104	5'UTR;5'UTR			6:33047254-33049087	6:32939578-32940254	Unclassified	-0.556771	-1.88814	-8.4652	6.93435e-14	1.54365e-11	21.1536
cg23526204	chr20	43992176	-	cg23526204	NA	NA	NA	NA	NA	NA	chr20:43991615-43992376	Island	SYS1;SYS1-DBNDD2	NM_033542;NR_003189	Body;Body			20:43424958-43425759	20:43990837-43992453	Promoter_Associated	-0.556548	-2.41	-8.04185	6.70386e-13	1.11218e-10	18.9463
cg09202227	chr16	68482715	-	cg09202227	NA	NA	NA	NA	NA	NA	chr16:68480864-68482822	Island	SMPD3	NM_018667	TSS1500			16:67039314-67040523	16:68481931-68483031	Unclassified	-0.556317	-1.01058	-6.7482	5.44565e-10	3.62868e-08	12.44
cg24071726	chr2	171571151	+	cg24071726	NA	NA	NA	NA	NA	NA	chr2:171569877-171573904	Island	LOC440925;SP5	NR_027433;NM_001003845	TSS200;TSS1500		TRUE	2:171277816-171279780			-0.556284	-2.15459	-8.71708	1.77486e-14	4.70975e-12	22.4801
cg11239145	chr4	26320844	-	cg11239145	NA	NA	NA	NA	NA	NA	chr4:26320769-26321008	Island	RBPJ;RBPJ	NM_005349;NM_203283	TSS1500;TSS1500			4:25929874-25932591			-0.556258	-1.88864	-7.57763	7.76714e-12	9.41243e-10	16.5647
cg10624784	chr7	77427913	+	cg10624784	NA	NA	NA	NA	NA	NA	chr7:77427331-77428850	Island	PHTF2;PHTF2;TMEM60	NM_001127360;NM_001127358;NM_032936	TSS200;TSS200;TSS200			7:77265648-77266786	7:77427544-77428874	Promoter_Associated	-0.556065	-1.11098	-9.83405	3.88133e-17	2.27301e-14	28.4441
cg26628795	chr2	111435723	-	cg26628795	NA	NA	NA	NA	NA	NA	chr2:111435318-111435884	Island	BUB1	NM_004336	TSS200			2:111151790-111152351	2:111434842-111436820	Promoter_Associated	-0.556046	-1.23182	-9.50605	2.37038e-16	1.0966e-13	26.6821
cg15971888	chr8	67089599	-	cg15971888	NA	NA	NA	NA	NA	NA	chr8:67089249-67089962	Island	CRH	NM_000756	Body			8:67251735-67253142	8:67088727-67090297	Unclassified	-0.555979	-2.04041	-8.32756	1.45458e-13	2.92632e-11	20.4327
cg01217204	chr2	113239325	+	cg01217204	NA	NA	NA	NA	NA	NA	chr2:113239249-113240584	Island	TTL	NM_153712	TSS1500			2:112954825-112956700	2:113238201-113239426	Promoter_Associated	-0.555868	-1.83903	-8.02551	7.31266e-13	1.19597e-10	18.8617
cg19011844	chr17	10102232	-	cg19011844	rs57846964	0.385283	NA	NA	NA	NA	chr17:10101034-10102440	Island	GAS7	NM_201433	TSS1500	DMR		17:10041793-10043377	17:10101965-10102521	Unclassified_Cell_type_specific	-0.555507	-1.99353	-5.27438	5.90011e-07	1.14005e-05	5.69727
cg07580707	chr3	14220061	+	cg07580707	rs2607775	0.34387	NA	NA	NA	NA	chr3:14219715-14220408	Island	XPC;XPC;LSM3;XPC	NR_027299;NM_004628;NM_014463;NM_001145769	Body;1stExon;TSS200;1stExon			3:14194720-14195408	3:14219212-14221098	Promoter_Associated	-0.555384	-1.5607	-8.0899	5.1897e-13	8.85102e-11	19.1953
cg26326615	chr3	18485765	-	cg26326615	NA	NA	NA	NA	NA	NA	chr3:18485112-18487056	Island						3:18460177-18462192			-0.555293	-1.16414	-8.05592	6.22006e-13	1.03807e-10	19.0191
cg13645767	chr9	97766849	-	cg13645767	NA	NA	NA	NA	NA	NA	chr9:97766649-97767955	Island	C9orf3	NM_032823	Body			9:96806471-96807776	9:97766136-97767782	Unclassified	-0.555245	-1.65905	-7.67306	4.71124e-12	6.04651e-10	17.0505
cg13531588	chr14	75725958	+	cg13531588	NA	NA	NA	NA	NA	NA	chr14:75725748-75726029	Island					TRUE	14:74795475-74795897	14:75725328-75726411	Promoter_Associated	-0.555157	-2.2492	-7.93054	1.21098e-12	1.84575e-10	18.3712
cg07473001	chr8	73920952	-	cg07473001	rs56249802	0.01087	NA	NA	NA	NA	chr8:73920858-73921552	Island	TERF1;TERF1	NM_003218;NM_017489	TSS200;TSS200			8:74083413-74084162	8:73920517-73921866	Promoter_Associated	-0.554991	-2.04412	-8.34838	1.30062e-13	2.65602e-11	20.5416
cg04053862	chr2	179345017	-	cg04053862	NA	NA	NA	NA	NA	NA	chr2:179344852-179345483	Island	MIR548N;PLEKHA3	NR_031666;NM_019091	Body;TSS200			2:179053116-179053994	2:179344863-179345311	Promoter_Associated	-0.554537	-1.73581	-7.60352	6.78352e-12	8.34655e-10	16.6962
cg07586956	chr2	70336043	-	cg07586956	NA	NA	NA	NA	NA	NA		OpenSea					TRUE		2:70335775-70336369	Unclassified	-0.554527	1.50341	-5.94444	2.73528e-08	9.59813e-07	8.65246
cg25050392	chr6	24933103	+	cg25050392	rs2747672	0.047031	NA	NA	NA	NA		OpenSea					TRUE				-0.554371	1.52641	-5.53314	1.8446e-07	4.51649e-06	6.81401
cg15401922	chr6	157802439	+	cg15401922	NA	NA	NA	NA	NA	NA	chr6:157801062-157803377	Island	ZDHHC14;ZDHHC14	NM_024630;NM_153746	TSS200;TSS200			6:157721051-157723354			-0.554268	-1.54086	-8.69958	1.95168e-14	5.11117e-12	22.3876
cg01682111	chr16	1430087	+	cg01682111	NA	NA	NA	NA	NA	NA	chr16:1429050-1430104	Island	UNKL	NM_023076	TSS1500			16:1369016-1370105	16:1428912-1430497	Promoter_Associated	-0.554178	1.11255	-6.99749	1.54812e-10	1.2458e-08	13.6595
cg17700633	chr19	13263997	+	cg17700633	NA	NA	NA	NA	NA	NA	chr19:13260562-13264924	Island	IER2	NM_004907	5'UTR			19:13124547-13125966	19:13263300-13264179	Promoter_Associated	-0.553986	-2.27894	-8.99183	3.97712e-15	1.26949e-12	23.9362
cg19744158	chr22	42196655	+	cg19744158	rs139562	0.143431	NA	NA	NA	NA	chr22:42195953-42196961	Island	CCDC134	NM_024821	TSS200			22:40525918-40526879	22:42195438-42197365	Promoter_Associated	-0.553872	-2.04869	-7.47131	1.35248e-11	1.51824e-09	16.0258
cg26434548	chr7	129074607	-	cg26434548	NA	NA	NA	NA	NA	NA	chr7:129073722-129074700	Island	FAM40B;FAM40B	NM_020704;NM_001134336	Body;Body			7:128861016-128862230	7:129073394-129075055	Promoter_Associated	-0.553631	-1.63424	-9.54305	1.93342e-16	9.23961e-14	26.8805
cg21812670	chr1	76251636	+	cg21812670	NA	NA	NA	NA	NA	NA		OpenSea	SNORD45C;RABGGTB	NR_003042;NM_004582	TSS1500;TSS1500				1:76251370-76252590	Promoter_Associated	-0.553602	-0.361196	-10.9319	8.82151e-20	1.22297e-16	34.3691
cg01151424	chr11	17411006	+	cg01151424	rs35271178	0.313242	NA	NA	NA	NA	chr11:17410436-17411287	Island	KCNJ11;KCNJ11	NM_000525;NM_001166290	TSS1500;TSS200			11:17367035-17367826	11:17410124-17411995	Promoter_Associated	-0.553232	-1.49931	-7.89796	1.43917e-12	2.14225e-10	18.2033
cg20228115	chr3	167813730	+	cg20228115	NA	NA	NA	NA	NA	NA	chr3:167812829-167814102	Island	GOLIM4	NM_014498	TSS1500			3:169295320-169296890	3:167812347-167813937	Promoter_Associated	-0.552756	-1.67639	-8.67392	2.24308e-14	5.75235e-12	22.2522
cg07160044	chr13	24735301	+	cg07160044	NA	NA	NA	NA	NA	NA	chr13:24734771-24735538	Island	SPATA13;MIR2276;SPATA13	NM_001166271;NR_031753;NM_153023	5'UTR;TSS1500;5'UTR			13:23632772-23633583	13:24734470-24736039	Promoter_Associated	-0.552199	-2.12723	-7.6893	4.32625e-12	5.61069e-10	17.1334
cg11620238	chr5	32710663	-	cg11620238	NA	NA	NA	NA	NA	NA	chr5:32709910-32714450	Island	NPR3	NM_000908	TSS1500		TRUE	5:32745905-32746681	5:32709075-32710898	Unclassified	-0.552146	-2.59699	-6.26428	5.91644e-09	2.69181e-07	10.1311
cg07930552	chr6	133119739	+	cg07930552	rs3813347	0.171743	NA	NA	NA	NA	chr6:133119483-133119802	Island	C6orf192;C6orf192	NM_052831;NM_052831	5'UTR;1stExon			6:133161100-133161547	6:133119268-133120835	Unclassified	-0.55213	-1.83006	-8.08721	5.26482e-13	8.95732e-11	19.1813
cg06736242	chr7	141438205	-	cg06736242	NA	NA	NA	NA	NA	NA	chr7:141438004-141438393	Island	SSBP1;SSBP1;FLJ40852	NM_003143;NM_003143;NR_015392	1stExon;5'UTR;TSS200			7:141084489-141084836	7:141437630-141438803	Promoter_Associated	-0.551822	-2.43077	-5.78333	5.82583e-08	1.77657e-06	7.92348
cg17587997	chr6	112085781	-	cg17587997	rs80018833	0.064769	NA	NA	NA	NA		OpenSea	FYN	NM_002037	5'UTR		TRUE		6:112085509-112085883	Unclassified_Cell_type_specific	-0.551673	1.45095	-5.7927	5.57682e-08	1.71357e-06	7.96558
cg09700085	chr3	45838028	+	cg09700085	NA	NA	NA	NA	NA	NA	chr3:45837480-45838256	Island	SLC6A20;SLC6A20;SLC6A20;SLC6A20	NM_020208;NM_022405;NM_020208;NM_022405	1stExon;1stExon;5'UTR;5'UTR		TRUE	3:45812485-45813319	3:45837820-45838250	Unclassified_Cell_type_specific	-0.551586	-0.447955	-12.8789	1.88796e-24	8.91081e-21	44.8172
cg02668248	chr19	16437789	+	cg02668248	NA	NA	NA	NA	NA	NA	chr19:16435202-16438064	Island	KLF2	NM_016270	Body	RDMR		19:16296270-16299051			-0.551427	0.918719	-6.33913	4.11222e-09	1.98506e-07	10.4828
cg19683962	chr4	108852534	+	cg19683962	rs1493128	0.344591	NA	NA	NA	NA	chr4:108852495-108853387	Island	CYP2U1	NM_183075	TSS200			4:109071902-109072941	4:108851893-108853616	Promoter_Associated	-0.551198	-2.06898	-7.11244	8.61593e-11	7.53538e-09	14.228
cg16859420	chr8	41219116	+	cg16859420	NA	NA	NA	NA	NA	NA		OpenSea					TRUE				-0.551168	-1.20239	-8.71266	1.81791e-14	4.81184e-12	22.4567
cg01262337	chr3	53290205	+	cg01262337	NA	NA	NA	NA	NA	NA	chr3:53289533-53290213	Island	TKT;TKT;TKT	NM_001135055;NM_001064;NM_001135056	TSS200;TSS200;TSS200			3:53264178-53265253	3:53289962-53290366	Promoter_Associated	-0.551025	-1.74263	-5.55548	1.66604e-07	4.16249e-06	6.91192
cg24972377	chr12	122326574	+	cg24972377	NA	NA	NA	NA	NA	NA	chr12:122326482-122327044	Island	PSMD9	NM_002813	TSS200			12:120810771-120811409	12:122325820-122327811	Promoter_Associated	-0.550968	-1.93625	-10.3243	2.57107e-18	2.21548e-15	31.0869
cg16469046	chr2	99062999	-	cg16469046	NA	NA	NA	NA	NA	NA	chr2:99061174-99061848	S_Shore	INPP4A;INPP4A;INPP4A;INPP4A	NM_001566;NM_004027;NM_001134224;NM_001134225	5'UTR;5'UTR;5'UTR;5'UTR		TRUE		2:99062689-99063351	Promoter_Associated	-0.550947	1.46564	-6.27187	5.70266e-09	2.61287e-07	10.1667
cg07786657	chr1	167487633	-	cg07786657	rs35864197	0.096203	NA	NA	NA	NA		OpenSea	CD247;CD247	NM_198053;NM_000734	Body;Body			1:165754249-165754303	1:167486693-167488230	Promoter_Associated_Cell_type_specific	-0.550851	0.9099	-6.83115	3.59073e-10	2.55045e-08	12.8437
cg14789178	chr19	5904119	-	cg14789178	NA	NA	NA	NA	NA	NA	chr19:5903482-5905216	Island	VMAC;NDUFA11	NM_001017921;NM_175614	TSS1500;TSS200			19:5854483-5856183	19:5903681-5905078	Promoter_Associated	-0.550799	-1.94347	-8.85484	8.3932e-15	2.47243e-12	23.2091
cg21998473	chr1	113051139	-	cg21998473	NA	NA	NA	NA	NA	NA	chr1:113050813-113052301	Island	WNT2B;WNT2B	NM_004185;NM_024494	Body;TSS1500		TRUE	1:112852159-112853944			-0.550703	-1.2288	-7.81001	2.29121e-12	3.22539e-10	17.7512
cg15854934	chr14	55518152	-	cg15854934	NA	NA	NA	NA	NA	NA	chr14:55518131-55518957	Island	MAPK1IP1L	NM_144578	TSS1500			14:54587762-54588710	14:55517809-55519632	Promoter_Associated	-0.550656	-2.20896	-8.32354	1.48638e-13	2.98174e-11	20.4117
cg00050247	chr6	33216585	+	cg00050247	NA	NA	NA	NA	NA	NA	chr6:33216103-33217463	Island						6:33324082-33325607	6:33215783-33217632	Promoter_Associated	-0.550498	-2.52496	-7.35793	2.43614e-11	2.52613e-09	15.4542
cg21776568	chr13	95254007	+	cg21776568	rs3897474	0.285963	NA	NA	NA	NA	chr13:95253814-95254569	Island	GPR180	NM_180989	TSS200			13:94051740-94052570	13:95253449-95254849	Promoter_Associated	-0.55046	-1.60354	-7.38358	2.13311e-11	2.24911e-09	15.5832
cg03052970	chr17	64961530	+	cg03052970	NA	NA	NA	NA	NA	NA	chr17:64961007-64962321	Island	CACNG4	NM_014405	Body			17:62390899-62392977	17:64961410-64962596	Unclassified_Cell_type_specific	-0.550419	-1.66765	-5.30537	5.14162e-07	1.01993e-05	5.82928
cg00095594	chr1	236228625	+	cg00095594	rs7548918	0.392998	NA	NA	NA	NA	chr1:236227682-236228817	Island	NID1	NM_002508	TSS200	DMR		1:234293973-234295835	1:236227502-236228862	Unclassified	-0.550347	-2.16	-5.34725	4.26593e-07	8.77125e-06	6.00847
cg25645657	chr5	52776244	+	cg25645657	NA	NA	NA	NA	NA	NA	chr5:52775533-52776645	Island	FST;FST	NM_006350;NM_013409	TSS1500;TSS1500			5:52811267-52812402			-0.55029	-1.85147	-6.9059	2.46268e-10	1.85192e-08	13.2093
cg15718222	chr1	6483926	+	cg15718222	NA	NA	NA	NA	NA	NA	chr1:6484503-6485327	N_Shore	ESPN	NM_031475	TSS1500		TRUE		1:6482941-6484702	Unclassified	-0.550195	-1.72763	-7.66863	4.82222e-12	6.1701e-10	17.0279
cg07138452	chr17	17141020	-	cg07138452	NA	NA	NA	NA	NA	NA	chr17:17140117-17141080	Island	FLCN;FLCN	NM_144606;NM_144997	TSS1500;TSS1500			17:17081708-17081790	17:17139889-17141270	Promoter_Associated	-0.550053	1.01662	-8.68076	2.16139e-14	5.59065e-12	22.2883
cg09115713	chr16	88832476	-	cg09115713	NA	NA	NA	NA	NA	NA		OpenSea	FAM38A	NM_001142864	Body			16:87359943-87360074			-0.549874	1.76178	-7.39066	2.05617e-11	2.18002e-09	15.6189
cg14905632	chr17	38333933	+	cg14905632	NA	NA	NA	NA	NA	NA	chr17:38333605-38334795	Island	RAPGEFL1	NM_016339	TSS1500			17:35587134-35588286	17:38333236-38334643	Gene_Associated_Cell_type_specific	-0.549833	-1.52871	-9.9323	2.25455e-17	1.44368e-14	28.973
cg11788103	chr19	12833533	-	cg11788103	NA	NA	NA	NA	NA	NA	chr19:12833104-12833574	Island	TNPO2;TNPO2;TNPO2	NM_001136196;NM_013433;NM_001136195	TSS200;TSS1500;5'UTR			19:12694433-12694840	19:12832505-12834056	Promoter_Associated	-0.549733	-1.49072	-10.6008	5.54396e-19	5.97133e-16	32.5803
cg05984044	chr4	47034181	+	cg05984044	NA	NA	NA	NA	NA	NA	chr4:47034427-47034940	N_Shore	GABRB1	NM_000812	Body		TRUE	4:46728938-46729027			-0.549732	-1.23918	-7.96148	1.02768e-12	1.6063e-10	18.5308
cg10835306	chr9	139396760	+	cg10835306	NA	NA	NA	NA	NA	NA	chr9:139396205-139397040	Island	NOTCH1	NM_017617	Body			9:138516051-138516888			-0.549351	2.88729	-3.35979	0.00104316	0.00499391	-1.37259
cg03191504	chr2	101922427	-	cg03191504	NA	NA	NA	NA	NA	NA	chr2:101924364-101925357	N_Shore	RNF149	NM_173647	Body						-0.549249	1.89558	-7.02579	1.34058e-10	1.09922e-08	13.7991
cg15459695	chr2	236403016	-	cg15459695	NA	NA	NA	NA	NA	NA	chr2:236401799-236403946	Island	AGAP1;AGAP1;AGAP1;AGAP1	NM_001037131;NM_014914;NM_014914;NM_001037131	1stExon;1stExon;5'UTR;5'UTR			2:236066539-236068779			-0.54922	-1.41192	-8.18743	3.08293e-13	5.65267e-11	19.7019
cg01765111	chr1	37784244	-	cg01765111	NA	NA	NA	NA	NA	NA	chr1:37783611-37784258	Island						1:37556206-37556845			-0.548892	0.0440024	-5.75858	6.53717e-08	1.95489e-06	7.81249
cg26403284	chr3	122512611	-	cg26403284	NA	NA	NA	NA	NA	NA	chr3:122512485-122512798	Island	DIRC2;HSPBAP1;HSPBAP1	NM_032839;NM_024610;NM_024610	TSS1500;5'UTR;1stExon			3:123995077-123995488	3:122512493-122512969	Promoter_Associated	-0.548832	-1.20727	-8.77234	1.3147e-14	3.62375e-12	22.7722
cg00432041	chr8	67341355	-	cg00432041	NA	NA	NA	NA	NA	NA	chr8:67340796-67342111	Island	RRS1;RRS1	NM_015169;NM_015169	5'UTR;1stExon			8:67503351-67504710	8:67341024-67341587	Promoter_Associated	-0.548533	-1.49464	-9.41407	3.93196e-16	1.69056e-13	26.1893
cg07737236	chr3	161089327	+	cg07737236	NA	NA	NA	NA	NA	NA	chr3:161089626-161090649	N_Shore	C3orf57;C3orf57	NM_001040100;NM_001040100	1stExon;5'UTR			3:162571985-162572042	3:161089152-161090672	Unclassified_Cell_type_specific	-0.548342	-1.96161	-13.2289	2.79454e-25	1.7263e-21	46.6698
cg17823076	chr12	53574937	-	cg17823076	NA	NA	NA	NA	NA	NA	chr12:53574025-53575150	Island	ZNF740;CSAD	NM_001004304;NM_015989	5'UTR;TSS1500			12:51860236-51861403	12:53573608-53575311	Promoter_Associated	-0.547524	-1.94079	-6.88224	2.77539e-10	2.0529e-08	13.0934
cg18482256	chr19	38865041	-	cg18482256	NA	NA	NA	NA	NA	NA	chr19:38865263-38865733	N_Shore	PSMD8	NM_002812	TSS200				19:38864741-38865890	Promoter_Associated	-0.547456	-1.82439	-7.73633	3.37846e-12	4.52252e-10	17.3737
cg00603717	chr13	46039090	+	cg00603717	NA	NA	NA	NA	NA	NA	chr13:46038953-46039681	Island	COG3;COG3	NM_031431;NM_031431	5'UTR;1stExon			13:44936964-44937728	13:46038562-46040153	Promoter_Associated	-0.547315	-2.01773	-8.15753	3.61719e-13	6.50172e-11	19.5464
cg10570662	chr22	19159548	-	cg10570662	NA	NA	NA	NA	NA	NA	chr22:19158703-19159722	Island						22:17538704-17539711	22:19157923-19159907	Promoter_Associated	-0.546952	-0.863521	-8.04509	6.58925e-13	1.09447e-10	18.9631
cg16532400	chr7	150217056	-	cg16532400	NA	NA	NA	NA	NA	NA		OpenSea	GIMAP7	NM_153236	5'UTR						-0.546639	1.82532	-6.42427	2.71233e-09	1.4047e-07	10.8854
cg01411982	chr11	134123293	+	cg01411982	rs114085882	0.013901	NA	NA	NA	NA	chr11:134123209-134123996	Island	THYN1;THYN1;THYN1;ACAD8;THYN1;THYN1	NM_014174;NM_001037304;NM_199297;NM_014384;NM_199298;NM_001037305	TSS200;TSS200;TSS200;TSS200;TSS200;TSS200			11:133628420-133629180	11:134122284-134123878	Promoter_Associated	-0.54634	-2.20332	-8.68028	2.16699e-14	5.60168e-12	22.2857
cg27247697	chr2	87018054	+	cg27247697	NA	NA	NA	NA	NA	NA	chr2:87015974-87018182	Island	CD8A;CD8A;CD8A;CD8A;CD8A;CD8A	NM_001145873;NM_171827;NM_001768;NR_027353;NM_171827;NM_001768	5'UTR;1stExon;5'UTR;Body;5'UTR;1stExon	DMR	TRUE	2:86869486-86871693	2:87017016-87018745	Unclassified_Cell_type_specific	-0.546184	-1.76538	-9.33439	6.09245e-16	2.49738e-13	25.7629
cg09032544	chr1	167487295	-	cg09032544	rs1773552	0.147259	NA	NA	NA	NA		OpenSea	CD247;CD247	NM_198053;NM_000734	Body;Body			1:165753578-165754116	1:167486693-167488230	Promoter_Associated_Cell_type_specific	-0.546042	1.26158	-6.42918	2.64784e-09	1.37622e-07	10.9086
cg27519942	chr1	245318232	+	cg27519942	NA	NA	NA	NA	NA	NA	chr1:245316547-245320247	Island	KIF26B	NM_018012	TSS200			1:243383116-243387263			-0.545747	-2.1312	-8.57054	3.92609e-14	9.38116e-12	21.7073
cg11650013	chr2	149632960	-	cg11650013	NA	NA	NA	NA	NA	NA	chr2:149632682-149633882	Island	KIF5C;KIF5C	NM_004522;NM_004522	5'UTR;1stExon	DMR		2:149349153-149350607			-0.545712	-1.8096	-8.2622	2.06572e-13	3.97497e-11	20.0915
cg05920635	chr6	55039622	-	cg05920635	NA	NA	NA	NA	NA	NA	chr6:55039170-55039392	S_Shore	HCRTR2	NM_001526	Body	DMR	TRUE	6:55147141-55147658			-0.545677	-1.58271	-12.6528	6.51815e-24	2.55892e-20	43.6148
cg23930083	chr7	100816912	+	cg23930083	rs757720	0.216255	NA	NA	NA	NA	chr7:100815484-100816995	Island	C7orf52	NM_198571	Body			7:100603313-100603661	7:100816649-100817846	Unclassified	-0.545657	-1.11548	-7.77006	2.82852e-12	3.87528e-10	17.5464
cg10800280	chr6	36646508	-	cg10800280	NA	NA	NA	NA	NA	NA	chr6:36646244-36648465	Island	CDKN1A;CDKN1A;CDKN1A;CDKN1A	NM_000389;NM_000389;NM_078467;NM_078467	5'UTR;1stExon;1stExon;5'UTR			6:36754276-36756443	6:36646229-36646600	Unclassified	-0.545622	-1.13342	-9.49438	2.52759e-16	1.15785e-13	26.6196
cg03609598	chr5	56110824	+	cg03609598	rs6885541	0.306011	NA	NA	NA	NA	chr5:56110725-56112909	Island	MAP3K1	NM_005921	TSS200			5:56146504-56148666	5:56110637-56110915	Promoter_Associated_Cell_type_specific	-0.545405	-1.86095	-6.1792	8.92431e-09	3.79816e-07	9.73384
cg05792022	chr13	41239732	+	cg05792022	NA	NA	NA	NA	NA	NA	chr13:41238500-41241750	Island	FOXO1	NM_002015	1stExon			13:40136501-40138924			-0.545274	-0.745694	-9.41649	3.8801e-16	1.6734e-13	26.2023
cg12299026	chr11	67195829	-	cg12299026	NA	NA	NA	NA	NA	NA	chr11:67195800-67196190	Island	RPS6KB2	NM_003952	TSS200			11:66952141-66952834	11:67195319-67196509	Promoter_Associated	-0.544972	-1.90778	-8.88074	7.28938e-15	2.17626e-12	23.3464
cg26900458	chr8	128806889	+	cg26900458	NA	NA	NA	NA	NA	NA	chr8:128806081-128806899	Island	MIR1204;PVT1	NR_031609;NR_003367	TSS1500;Body			8:128875303-128876262	8:128806620-128807486	Promoter_Associated	-0.544844	-1.83151	-8.02568	7.30609e-13	1.19595e-10	18.8626
cg12414872	chr3	52030010	-	cg12414872	rs62259757	0.043876	NA	NA	NA	NA	chr3:52029757-52030058	Island	RPL29	NM_000992	TSS200			3:52004824-52005070	3:52028955-52030293	Promoter_Associated	-0.54473	-2.1307	-9.67443	9.37057e-17	4.91416e-14	27.5858
cg27666046	chr17	80279077	+	cg27666046	NA	NA	NA	NA	NA	NA	chr17:80278861-80279563	Island	SECTM1	NM_003004	3'UTR		TRUE	17:77872151-77872384	17:80278522-80280207	Unclassified	-0.544153	1.14906	-6.52463	1.65539e-09	9.30637e-08	11.3632
cg21945992	chr3	48956913	+	cg21945992	NA	NA	NA	NA	NA	NA	chr3:48955810-48956938	Island	ARIH2;C3orf71	NM_006321;NM_001123040	5'UTR;TSS200			3:48930815-48931942	3:48955571-48957614	Promoter_Associated	-0.54399	-2.29326	-6.80701	4.05419e-10	2.83375e-08	12.726
cg07696485	chr3	36986642	+	cg07696485	NA	NA	NA	NA	NA	NA	chr3:36985540-36987041	Island	TRANK1	NM_014831	TSS200	DMR		3:36960545-36962066	3:36985431-36987301	Promoter_Associated	-0.543979	-1.67767	-8.51131	5.40691e-14	1.24316e-11	21.3958
cg01958203	chr7	99098094	+	cg01958203	NA	NA	NA	NA	NA	NA	chr7:99097277-99098104	Island	ZNF394	NM_032164	TSS1500			7:98935148-98936031	7:99097062-99098354	Promoter_Associated	-0.543886	-0.519364	-8.78714	1.21307e-14	3.37462e-12	22.8505
cg04631804	chr4	110624697	+	cg04631804	NA	NA	NA	NA	NA	NA	chr4:110623959-110624831	Island	CASP6;CASP6	NM_001226;NM_032992	TSS200;TSS200			4:110843409-110844335	4:110622908-110625046	Promoter_Associated	-0.543839	-1.54141	-7.19729	5.57768e-11	5.17215e-09	14.65
cg12922032	chr2	32582209	+	cg12922032	rs115758817	0.028236	NA	NA	NA	NA	chr2:32581746-32583265	Island	BIRC6;BIRC6	NM_016252;NM_016252	1stExon;5'UTR			2:32435192-32436953	2:32581859-32582421	Promoter_Associated	-0.543818	-0.877255	-9.01746	3.45764e-15	1.12942e-12	24.0725
cg20874811	chr17	54991629	+	cg20874811	NA	NA	NA	NA	NA	NA	chr17:54990832-54991771	Island	TRIM25	NM_005082	TSS1500			17:52345832-52346829	17:54990563-54992092	Promoter_Associated	-0.543452	-1.88673	-7.39151	2.0472e-11	2.1749e-09	15.6232
cg19452853	chr22	24552846	+	cg19452853	rs879756	0.34931	NA	NA	NA	NA	chr22:24551813-24552696	S_Shore	CABIN1	NM_012295	Body			22:22881858-22882911	22:24552788-24553242	Promoter_Associated	-0.54336	-2.31992	-8.03026	7.13036e-13	1.17367e-10	18.8863
cg26539232	chr19	924834	+	cg26539232	rs78340397	0.029974	NA	NA	NA	NA	chr19:924788-925001	Island	ARID3A	NM_005224	TSS1500						-0.543293	-1.78686	-7.66275	4.9732e-12	6.33433e-10	16.9979
cg01771876	chr2	11886613	-	cg01771876	NA	NA	NA	NA	NA	NA	chr2:11886249-11887207	Island	LPIN1	NM_145693	TSS200			2:11803701-11804658	2:11886139-11887754	Promoter_Associated	-0.543225	-2.14486	-6.45138	2.37443e-09	1.25761e-07	11.0141
cg22217449	chr21	47845788	-	cg22217449	NA	NA	NA	NA	NA	NA	chr21:47845595-47845864	Island	PCNT	NM_006031	Body			21:46669457-46670310	21:47845617-47845901	Unclassified_Cell_type_specific	-0.54313	1.57493	-7.03825	1.25818e-10	1.0408e-08	13.8606
cg06627077	chr19	47617100	-	cg06627077	NA	NA	NA	NA	NA	NA	chr19:47615253-47617101	Island	ZC3H4	NM_015168	TSS200			19:52307068-52308941	19:47615799-47617263	Promoter_Associated	-0.542867	-1.71292	-6.15419	1.00651e-08	4.1936e-07	9.61762
cg09799432	chr1	87170127	-	cg09799432	NA	NA	NA	NA	NA	NA	chr1:87169875-87171015	Island	SH3GLB1	NM_016009	TSS200			1:86942674-86943603	1:87169355-87170697	Promoter_Associated	-0.542766	-1.38843	-7.89813	1.43787e-12	2.14107e-10	18.2042
cg08111682	chr17	41467066	+	cg08111682	NA	NA	NA	NA	NA	NA		OpenSea	LOC100130581;LOC100130581	NR_027413;NR_027412	TSS1500;TSS1500			17:38822479-38822593	17:41465504-41467373	NonGene_Associated	-0.542589	-1.71821	-8.26529	2.03174e-13	3.92035e-11	20.1076
cg08889044	chr22	42949946	-	cg08889044	NA	NA	NA	NA	NA	NA	chr22:42949592-42950304	Island	SERHL2;SERHL2	NM_014509;NM_014509	1stExon;5'UTR			22:41279537-41280240	22:42949457-42950202	Unclassified	-0.542396	-1.65991	-7.71207	3.83825e-12	5.05585e-10	17.2497
cg06795559	chr20	5931181	+	cg06795559	rs113126937	0.019671	NA	NA	NA	NA	chr20:5930962-5931623	Island	MCM8;MCM8;TRMT6	NM_182802;NM_032485;NM_015939	TSS200;TSS200;TSS200			20:5878838-5879623	20:5930510-5932383	Promoter_Associated	-0.54236	-1.02683	-7.03016	1.3111e-10	1.07757e-08	13.8207
cg13670615	chr19	49140625	-	cg13670615	NA	NA	NA	NA	NA	NA	chr19:49140156-49141131	Island	SEC1;DBP;DBP	NR_004401;NM_001352;NM_001352	TSS1500;5'UTR;1stExon			19:53831559-53832990	19:49139930-49141772	Promoter_Associated	-0.542098	-1.21918	-10.7524	2.38979e-19	2.91822e-16	33.3993
cg19955521	chr10	1102667	-	cg19955521	NA	NA	NA	NA	NA	NA	chr10:1102144-1103341	Island	WDR37	NM_014023	TSS200			10:1092168-1093472	10:1102022-1103967	Promoter_Associated	-0.542004	-2.27325	-7.65931	5.06376e-12	6.43018e-10	16.9804
cg11257429	chr5	178016796	+	cg11257429	rs150318406	0.0133	NA	NA	NA	NA	chr5:178016558-178017670	Island	COL23A1	NM_173465	Body	DMR		5:177948865-177950318	5:178016524-178018441	Promoter_Associated	-0.541731	-2.20394	-7.744	3.24479e-12	4.37005e-10	17.4129
cg23347987	chr14	99737609	-	cg23347987	NA	NA	NA	NA	NA	NA	chr14:99736040-99737584	S_Shore	BCL11B;BCL11B;BCL11B;BCL11B	NM_022898;NM_138576;NM_022898;NM_138576	1stExon;1stExon;5'UTR;5'UTR			14:98806556-98807444			-0.541718	-1.83696	-7.60968	6.56816e-12	8.11484e-10	16.7276
cg24061580	chr7	151573966	+	cg24061580	NA	NA	NA	NA	NA	NA	chr7:151572761-151575106	Island	PRKAG2;PRKAG2	NM_016203;NM_016203	5'UTR;1stExon			7:151203370-151206297			-0.541595	-0.441173	-8.79273	1.17679e-14	3.29333e-12	22.8801
cg06464594	chr18	59560191	-	cg06464594	NA	NA	NA	NA	NA	NA	chr18:59560494-59562016	N_Shore	RNF152;RNF152	NM_173557;NM_173557	1stExon;5'UTR	CDMR		18:57711164-57713384			-0.541431	-1.9593	-6.53779	1.55125e-09	8.80573e-08	11.4261
cg20956633	chr20	19997839	-	cg20956633	NA	NA	NA	NA	NA	NA	chr20:19997704-19998559	Island	NAA20;NAA20;NAA20	NM_016100;NM_181527;NM_181528	TSS200;TSS1500;TSS200			20:19945705-19946655	20:19997567-19999354	Promoter_Associated	-0.541212	-1.79057	-7.81189	2.26858e-12	3.19658e-10	17.7609
cg25444017	chr11	93475004	+	cg25444017	NA	NA	NA	NA	NA	NA	chr11:93474085-93475075	Island	TAF1D;C11orf54	NM_024116;NM_014039	TSS1500;5'UTR			11:93114593-93114703	11:93473631-93475441	Promoter_Associated	-0.540887	-1.60322	-9.36314	5.20228e-16	2.16795e-13	25.9167
cg26338428	chr4	148767763	-	cg26338428	NA	NA	NA	NA	NA	NA		OpenSea	ARHGAP10	NM_024605	Body		TRUE		4:148767762-148767788	Unclassified_Cell_type_specific	-0.540813	1.72739	-6.5608	1.38438e-09	8.00782e-08	11.5363
cg14094063	chr7	140624470	+	cg14094063	NA	NA	NA	NA	NA	NA	chr7:140623997-140624949	Island	BRAF	NM_004333	1stExon			7:140270353-140271536	7:140623507-140625467	Promoter_Associated	-0.540599	-2.12813	-8.26072	2.08223e-13	4.00307e-11	20.0837
cg25634484	chr8	8559074	+	cg25634484	NA	NA	NA	NA	NA	NA	chr8:8559131-8560867	N_Shore	CLDN23	NM_194284	TSS1500			8:8596484-8598319	8:8558725-8560039	Unclassified	-0.540332	-1.30321	-9.38911	4.51025e-16	1.90795e-13	26.0557
cg08386886	chr17	41277274	+	cg08386886	NA	NA	NA	NA	NA	NA	chr17:41278134-41278460	N_Shore	BRCA1;BRCA1;BRCA1;BRCA1;BRCA1;NBR2;BRCA1	NM_007300;NR_027676;NM_007294;NM_007298;NM_007299;NR_003108;NM_007297	5'UTR;Body;5'UTR;TSS1500;5'UTR;TSS1500;5'UTR			17:38530585-38531313	17:41277171-41278081	Promoter_Associated	-0.540262	-1.20244	-8.10303	4.83887e-13	8.35635e-11	19.2634
cg18802567	chr5	171433913	+	cg18802567	NA	NA	NA	NA	NA	NA	chr5:171433004-171434082	Island	FBXW11;FBXW11;FBXW11	NM_033644;NM_012300;NM_033645	TSS200;TSS200;TSS200			5:171365432-171367032	5:171432772-171434743	Unclassified	-0.540217	-0.935461	-9.81049	4.42092e-17	2.53698e-14	28.3173
cg00954536	chr5	110427846	+	cg00954536	NA	NA	NA	NA	NA	NA	chr5:110427777-110428270	Island	WDR36	NM_139281	TSS200			5:110455694-110456406	5:110427222-110428595	Promoter_Associated	-0.540126	-2.12523	-8.18835	3.06783e-13	5.62744e-11	19.7067
cg17421506	chr11	18656159	-	cg17421506	NA	NA	NA	NA	NA	NA	chr11:18655811-18656482	Island	SPTY2D1	NM_194285	TSS200			11:18612004-18613058	11:18655239-18656721	Promoter_Associated	-0.540047	-1.70951	-6.49728	1.89448e-09	1.04067e-07	11.2326
cg13494334	chr14	75593888	-	cg13494334	rs12890371	0.46908	NA	NA	NA	NA	chr14:75593293-75594011	Island	NEK9	NM_033116	TSS200			14:74663047-74663759	14:75592469-75594248	Promoter_Associated	-0.540019	-1.69585	-7.42297	1.73884e-11	1.88448e-09	15.7817
cg17384889	chr6	28227068	-	cg17384889	NA	NA	NA	NA	NA	NA	chr6:28226979-28227483	Island	NKAPL	NM_001007531	TSS200			6:28334856-28335576	6:28226863-28227240	Promoter_Associated_Cell_type_specific	-0.540006	0.0226838	-6.59938	1.14353e-09	6.82709e-08	11.7214
cg26165041	chr14	81686232	-	cg26165041	NA	NA	NA	NA	NA	NA	chr14:81686385-81687885	N_Shore	GTF2A1;GTF2A1	NM_201595;NM_015859	5'UTR;Body			14:80755886-80755986			-0.539933	-2.33888	-7.06374	1.10489e-10	9.27695e-09	13.9867
cg05451654	chr3	155572045	-	cg05451654	NA	NA	NA	NA	NA	NA	chr3:155572358-155572604	N_Shore	SLC33A1;SLC33A1	NM_004733;NM_004733	1stExon;5'UTR			3:157054205-157055524	3:155571333-155573025	Promoter_Associated	-0.539915	-2.35207	-7.14991	7.11249e-11	6.37173e-09	14.4141
cg26519141	chr15	26108807	+	cg26519141	NA	NA	NA	NA	NA	NA	chr15:26107503-26108818	Island	ATP10A	NM_024490	TSS1500			15:23658574-23660111			-0.53983	-2.36655	-9.16794	1.51813e-15	5.49751e-13	24.8739
cg20366284	chr2	136876766	-	cg20366284	NA	NA	NA	NA	NA	NA	chr2:136876711-136877051	Island	CXCR4	NM_003467	TSS1500	DMR		2:136593041-136593556			-0.539701	-1.63882	-7.37441	2.23692e-11	2.34502e-09	15.5371
cg14790772	chr1	193090742	-	cg14790772	rs78381914	0.013272	NA	NA	NA	NA	chr1:193090728-193091224	Island	CDC73	NM_024529	TSS1500			1:191357280-191358201	1:193090265-193092096	Promoter_Associated	-0.539568	-1.08394	-9.86665	3.24134e-17	1.95628e-14	28.6195
cg22689323	chr8	143926325	-	cg22689323	NA	NA	NA	NA	NA	NA		OpenSea	GML	NM_002066	Body				8:143925755-143926503	Unclassified_Cell_type_specific	-0.539254	1.54359	-6.89388	2.61701e-10	1.9519e-08	13.1503
cg13810660	chr11	66176168	-	cg13810660	rs61734160	0.029281	NA	NA	NA	NA	chr11:66176034-66176649	Island						11:65932611-65933298	11:66175758-66177101	Unclassified	-0.538993	-1.17583	-6.43488	2.57481e-09	1.34425e-07	10.9357
cg18948380	chr4	113558680	+	cg18948380	NA	NA	NA	NA	NA	NA	chr4:113558032-113558681	Island	LARP7;C4orf21;LARP7;LARP7	NM_016648;NM_018392;NM_015454;NM_015454	5'UTR;TSS1500;5'UTR;1stExon			4:113777482-113778168	4:113557889-113559105	Unclassified	-0.538985	-1.92785	-7.22113	4.93475e-11	4.66137e-09	14.7689
cg26114951	chr3	52188425	+	cg26114951	NA	NA	NA	NA	NA	NA	chr3:52188271-52189037	Island	WDR51A;WDR51A;WDR51A;WDR51A;WDR51A;WDR51A	NM_015426;NM_001161580;NM_015426;NM_001161581;NM_001161581;NM_001161580	5'UTR;1stExon;1stExon;1stExon;5'UTR;5'UTR			3:52163084-52163773	3:52188070-52189309	Promoter_Associated	-0.538739	-1.27929	-7.39748	1.9848e-11	2.11503e-09	15.6532
cg21786114	chr6	31866072	+	cg21786114	NA	NA	NA	NA	NA	NA	chr6:31867691-31867957	N_Shore	EHMT2;EHMT2	NM_006709;NM_025256	TSS1500;TSS1500			6:31972902-31974052	6:31864638-31866513	Promoter_Associated	-0.53864	-1.20494	-9.34324	5.80347e-16	2.39237e-13	25.8102
cg07136949	chr6	7986672	+	cg07136949	NA	NA	NA	NA	NA	NA	chr6:7986333-7986847	Island	MGC26597	NR_027712	Body			6:7931333-7932388			-0.538592	1.25187	-8.33257	1.416e-13	2.85829e-11	20.4589
cg11843188	chr11	102322558	-	cg11843188	NA	NA	NA	NA	NA	NA	chr11:102322529-102323762	Island	TMEM123	NM_052932	Body			11:101827740-101827953	11:102322439-102323212	Promoter_Associated	-0.538143	-2.20306	-8.62675	2.89624e-14	7.1397e-12	22.0034
cg17393016	chr17	79283390	+	cg17393016	NA	NA	NA	NA	NA	NA	chr17:79283863-79284131	N_Shore	C17orf55	NM_178519	TSS1500		TRUE		17:79282128-79283828	Unclassified	-0.538116	1.0552	-3.18417	0.00184505	0.00798859	-1.89692
cg18987274	chr7	132766962	+	cg18987274	NA	NA	NA	NA	NA	NA	chr7:132766509-132767096	Island	CHCHD3	NM_017812	TSS200			7:132417085-132417623	7:132766294-132767393	Promoter_Associated	-0.538101	-2.31813	-8.02466	7.34594e-13	1.20069e-10	18.8573
cg04436255	chr16	56672184	-	cg04436255	NA	NA	NA	NA	NA	NA	chr16:56671937-56672530	Island	MT1A	NM_005946	TSS1500	RDMR		16:55229439-55230097	16:56671813-56672429	Unclassified_Cell_type_specific	-0.53746	-1.28035	-8.03116	7.09614e-13	1.1685e-10	18.891
cg22924838	chr2	200715629	-	cg22924838	NA	NA	NA	NA	NA	NA	chr2:200715388-200716067	Island						2:200423634-200424265	2:200715323-200716432	Promoter_Associated	-0.537404	-1.9092	-7.49062	1.22313e-11	1.39428e-09	16.1235
cg08092446	chr19	58987653	-	cg08092446	NA	NA	NA	NA	NA	NA	chr19:58986853-58988049	Island	ZNF446	NM_017908	TSS200			19:63678610-63679861	19:58986683-58988311	Promoter_Associated	-0.53724	-2.04331	-7.22637	4.80349e-11	4.5651e-09	14.7951
cg05799811	chr1	167487396	+	cg05799811	NA	NA	NA	NA	NA	NA		OpenSea	CD247;CD247	NM_198053;NM_000734	Body;Body			1:165753578-165754116	1:167486693-167488230	Promoter_Associated_Cell_type_specific	-0.537092	0.494825	-6.64318	9.19873e-10	5.66494e-08	11.9322
cg18350866	chr20	39766189	+	cg18350866	NA	NA	NA	NA	NA	NA	chr20:39765229-39766832	Island	PLCG1;PLCG1;PLCG1;PLCG1	NM_002660;NM_002660;NM_182811;NM_182811	1stExon;5'UTR;1stExon;5'UTR			20:39198644-39200209	20:39765409-39766270	Promoter_Associated	-0.536992	-1.81062	-6.2776	5.54655e-09	2.55304e-07	10.1935
cg20034209	chr17	66287369	-	cg20034209	NA	NA	NA	NA	NA	NA	chr17:66286541-66288532	Island	ARSG;SLC16A6;SLC16A6	NM_014960;NM_004694;NM_004694	5'UTR;5'UTR;1stExon	DMR		17:63798868-63800443	17:66287238-66288343	Promoter_Associated	-0.536727	-1.52041	-9.78709	5.03107e-17	2.85206e-14	28.1914
cg22129639	chr15	43785364	+	cg22129639	NA	NA	NA	NA	NA	NA	chr15:43785243-43785490	Island	TP53BP1;TP53BP1;TP53BP1	NM_001141979;NM_001141980;NM_005657	TSS200;TSS200;5'UTR			15:41572260-41572873	15:43784592-43786051	Promoter_Associated	-0.536693	-2.14109	-6.37399	3.46912e-09	1.72436e-07	10.6473
cg05957736	chr3	111579326	+	cg05957736	NA	NA	NA	NA	NA	NA	chr3:111578237-111578739	S_Shore	PHLDB2;PHLDB2;PHLDB2;PHLDB2	NM_145753;NM_001134437;NM_001134438;NM_001134439	5'UTR;Body;5'UTR;5'UTR			3:113061745-113062275	3:111577872-111579756	Unclassified	-0.53657	-2.10475	-5.96657	2.46339e-08	8.80289e-07	8.75347
cg01178899	chr3	45985168	-	cg01178899	NA	NA	NA	NA	NA	NA		OpenSea	CXCR6;FYCO1	NM_006564;NM_024513	5'UTR;Body						-0.536519	1.83931	-6.12105	1.18009e-08	4.78856e-07	9.46394
cg24802351	chr5	139944046	-	cg24802351	NA	NA	NA	NA	NA	NA	chr5:139943835-139944477	Island	APBB3;APBB3;APBB3;SLC35A4;APBB3;APBB3;APBB3;APBB3;APBB3	NM_133172;NM_133173;NM_133173;NM_080670;NM_133174;NM_006051;NM_133174;NM_006051;NM_133172	1stExon;5'UTR;1stExon;TSS1500;1stExon;1stExon;5'UTR;5'UTR;5'UTR			5:139924020-139924861	5:139943273-139945078	Promoter_Associated	-0.536352	-2.09351	-7.08501	9.9123e-11	8.46817e-09	14.092
cg01511126	chr1	40506125	-	cg01511126	NA	NA	NA	NA	NA	NA	chr1:40505411-40506703	Island	CAP1;CAP1	NM_006367;NM_001105530	TSS200;TSS200			1:40277999-40279357	1:40504895-40506832	Promoter_Associated	-0.536171	-1.84884	-9.61119	1.32809e-16	6.70815e-14	27.2462
cg09253211	chr11	63438586	+	cg09253211	NA	NA	NA	NA	NA	NA	chr11:63438301-63439314	Island	ATL3	NM_015459	Body			11:63194878-63195890	11:63437735-63439653	Promoter_Associated	-0.53612	-2.3651	-6.97794	1.70972e-10	1.3561e-08	13.5632
cg03426840	chr11	118661678	-	cg03426840	NA	NA	NA	NA	NA	NA	chr11:118661305-118663026	Island	DDX6	NM_004397	5'UTR			11:118166099-118167443	11:118660768-118662283	Promoter_Associated	-0.535843	-1.72579	-11.0877	3.71601e-20	5.76e-17	35.2103
cg05478631	chr6	166581538	+	cg05478631	NA	NA	NA	NA	NA	NA	chr6:166579973-166583423	Island	T	NM_003181	5'UTR	DMR		6:166499825-166503443			-0.535614	-1.30589	-8.48667	6.17592e-14	1.39854e-11	21.2664
cg18008202	chr2	131100479	-	cg18008202	NA	NA	NA	NA	NA	NA	chr2:131099469-131100863	Island	IMP4;CCDC115	NM_033416;NM_032357	TSS200;TSS1500			2:130816563-130817425	2:131099419-131100856	Promoter_Associated	-0.535571	-2.21723	-7.10301	9.04189e-11	7.8395e-09	14.1812
cg27583010	chr16	30198505	-	cg27583010	NA	NA	NA	NA	NA	NA	chr16:30194747-30195357	S_Shelf	CORO1A;LOC606724	NM_007074;NR_002454	Body;TSS1500	CDMR		16:30105995-30106257	16:30198141-30199180	Promoter_Associated	-0.535297	0.709354	-6.45567	2.32495e-09	1.23468e-07	11.0345
cg17450446	chr1	160002111	-	cg17450446	NA	NA	NA	NA	NA	NA	chr1:160001295-160001989	S_Shore	PIGM	NM_145167	TSS1500				1:160000808-160002352	Promoter_Associated	-0.535264	-1.60004	-9.92586	2.33635e-17	1.48474e-14	28.9383
cg11817993	chr14	92572978	+	cg11817993	NA	NA	NA	NA	NA	NA	chr14:92572554-92573103	Island	ATXN3;ATXN3;ATXN3;ATXN3;ATXN3;ATXN3;ATXN3;ATXN3;ATXN3;ATXN3;ATXN3;ATXN3;ATXN3;ATXN3;ATXN3;ATXN3;ATXN3;ATXN3;ATXN3;ATXN3;ATXN3;ATXN3;ATXN3;ATXN3;ATXN3;ATXN3;ATXN3;ATXN3;ATXN3;ATXN3;ATXN3;ATXN3	NM_001164777;NM_030660;NR_028453;NR_028466;NM_001127697;NR_028469;NR_028468;NM_001127696;NM_001164778;NR_028454;NR_028458;NR_028460;NM_004993;NR_028464;NM_001164776;NR_028465;NR_031765;NM_001164782;NM_001164779;NR_028463;NM_001164780;NM_001164781;NR_028461;NR_028455;NR_028459;NR_028467;NR_028462;NR_028457;NM_001164774;NR_028470;NR_028456;NM_001164775	TSS200;TSS200;TSS200;TSS200;TSS200;TSS200;TSS200;TSS200;TSS200;TSS200;TSS200;TSS200;TSS200;TSS200;TSS200;TSS200;TSS200;TSS200;TSS200;TSS200;TSS200;TSS200;TSS200;TSS200;TSS200;TSS200;TSS200;TSS200;TSS200;TSS200;TSS200;TSS200			14:91642005-91642856	14:92571962-92573974	Promoter_Associated	-0.535138	-0.734592	-6.3414	4.06706e-09	1.96596e-07	10.4935
cg03865041	chr16	71842666	-	cg03865041	NA	NA	NA	NA	NA	NA	chr16:71841923-71843101	Island	AP1G1;AP1G1;AP1G1;AP1G1	NM_001030007;NM_001030007;NM_001128;NM_001128	5'UTR;1stExon;5'UTR;1stExon			16:70399669-70400602	16:71842111-71843779	Promoter_Associated	-0.535098	-1.3862	-8.68388	2.12514e-14	5.51387e-12	22.3047
cg07127945	chr18	45688278	+	cg07127945	NA	NA	NA	NA	NA	NA	chr18:45687797-45688512	Island						18:43941809-43942477	18:45687546-45688744	Unclassified_Cell_type_specific	-0.53456	-1.52337	-6.48149	2.04767e-09	1.11047e-07	11.1574
cg03694868	chr2	62684297	-	cg03694868	rs147710698	0.0142	NA	NA	NA	NA	chr2:62684122-62684552	Island					TRUE	2:62537627-62538160	2:62684003-62685029	Promoter_Associated	-0.53447	-1.96624	-7.36177	2.38819e-11	2.48377e-09	15.4735
cg08438529	chr16	1052939	-	cg08438529	NA	NA	NA	NA	NA	NA	chr16:1056845-1057053	N_Shelf					TRUE	16:992497-993004	16:1052731-1054554	Unclassified_Cell_type_specific	-0.534369	0.964089	-6.63035	9.80502e-10	5.98306e-08	11.8703
cg24052698	chr1	182584193	+	cg24052698	rs680721	0.148587	NA	NA	NA	NA	chr1:182584177-182584545	Island						1:180850602-180851277	1:182584051-182584254	Promoter_Associated	-0.534071	-1.7373	-8.39113	1.03351e-13	2.18106e-11	20.7653
cg04319464	chr6	144385609	+	cg04319464	NA	NA	NA	NA	NA	NA	chr6:144384894-144385888	Island	PLAGL1;PLAGL1;PLAGL1;PLAGL1	NM_001080951;NM_001080951;NM_001080955;NM_001080955	1stExon;5'UTR;1stExon;5'UTR			6:144426506-144427611			-0.534048	-1.95949	-8.43247	8.27253e-14	1.79308e-11	20.9819
cg13476133	chr7	44185646	-	cg13476133	NA	NA	NA	NA	NA	NA	chr7:44184770-44185695	Island	GCK;GCK;GCK	NM_000162;NM_033508;NM_033507	Body;Body;Body	DMR	TRUE	7:44151296-44153080	7:44184506-44186238	Unclassified	-0.53399	-2.26881	-6.20602	7.84197e-09	3.40443e-07	9.85877
cg18450072	chr4	40058936	+	cg18450072	NA	NA	NA	NA	NA	NA	chr4:40057484-40059041	Island	LOC344967;N4BP2	NR_027277;NM_018177	TSS200;5'UTR			4:39733880-39735709			-0.533882	-0.850199	-8.25728	2.12097e-13	4.06452e-11	20.0658
cg19123356	chr8	130898833	-	cg19123356	NA	NA	NA	NA	NA	NA		OpenSea	FAM49B	NM_016623	5'UTR		TRUE				-0.533848	0.667447	-6.43577	2.56359e-09	1.33906e-07	10.9399
cg01027365	chr2	191184571	+	cg01027365	NA	NA	NA	NA	NA	NA	chr2:191184323-191184767	Island	HIBCH;HIBCH	NM_198047;NM_014362	TSS200;TSS200			2:190892569-190893012	2:191183674-191185299	Promoter_Associated	-0.533787	-1.97116	-8.34134	1.35084e-13	2.7439e-11	20.5047
cg25937148	chr3	43147320	+	cg25937148	NA	NA	NA	NA	NA	NA	chr3:43147184-43147713	Island	C3orf39	NM_032806	5'UTR			3:43121866-43122690	3:43146658-43148258	Promoter_Associated	-0.533245	-2.06731	-7.60882	6.59775e-12	8.14661e-10	16.7232
cg03868159	chr6	42532252	-	cg03868159	NA	NA	NA	NA	NA	NA	chr6:42531984-42532292	Island	UBR2	NM_015255	Body			6:42639509-42640363	6:42531235-42533204	Promoter_Associated	-0.53318	-1.8269	-7.5854	7.45819e-12	9.08619e-10	16.6041
cg15136292	chr20	3189993	-	cg15136292	rs6139031	0.165547	NA	NA	NA	NA	chr20:3190011-3190562	N_Shore	ITPA;ITPA	NM_033453;NM_181493	TSS200;TSS200			20:3137993-3138630	20:3189542-3190621	Promoter_Associated	-0.533026	-2.07755	-6.95764	1.89522e-10	1.48087e-08	13.4633
cg09018107	chr1	67798929	-	cg09018107	rs11209051	0.259445	NA	NA	NA	NA		OpenSea	IL12RB2	NM_001559	Body		TRUE		1:67798743-67798938	Unclassified	-0.532949	1.74445	-6.22279	7.232e-09	3.17972e-07	9.93702
cg16656864	chr17	27718261	-	cg16656864	NA	NA	NA	NA	NA	NA	chr17:27717135-27718037	S_Shore	TAOK1	NM_020791	5'UTR						-0.532881	-1.13252	-7.3874	2.09128e-11	2.21167e-09	15.6025
cg26477593	chr11	66610592	-	cg26477593	NA	NA	NA	NA	NA	NA	chr11:66610366-66611267	Island	RCE1;RCE1;C11orf80	NM_005133;NM_001032279;NM_024650	TSS1500;TSS1500;Body			11:66366943-66367832	11:66609889-66611561	Promoter_Associated	-0.532835	-1.71271	-7.08635	9.84491e-11	8.41745e-09	14.0986
cg03590464	chr2	120189318	+	cg03590464	NA	NA	NA	NA	NA	NA	chr2:120189022-120189765	Island	TMEM37	NM_183240	TSS200		TRUE	2:119905374-119906778	2:120189127-120189523	Unclassified	-0.532712	-1.73893	-5.78887	5.67745e-08	1.73915e-06	7.94834
cg09633973	chr17	1957365	-	cg09633973	NA	NA	NA	NA	NA	NA	chr17:1952919-1962328	Island	HIC1	NM_006497	TSS1500			17:1903519-1909615	17:1956840-1957478	Unclassified	-0.532422	-1.30368	-6.41596	2.8251e-09	1.45396e-07	10.846
cg18530251	chr8	22409574	+	cg18530251	NA	NA	NA	NA	NA	NA	chr8:22408672-22409635	Island	SORBS3	NM_005775	5'UTR			8:22464625-22465554			-0.531902	-1.78638	-5.18787	8.64226e-07	1.54055e-05	5.3313
cg14720138	chr17	61851591	-	cg14720138	rs9913551	0.438757	NA	NA	NA	NA	chr17:61850684-61852062	Island	DDX42;DDX42;CCDC47;DDX42;DDX42	NM_203499;NM_007372;NM_020198;NM_203499;NM_007372	1stExon;5'UTR;TSS1500;5'UTR;1stExon			17:59205084-59205843	17:61850722-61851638	Promoter_Associated	-0.531826	-0.771237	-3.18341	0.00184948	0.00800483	-1.89912
cg12448860	chr6	106959601	+	cg12448860	NA	NA	NA	NA	NA	NA	chr6:106959764-106960985	N_Shore	AIM1	NM_001624	TSS200			6:107066242-107067664			-0.531588	-1.7256	-7.63053	5.88879e-12	7.35992e-10	16.8337
cg11105980	chr13	37393381	+	cg11105980	NA	NA	NA	NA	NA	NA	chr13:37393213-37394092	Island	RFXAP;RFXAP	NM_000538;NM_000538	5'UTR;1stExon			13:36291154-36292092	13:37392887-37393611	Promoter_Associated	-0.531565	-0.558135	-9.86199	3.32589e-17	1.99584e-14	28.5945
cg16503057	chr3	49711251	+	cg16503057	NA	NA	NA	NA	NA	NA	chr3:49710968-49712279	Island	APEH	NM_001640	TSS200			3:49686057-49687258	3:49710532-49712457	Promoter_Associated	-0.531372	-1.74338	-6.79501	4.30625e-10	2.97957e-08	12.6675
cg07909759	chr10	118429813	-	cg07909759	NA	NA	NA	NA	NA	NA	chr10:118429430-118429853	Island	C10orf82	NM_144661	TSS1500			10:118419571-118419804			-0.531281	-1.35998	-7.19374	5.68037e-11	5.25461e-09	14.6323
cg06862673	chr17	37617707	-	cg06862673	NA	NA	NA	NA	NA	NA	chr17:37617531-37618045	Island	CDK12;CDK12	NM_016507;NM_015083	TSS200;TSS200			17:34871092-34872842	17:37617384-37618817	Promoter_Associated	-0.531221	-2.10678	-6.13908	1.08228e-08	4.45234e-07	9.5475
cg27089675	chr10	123838499	-	cg27089675	NA	NA	NA	NA	NA	NA		OpenSea	TACC2;TACC2	NM_206862;NM_206861	Body;Body		TRUE		10:123838460-123838685	Unclassified_Cell_type_specific	-0.531141	-1.11661	-10.2697	3.48016e-18	2.85036e-15	30.7922
cg26033526	chr6	32819858	+	cg26033526	rs2071481	0.118152	NA	NA	NA	NA	chr6:32820849-32822370	N_Shore	TAP1	NM_000593	Body						-0.531134	0.30019	-5.2189	7.53957e-07	1.38332e-05	5.46214
cg00985205	chr4	71570491	-	cg00985205	NA	NA	NA	NA	NA	NA	chr4:71570147-71571626	Island	RUFY3	NM_001130709	TSS200			4:71788945-71790601	4:71570226-71570605	Promoter_Associated	-0.530928	-1.47864	-7.93441	1.18639e-12	1.81287e-10	18.3912
cg25442022	chr5	172483751	-	cg25442022	NA	NA	NA	NA	NA	NA	chr5:172483115-172483862	Island	C5orf41;C5orf41;C5orf41	NM_001168394;NM_001168393;NM_153607	5'UTR;5'UTR;5'UTR			5:172415722-172417253			-0.530182	-1.69717	-6.44102	2.49839e-09	1.31038e-07	10.9649
cg26818935	chr16	740532	-	cg26818935	NA	NA	NA	NA	NA	NA	chr16:740007-740578	Island	WDR24	NM_032259	TSS200			16:680038-680574	16:739657-740584	Promoter_Associated	-0.530167	-1.70222	-6.54243	1.51606e-09	8.63516e-08	11.4483
cg18283916	chr15	63797637	-	cg18283916	NA	NA	NA	NA	NA	NA	chr15:63796129-63797638	Island	USP3	NM_006537	Body			15:61582454-61584775			-0.530088	-1.98716	-5.65684	1.04685e-07	2.8616e-06	7.35903
cg13531509	chr10	79793353	-	cg13531509	NA	NA	NA	NA	NA	NA	chr10:79793494-79793952	N_Shore	RPS24;RPS24;RPS24;RPS24;RPS24;RPS24	NM_001142285;NM_001142282;NM_001142284;NM_001026;NM_001142283;NM_033022	TSS200;TSS200;TSS200;TSS200;TSS200;TSS200				10:79793168-79794406	Promoter_Associated	-0.53007	-0.846978	-8.38081	1.09252e-13	2.28095e-11	20.7113
cg06384642	chr7	99613517	+	cg06384642	NA	NA	NA	NA	NA	NA	chr7:99613104-99613797	Island	ZKSCAN1	NM_003439	5'UTR			7:99451058-99451773	7:99612594-99614247	Promoter_Associated	-0.529906	-2.36251	-7.54225	9.3445e-12	1.1077e-09	16.385
cg08924777	chr16	48278166	-	cg08924777	NA	NA	NA	NA	NA	NA	chr16:48278058-48278655	Island	LONP2	NM_031490	TSS200			16:46835567-46836273	16:48277847-48279297	Promoter_Associated	-0.529609	-1.8185	-7.16099	6.71993e-11	6.06793e-09	14.4692
cg01416388	chr22	39784598	-	cg01416388	NA	NA	NA	NA	NA	NA	chr22:39784354-39785104	Island				DMR		22:38114304-38115050	22:39784277-39784735	Promoter_Associated	-0.529603	-1.46861	-7.44772	1.52901e-11	1.68718e-09	15.9066
cg06874399	chr5	79704109	-	cg06874399	NA	NA	NA	NA	NA	NA	chr5:79703436-79704444	Island	ZFYVE16;ZFYVE16	NM_001105251;NM_014733	5'UTR;5'UTR			5:79739101-79740257	5:79703183-79704773	Promoter_Associated	-0.529536	-1.22571	-9.46047	3.04624e-16	1.36565e-13	26.4379
cg15421363	chr5	131826865	-	cg15421363	rs2549008	0.102077	NA	NA	NA	NA	chr5:131825842-131826935	Island	IRF1	NM_002198	TSS1500			5:131853586-131854769	5:131825785-131827504	Promoter_Associated	-0.529407	-1.30279	-7.51899	1.055e-11	1.22931e-09	16.2671
cg00248795	chr1	100731936	-	cg00248795	NA	NA	NA	NA	NA	NA	chr1:100731632-100731999	Island	RTCD1;RTCD1	NM_001130841;NM_003729	1stExon;1stExon			1:100504180-100504891	1:100731203-100732324	Unclassified	-0.529067	-1.87938	-6.57724	1.27616e-09	7.47862e-08	11.6151
cg18463607	chr4	56718320	+	cg18463607	NA	NA	NA	NA	NA	NA	chr4:56719704-56720228	N_Shore	EXOC1;EXOC1;EXOC1	NM_018261;NM_178237;NM_001024924	TSS1500;TSS1500;TSS1500				4:56718196-56718450	Unclassified_Cell_type_specific	-0.529016	1.46288	-5.82536	4.78779e-08	1.51421e-06	8.1126
cg13521018	chr10	134429846	-	cg13521018	NA	NA	NA	NA	NA	NA		OpenSea	INPP5A	NM_005539	Body			10:134279827-134279904	10:134429537-134430334	Unclassified_Cell_type_specific	-0.528947	1.23954	-6.35907	3.73124e-09	1.83081e-07	10.5768
cg22696982	chr2	177502905	-	cg22696982	NA	NA	NA	NA	NA	NA	chr2:177502240-177502910	Island							2:177502669-177503516	Unclassified	-0.528823	-2.06642	-7.8629	1.73263e-12	2.5245e-10	18.0229
cg24111025	chr6	32819921	-	cg24111025	NA	NA	NA	NA	NA	NA	chr6:32820849-32822370	N_Shore	TAP1	NM_000593	Body						-0.528806	2.04826	-6.09533	1.33474e-08	5.30596e-07	9.345
cg08354699	chr15	63796895	+	cg08354699	NA	NA	NA	NA	NA	NA	chr15:63796129-63797638	Island	USP3;USP3	NM_006537;NM_006537	5'UTR;1stExon			15:61582454-61584775	15:63796444-63796995	Promoter_Associated	-0.52817	-1.02115	-8.80708	1.08843e-14	3.08926e-12	22.9561
cg19824334	chr17	73851399	-	cg19824334	NA	NA	NA	NA	NA	NA	chr17:73851260-73852222	Island	WBP2;WBP2	NM_012478;NM_012478	5'UTR;1stExon			17:71362868-71363960	17:73850948-73852656	Promoter_Associated	-0.528128	-2.30064	-6.92916	2.1893e-10	1.67666e-08	13.3234
cg22203628	chr11	69241075	-	cg22203628	rs10796817	0.19296	NA	NA	NA	NA		OpenSea						11:68950234-68950257			-0.528063	0.798553	-6.83551	3.51271e-10	2.50393e-08	12.865
cg06485940	chr4	40859293	+	cg06485940	rs182311557	0.0128	NA	NA	NA	NA	chr4:40858884-40859162	S_Shore	APBB2;APBB2;APBB2;APBB2;APBB2;APBB2;APBB2	NM_004307;NM_001166051;NM_001166053;NM_001166050;NM_001166052;NM_173075;NM_001166054	Body;TSS200;TSS200;Body;TSS200;Body;TSS200		TRUE	4:40553413-40554064	4:40858998-40859469	Unclassified_Cell_type_specific	-0.52789	-1.72217	-9.18491	1.3833e-15	5.10162e-13	24.9645
cg14770570	chr17	73975813	-	cg14770570	rs114063622	0.012598	NA	NA	NA	NA	chr17:73974971-73975731	S_Shore	ACOX1;ACOX1;C17orf106	NM_007292;NM_004035;NM_001113324	TSS1500;TSS1500;5'UTR			17:71486419-71487581	17:73974472-73976123	Promoter_Associated	-0.527548	-1.92109	-7.26351	3.96738e-11	3.86761e-09	14.9807
cg26506725	chr6	31587990	-	cg26506725	NA	NA	NA	NA	NA	NA	chr6:31587779-31589024	Island	BAT2	NM_080686	TSS1500			6:31695777-31696305	6:31587577-31589180	Promoter_Associated	-0.527407	-2.04953	-9.17763	1.43964e-15	5.27697e-13	24.9256
cg17319142	chr2	119916581	+	cg17319142	rs7600045	0.054412	NA	NA	NA	NA	chr2:119914126-119916663	Island	C1QL2	NM_182528	TSS200	DMR		2:119631323-119633133			-0.527218	-1.20375	-7.66428	4.93347e-12	6.2971e-10	17.0057
cg03220945	chr1	205537877	-	cg03220945	rs12024377	0.409506	NA	NA	NA	NA	chr1:205537751-205538443	Island	MFSD4	NM_181644	TSS1500			1:203804406-203805183			-0.526711	-1.43765	-6.95117	1.95833e-10	1.52519e-08	13.4315
cg25835954	chr13	50160062	-	cg25835954	NA	NA	NA	NA	NA	NA	chr13:50159386-50160106	Island	RCBTB1	NM_018191	TSS1500			13:49057058-49058182			-0.526439	-0.761123	-5.92166	3.04576e-08	1.04853e-06	8.54875
cg10459717	chr5	6633577	-	cg10459717	NA	NA	NA	NA	NA	NA	chr5:6632740-6634162	Island	NSUN2;SRD5A1;SRD5A1	NM_017755;NM_001047;NM_001047	TSS1500;5'UTR;1stExon			5:6685483-6687147	5:6632952-6633655	Promoter_Associated	-0.526114	-1.96983	-10.4339	1.40003e-18	1.33964e-15	31.6786
cg25974922	chr19	5660924	-	cg25974922	NA	NA	NA	NA	NA	NA	chr19:5661535-5661863	N_Shore	SAFB	NM_002967	Body						-0.526077	2.07393	-8.59806	3.38302e-14	8.19542e-12	21.8522
cg21502476	chr3	152939561	+	cg21502476	NA	NA	NA	NA	NA	NA		OpenSea					TRUE		3:152939391-152940022	Unclassified_Cell_type_specific	-0.525948	-2.40004	-9.16665	1.52883e-15	5.52674e-13	24.8671
cg12938017	chr7	100813130	+	cg12938017	NA	NA	NA	NA	NA	NA	chr7:100815484-100816995	N_Shelf						7:100599811-100600090	7:100812641-100813704	Unclassified	-0.5258	-2.32109	-4.62441	9.46709e-06	0.00010515	3.04504
cg18159740	chr13	30881703	-	cg18159740	NA	NA	NA	NA	NA	NA	chr13:30880899-30881939	Island	KATNAL1;KATNAL1	NM_032116;NM_001014380	TSS200;TSS1500			13:29778900-29780019	13:30880775-30882124	Promoter_Associated	-0.525538	-1.14188	-7.83786	1.97784e-12	2.83073e-10	17.8942
cg22944662	chr1	178062847	+	cg22944662	rs185853948	0.0133	NA	NA	NA	NA	chr1:178062712-178063846	Island	LOC100302401;RASAL2	NR_027982;NM_170692	Body;TSS200			1:176329297-176330419	1:178062633-178063027	Unclassified_Cell_type_specific	-0.525201	-2.3099	-7.3097	3.12627e-11	3.14814e-09	15.212
cg13014103	chr6	166796984	-	cg13014103	rs183632523	0.022	NA	NA	NA	NA	chr6:166795368-166797301	Island	BRP44L	NM_016098	TSS1500			6:166715394-166717258			-0.524769	-1.97359	-6.95029	1.96711e-10	1.52907e-08	13.4272
cg23195675	chr19	6502304	-	cg23195675	NA	NA	NA	NA	NA	NA	chr19:6502090-6502411	Island	TUBB4;TUBB4	NM_006087;NM_006087	1stExon;5'UTR			19:6452436-6453504	19:6501438-6502875	Unclassified	-0.524455	-1.45852	-6.46975	2.16944e-09	1.1653e-07	11.1015
cg00339488	chr4	155254194	-	cg00339488	NA	NA	NA	NA	NA	NA	chr4:155254130-155254603	Island	DCHS2;DCHS2	NM_017639;NM_001142552	Body;Body	DMR		4:155473376-155474030	4:155254053-155254618	Unclassified	-0.524391	-1.63313	-7.697	4.15469e-12	5.41662e-10	17.1727
cg13787029	chr2	42721631	-	cg13787029	NA	NA	NA	NA	NA	NA	chr2:42719784-42722166	Island	KCNG3;KCNG3	NM_133329;NM_172344	TSS1500;TSS1500			2:42573251-42575665			-0.524219	-1.40614	-9.17715	1.44339e-15	5.28612e-13	24.9231
cg05786840	chr1	228195377	-	cg05786840	NA	NA	NA	NA	NA	NA	chr1:228194096-228196512	Island	WNT3A	NM_033131	Body	CDMR		1:226262000-226263095	1:228195100-228195894	Unclassified_Cell_type_specific	-0.524162	-0.360697	-9.98862	1.65098e-17	1.10963e-14	29.2764
cg19214594	chr22	50629038	+	cg19214594	NA	NA	NA	NA	NA	NA	chr22:50628949-50629249	Island	TRABD	NM_025204	5'UTR		TRUE	22:48971077-48971376	22:50628360-50630309	Promoter_Associated	-0.52413	-1.56101	-8.54377	4.53742e-14	1.06125e-11	21.5664
cg04737950	chr2	71504771	-	cg04737950	NA	NA	NA	NA	NA	NA	chr2:71503547-71504233	S_Shore						2:71358254-71358368	2:71504442-71505134	Unclassified_Cell_type_specific	-0.524078	-1.54005	-5.75923	6.51742e-08	1.95049e-06	7.8154
cg18948877	chr2	242904738	+	cg18948877	rs74003992	0.142596	NA	NA	NA	NA		OpenSea						2:242553411-242553474			-0.523688	2.18573	-3.53225	0.000583606	0.00309047	-0.835112
cg25916307	chr22	29467684	-	cg25916307	NA	NA	NA	NA	NA	NA	chr22:29467291-29467817	Island	KREMEN1;KREMEN1	NM_032045;NM_001039570	TSS1500;TSS1500			22:27797335-27797892	22:29467102-29468177	Unclassified_Cell_type_specific	-0.523613	-1.2766	-7.30208	3.25161e-11	3.2521e-09	15.1739
cg26763877	chr8	4851751	+	cg26763877	rs3860871	0.380516	NA	NA	NA	NA	chr8:4848968-4852635	Island	CSMD1	NM_033225	Body			8:4838530-4840016			-0.523478	-0.884015	-5.70441	8.40428e-08	2.3941e-06	7.57049
cg12218999	chr6	33216249	-	cg12218999	NA	NA	NA	NA	NA	NA	chr6:33216103-33217463	Island						6:33324082-33325607	6:33215783-33217632	Promoter_Associated	-0.52321	-2.09138	-8.08411	5.35256e-13	9.08971e-11	19.1652
cg00692971	chr15	101142510	-	cg00692971	NA	NA	NA	NA	NA	NA	chr15:101141975-101143137	Island	ASB7;LINS1;LINS1;ASB7;LINS1;LINS1	NM_198243;NM_001040616;NM_001040615;NM_024708;NM_001040614;NM_018148	TSS1500;TSS200;TSS200;TSS1500;TSS200;TSS200			15:98959512-98960639	15:101141903-101143739	Promoter_Associated	-0.523046	-2.16462	-7.74337	3.25547e-12	4.38022e-10	17.4098
cg17809276	chr1	172501547	+	cg17809276	NA	NA	NA	NA	NA	NA	chr1:172501910-172502545	N_Shore	C1orf9;C1orf9	NM_016227;NM_014283	TSS1500;TSS1500			1:170767915-170769691	1:172501402-172502836	Promoter_Associated	-0.522614	-1.80065	-8.09435	5.06825e-13	8.69685e-11	19.2183
cg02352716	chr17	1104805	+	cg02352716	NA	NA	NA	NA	NA	NA	chr17:1106812-1107379	N_Shelf						17:1051314-1051631	17:1103972-1104950	Unclassified_Cell_type_specific	-0.522479	1.50648	-7.03362	1.2882e-10	1.06166e-08	13.8378
cg05170515	chr14	24899109	+	cg05170515	NA	NA	NA	NA	NA	NA	chr14:24898779-24899288	Island	CBLN3;KHNYN	NM_001039771;NM_015299	TSS1500;TSS200			14:23968638-23969330	14:24898904-24899401	Promoter_Associated	-0.522217	-1.13042	-10.6358	4.56585e-19	5.07394e-16	32.7693
cg03661616	chr10	112327538	+	cg03661616	NA	NA	NA	NA	NA	NA	chr10:112327072-112327870	Island	SMC3;SMC3	NM_005445;NM_005445	5'UTR;1stExon			10:112317374-112318351	10:112326656-112328452	Promoter_Associated	-0.522096	-0.248873	-6.75079	5.37554e-10	3.59108e-08	12.4526
cg26182254	chr15	57210406	-	cg26182254	NA	NA	NA	NA	NA	NA	chr15:57210226-57212005	Island	LOC145783;TCF12;TCF12;TCF12;TCF12	NR_015419;NM_207037;NM_207036;NM_003205;NM_207038	Body;TSS1500;TSS1500;TSS1500;TSS1500			15:54997519-54999431	15:57209998-57210985	Promoter_Associated	-0.522011	-2.03853	-6.74843	5.43948e-10	3.62572e-08	12.4411
cg15693299	chr12	7916371	+	cg15693299	NA	NA	NA	NA	NA	NA		OpenSea	LOC360030	NM_001145465	TSS1500						-0.521806	1.73328	-6.85067	3.25458e-10	2.34902e-08	12.939
cg05293430	chr3	14444035	-	cg05293430	NA	NA	NA	NA	NA	NA	chr3:14443629-14444577	Island	SLC6A6;SLC6A6;SLC6A6	NM_001134368;NM_003043;NM_001134367	TSS200;TSS200;TSS200			3:14418634-14419581	3:14443222-14445042	Promoter_Associated	-0.521736	-0.0773063	-6.45773	2.3015e-09	1.22361e-07	11.0443
cg04287931	chr4	79697739	-	cg04287931	NA	NA	NA	NA	NA	NA	chr4:79696707-79697958	Island	BMP2K;BMP2K	NM_017593;NM_198892	1stExon;1stExon			4:79915716-79917096			-0.521705	-1.64795	-5.34848	4.24254e-07	8.73339e-06	6.01375
cg24863706	chr4	120549163	+	cg24863706	NA	NA	NA	NA	NA	NA	chr4:120548203-120550250	Island	PDE5A;PDE5A;PDE5A;PDE5A	NM_033430;NM_001083;NM_033437;NM_033437	TSS1500;Body;5'UTR;1stExon			4:120767669-120768905			-0.521453	-1.43671	-8.18286	3.15914e-13	5.77727e-11	19.6782
cg19598832	chr19	1646448	+	cg19598832	NA	NA	NA	NA	NA	NA	chr19:1646117-1646713	Island	TCF3;TCF3	NM_003200;NM_001136139	Body;Body			19:1596333-1597760			-0.521382	2.2258	-6.04382	1.70687e-08	6.49335e-07	9.10756
cg18313106	chr1	229694614	+	cg18313106	NA	NA	NA	NA	NA	NA	chr1:229693772-229695074	Island	ABCB10	NM_012089	TSS200			1:227760336-227761697	1:229694410-229695070	Promoter_Associated	-0.521307	-1.45329	-8.36382	1.19702e-13	2.46846e-11	20.6224
cg18148314	chr1	6425319	+	cg18148314	rs75126985	0.061243	NA	NA	NA	NA		OpenSea	ACOT7;ACOT7	NM_181864;NM_007274	Body;Body				1:6425120-6425391	Unclassified_Cell_type_specific	-0.52097	1.07177	-5.90675	3.26759e-08	1.11123e-06	8.48094
cg24127861	chr14	24640947	+	cg24127861	NA	NA	NA	NA	NA	NA	chr14:24641053-24642220	N_Shore	REC8;REC8	NM_005132;NM_001048205	TSS1500;TSS1500			14:23710662-23712048	14:24640738-24641574	Promoter_Associated	-0.520671	-1.92201	-9.57981	1.57891e-16	7.75722e-14	27.0778
cg25359924	chr5	134240787	-	cg25359924	NA	NA	NA	NA	NA	NA	chr5:134240254-134241314	Island	PCBD2	NM_032151	TSS200			5:134268154-134269065	5:134239962-134241753	Promoter_Associated	-0.520255	-1.27701	-7.3667	2.32808e-11	2.42967e-09	15.4983
cg17786844	chr1	32404291	+	cg17786844	NA	NA	NA	NA	NA	NA	chr1:32403387-32404382	Island	PTP4A2;PTP4A2	NM_080392;NM_080391	TSS1500;TSS1500			1:32175870-32177086	1:32402939-32406060	Promoter_Associated	-0.520163	-1.76394	-9.5462	1.90009e-16	9.101e-14	26.8975
cg09453312	chr5	156608118	-	cg09453312	NA	NA	NA	NA	NA	NA		OpenSea	ITK	NM_005546	1stExon						-0.519905	1.56016	-6.04652	1.68505e-08	6.4244e-07	9.11998
cg21163717	chr8	21769903	+	cg21163717	NA	NA	NA	NA	NA	NA	chr8:21769694-21770080	Island	DOK2	NM_003974	Body			8:21825667-21826026	8:21769040-21770143	Unclassified	-0.519903	1.55534	-5.07452	1.41728e-06	2.28813e-05	4.85754
[truncated: 7,889 more rows]

## Sheet: Table S4.2
DMS	chr	pos	strand	Name	Probe_rs	Probe_maf	CpG_rs	CpG_maf	SBE_rs	SBE_maf	Islands_Name	Relation_to_Island	UCSC_RefGene_Name	UCSC_RefGene_Accession	UCSC_RefGene_Group	DMR	Enhancer	HMM_Island	Regulatory_Feature_Name	Regulatory_Feature_Group	logFC	AveExpr	t	P.Value	adj.P.Value	B
[truncated: 4,631 more rows]

[truncated: 16 more sheets: Table S4.3, Table S4.4, Table S5.1, Table S5.2, Table S5.3, Table S6.1, Table S6.2, Table S6.3, Table S7.1, Table S7.2, Table S8.1, Table S8.2, Table S8.3, Table S8.4, Table S8.5, Table S8.6]
